# Supplementary material for: Genome-wide binding analysis of 195 DNA binding proteins reveals “reservoir” promoters and human specific SVA-repeat family regulation
Source: PLoS One. 2021 Jun 24;16(6):e0237055. doi: 10.1371/journal.pone.0237055 (PMC8224974; doi:10.1371/journal.pone.0237055)
Supplement: S1 Table — (CSV) [file pone.0237055.s008.csv]

accession	file_accession	target	dataset_description	replicate_libraries	replicate_antibody	controls	controlled_by	paired_end	paired_with	href	md5sum
ENCSR004GKA	ENCFF843QOR	ZEB2	ZEB2 ChIP-seq on human K562	ENCLB334VFQ	ENCAB311QPT	ENCSR554FDZ	ENCFF002EFH	fastq_2	ENCFF239XFD	/files/ENCFF843QOR/@@download/ENCFF843QOR.fastq.gz	b1b269e0f7563ab4870462437570cb1d
ENCSR004GKA	ENCFF239XFD	ZEB2	ZEB2 ChIP-seq on human K562	ENCLB334VFQ	ENCAB311QPT	ENCSR554FDZ	ENCFF002EFF	fastq_1	ENCFF843QOR	/files/ENCFF239XFD/@@download/ENCFF239XFD.fastq.gz	ce3885e752f19bf4ea5bc88f29d097f4
ENCSR004GKA	ENCFF845NVE	ZEB2	ZEB2 ChIP-seq on human K562	ENCLB687SDX	ENCAB311QPT	ENCSR554FDZ	ENCFF002EFA	fastq_2	ENCFF030EJQ	/files/ENCFF845NVE/@@download/ENCFF845NVE.fastq.gz	01eb20a3c567598ab30d9f2a0f0f145f
ENCSR004GKA	ENCFF030EJQ	ZEB2	ZEB2 ChIP-seq on human K562	ENCLB687SDX	ENCAB311QPT	ENCSR554FDZ	ENCFF002EFD	fastq_1	ENCFF845NVE	/files/ENCFF030EJQ/@@download/ENCFF030EJQ.fastq.gz	9acc311f36a877381102552d74177aa4
ENCSR005NMT	ENCFF780YRV	eGFP-ID3	eGFP-ID3 ChIP-seq on human K562	ENCLB842NPF	ENCAB728YTO	ENCSR781GAA	ENCFF114DVM	fastq_2	ENCFF542CMJ	/files/ENCFF780YRV/@@download/ENCFF780YRV.fastq.gz	9f55b79ba7f5d153c4293886a54431a9
ENCSR005NMT	ENCFF548RTA	eGFP-ID3	eGFP-ID3 ChIP-seq on human K562	ENCLB314DMO	ENCAB728YTO	ENCSR781GAA	ENCFF622ATI	fastq_1	ENCFF916QKA	/files/ENCFF548RTA/@@download/ENCFF548RTA.fastq.gz	596696f328e50409679b057b472646ec
ENCSR005NMT	ENCFF542CMJ	eGFP-ID3	eGFP-ID3 ChIP-seq on human K562	ENCLB842NPF	ENCAB728YTO	ENCSR781GAA	ENCFF622ATI	fastq_1	ENCFF780YRV	/files/ENCFF542CMJ/@@download/ENCFF542CMJ.fastq.gz	7aa1cc7e50456a75267fa670c4174ac1
ENCSR005NMT	ENCFF916QKA	eGFP-ID3	eGFP-ID3 ChIP-seq on human K562	ENCLB314DMO	ENCAB728YTO	ENCSR781GAA	ENCFF114DVM	fastq_2	ENCFF548RTA	/files/ENCFF916QKA/@@download/ENCFF916QKA.fastq.gz	4e74a50a66983ae9949874ad6a913373
ENCSR011NOZ	ENCFF253FCU	ZNF407	ZNF407 ChIP-seq on human K562	ENCLB559BCO	ENCAB222KVZ	ENCSR173USI	ENCFF002EFA	fastq_2	ENCFF379LAP	/files/ENCFF253FCU/@@download/ENCFF253FCU.fastq.gz	76947108507c94a1aaf5d47effba1b15
ENCSR011NOZ	ENCFF864KXI	ZNF407	ZNF407 ChIP-seq on human K562	ENCLB020AEM	ENCAB222KVZ	ENCSR173USI	ENCFF002EFF	fastq_1	ENCFF678SZB	/files/ENCFF864KXI/@@download/ENCFF864KXI.fastq.gz	af6866740d80c0d7bdccab6d98986982
ENCSR011NOZ	ENCFF379LAP	ZNF407	ZNF407 ChIP-seq on human K562	ENCLB559BCO	ENCAB222KVZ	ENCSR173USI	ENCFF002EFD	fastq_1	ENCFF253FCU	/files/ENCFF379LAP/@@download/ENCFF379LAP.fastq.gz	dafabca98d061944e6acd7e57cae7e24
ENCSR011NOZ	ENCFF678SZB	ZNF407	ZNF407 ChIP-seq on human K562	ENCLB020AEM	ENCAB222KVZ	ENCSR173USI	ENCFF002EFH	fastq_2	ENCFF864KXI	/files/ENCFF678SZB/@@download/ENCFF678SZB.fastq.gz	da898d166b96e7842dd199753a91e67f
ENCSR024CNP	ENCFF751XCN	EGR1	EGR1 ChIP-seq on human K562	ENCLB345UGA	ENCAB538ZMX	ENCSR658AGP	ENCFF368UOC	fastq_2	ENCFF025AGM	/files/ENCFF751XCN/@@download/ENCFF751XCN.fastq.gz	a81b1c5d106296df0fe97186f32a8cd9
ENCSR024CNP	ENCFF871VWH	EGR1	EGR1 ChIP-seq on human K562	ENCLB428KJP	ENCAB538ZMX	ENCSR658AGP	ENCFF240DTE	fastq_1	ENCFF045QIG	/files/ENCFF871VWH/@@download/ENCFF871VWH.fastq.gz	34f1938f68fdda5abf1943a25bdcf794
ENCSR024CNP	ENCFF025AGM	EGR1	EGR1 ChIP-seq on human K562	ENCLB345UGA	ENCAB538ZMX	ENCSR658AGP	ENCFF410PHD	fastq_1	ENCFF751XCN	/files/ENCFF025AGM/@@download/ENCFF025AGM.fastq.gz	e3c4c0e1e19b67f3979339a4021ce28b
ENCSR024CNP	ENCFF045QIG	EGR1	EGR1 ChIP-seq on human K562	ENCLB428KJP	ENCAB538ZMX	ENCSR658AGP	ENCFF608MDV	fastq_2	ENCFF871VWH	/files/ENCFF045QIG/@@download/ENCFF045QIG.fastq.gz	70786004e3269cdc0a8722280f0353b9
ENCSR024LKA	ENCFF770NDG	HDAC3	HDAC3 ChIP-seq on human K562	ENCLB253API	ENCAB179VMG	ENCSR632PAG	ENCFF259GQA	fastq_1	ENCFF369MSV	/files/ENCFF770NDG/@@download/ENCFF770NDG.fastq.gz	f43c35df651fa500da223cc7d11157f5
ENCSR024LKA	ENCFF942ZRE	HDAC3	HDAC3 ChIP-seq on human K562	ENCLB907LDV	ENCAB179VMG	ENCSR632PAG	ENCFF498JMO	fastq_1	ENCFF908SKY	/files/ENCFF942ZRE/@@download/ENCFF942ZRE.fastq.gz	7e2d551f2095c8eee31203c3dd02cd9b
ENCSR024LKA	ENCFF908SKY	HDAC3	HDAC3 ChIP-seq on human K562	ENCLB907LDV	ENCAB179VMG	ENCSR632PAG	ENCFF502GTS	fastq_2	ENCFF942ZRE	/files/ENCFF908SKY/@@download/ENCFF908SKY.fastq.gz	c324414dc19f388da6424b5841ea9031
ENCSR024LKA	ENCFF369MSV	HDAC3	HDAC3 ChIP-seq on human K562	ENCLB253API	ENCAB179VMG	ENCSR632PAG	ENCFF837MIV	fastq_2	ENCFF770NDG	/files/ENCFF369MSV/@@download/ENCFF369MSV.fastq.gz	d09964673a604e42fa92751c151174b0
ENCSR028UIU	ENCFF169CRK	ATF3	ATF3 ChIP-seq on human K562	ENCLB439NIJ	ENCAB548QXS	ENCSR173USI	ENCFF837MIV	fastq_2	ENCFF367HUF	/files/ENCFF169CRK/@@download/ENCFF169CRK.fastq.gz	8e04ff86b79e7b126458d7ab5666551c
ENCSR028UIU	ENCFF367HUF	ATF3	ATF3 ChIP-seq on human K562	ENCLB439NIJ	ENCAB548QXS	ENCSR173USI	ENCFF259GQA	fastq_1	ENCFF169CRK	/files/ENCFF367HUF/@@download/ENCFF367HUF.fastq.gz	1367bd682ec1fc6eea2a14610e404c39
ENCSR028UIU	ENCFF457RYN	ATF3	ATF3 ChIP-seq on human K562	ENCLB856XCJ	ENCAB548QXS	ENCSR173USI	ENCFF498JMO	fastq_1	ENCFF126JWD	/files/ENCFF457RYN/@@download/ENCFF457RYN.fastq.gz	b86090b4e75177f5ffc10ebbe4402877
ENCSR028UIU	ENCFF126JWD	ATF3	ATF3 ChIP-seq on human K562	ENCLB856XCJ	ENCAB548QXS	ENCSR173USI	ENCFF502GTS	fastq_2	ENCFF457RYN	/files/ENCFF126JWD/@@download/ENCFF126JWD.fastq.gz	4a0f8ed1f360387eab04db889f1ec823
ENCSR030TJP	ENCFF504ZSA	DACH1	DACH1 ChIP-seq on human K562	ENCLB677GGO	ENCAB722HGQ	ENCSR658AGP	ENCFF608MDV	fastq_2	ENCFF329ZRM	/files/ENCFF504ZSA/@@download/ENCFF504ZSA.fastq.gz	7438f8a1c19816da1b515f892d6f1247
ENCSR030TJP	ENCFF402INY	DACH1	DACH1 ChIP-seq on human K562	ENCLB982GYY	ENCAB722HGQ	ENCSR658AGP	ENCFF410PHD	fastq_1	ENCFF340IWG	/files/ENCFF402INY/@@download/ENCFF402INY.fastq.gz	9d82e1a77195d3a555a4dd3c387aeb53
ENCSR030TJP	ENCFF340IWG	DACH1	DACH1 ChIP-seq on human K562	ENCLB982GYY	ENCAB722HGQ	ENCSR658AGP	ENCFF368UOC	fastq_2	ENCFF402INY	/files/ENCFF340IWG/@@download/ENCFF340IWG.fastq.gz	c4ef22542847c3c80540465e7d81cfaa
ENCSR030TJP	ENCFF329ZRM	DACH1	DACH1 ChIP-seq on human K562	ENCLB677GGO	ENCAB722HGQ	ENCSR658AGP	ENCFF240DTE	fastq_1	ENCFF504ZSA	/files/ENCFF329ZRM/@@download/ENCFF329ZRM.fastq.gz	0837f144bc8433af6cbee2ffdbbe58d5
ENCSR031TFS	ENCFF272EEG	POLR2A	POLR2A ChIP-seq on human K562	ENCLB623DFV	ENCAB336UOP	ENCSR173USI	ENCFF002EFF	fastq_1	ENCFF531FHF	/files/ENCFF272EEG/@@download/ENCFF272EEG.fastq.gz	605fb868e1d04b1a9405842c53e1d70f
ENCSR031TFS	ENCFF959SCN	POLR2A	POLR2A ChIP-seq on human K562	ENCLB610CGS	ENCAB336UOP	ENCSR173USI	ENCFF002EFD	fastq_1	ENCFF545PSD	/files/ENCFF959SCN/@@download/ENCFF959SCN.fastq.gz	263940f5ae60c73dc0d1eb12156dce2d
ENCSR031TFS	ENCFF531FHF	POLR2A	POLR2A ChIP-seq on human K562	ENCLB623DFV	ENCAB336UOP	ENCSR173USI	ENCFF002EFH	fastq_2	ENCFF272EEG	/files/ENCFF531FHF/@@download/ENCFF531FHF.fastq.gz	637135e153a100bdcf06c3492c6fd4d5
ENCSR031TFS	ENCFF545PSD	POLR2A	POLR2A ChIP-seq on human K562	ENCLB610CGS	ENCAB336UOP	ENCSR173USI	ENCFF002EFA	fastq_2	ENCFF959SCN	/files/ENCFF545PSD/@@download/ENCFF545PSD.fastq.gz	3dcbe878c24e3b1b5bcf6789874fc9b4
ENCSR033NQK	ENCFF415BMN	ZNF830	ZNF830 ChIP-seq on human K562	ENCLB504KOE	ENCAB320AXF	ENCSR632PAG	ENCFF498JMO	fastq_1	ENCFF073TIY	/files/ENCFF415BMN/@@download/ENCFF415BMN.fastq.gz	588cf4a66b7d7a6f689eb686a3833920
ENCSR033NQK	ENCFF073TIY	ZNF830	ZNF830 ChIP-seq on human K562	ENCLB504KOE	ENCAB320AXF	ENCSR632PAG	ENCFF502GTS	fastq_2	ENCFF415BMN	/files/ENCFF073TIY/@@download/ENCFF073TIY.fastq.gz	fedbdcdb62d9f1a69f7e6d8007266ded
ENCSR033NQK	ENCFF886VXN	ZNF830	ZNF830 ChIP-seq on human K562	ENCLB231DNX	ENCAB320AXF	ENCSR632PAG	ENCFF837MIV	fastq_2	ENCFF556XCJ	/files/ENCFF886VXN/@@download/ENCFF886VXN.fastq.gz	7bc833c3336aa6390aef59c22557cf67
ENCSR033NQK	ENCFF556XCJ	ZNF830	ZNF830 ChIP-seq on human K562	ENCLB231DNX	ENCAB320AXF	ENCSR632PAG	ENCFF259GQA	fastq_1	ENCFF886VXN	/files/ENCFF556XCJ/@@download/ENCFF556XCJ.fastq.gz	51e6cd383304059c8cf0355603e33d9b
ENCSR033VAZ	ENCFF654EXQ	TARDBP	TARDBP ChIP-seq on human K562	ENCLB224WPQ	ENCAB000BAX	ENCSR554FDZ	ENCFF002EFA	fastq_2	ENCFF996BVX	/files/ENCFF654EXQ/@@download/ENCFF654EXQ.fastq.gz	29b335c50a868b6736646b9567558772
ENCSR033VAZ	ENCFF922VLO	TARDBP	TARDBP ChIP-seq on human K562	ENCLB166HWY	ENCAB000BAX	ENCSR554FDZ	ENCFF002EFF	fastq_1	ENCFF228EWB	/files/ENCFF922VLO/@@download/ENCFF922VLO.fastq.gz	8f937084a277f19ee54e8d117e467219
ENCSR033VAZ	ENCFF228EWB	TARDBP	TARDBP ChIP-seq on human K562	ENCLB166HWY	ENCAB000BAX	ENCSR554FDZ	ENCFF002EFH	fastq_2	ENCFF922VLO	/files/ENCFF228EWB/@@download/ENCFF228EWB.fastq.gz	90b297d5d31e912c5be6ad75bdfde918
ENCSR033VAZ	ENCFF996BVX	TARDBP	TARDBP ChIP-seq on human K562	ENCLB224WPQ	ENCAB000BAX	ENCSR554FDZ	ENCFF002EFD	fastq_1	ENCFF654EXQ	/files/ENCFF996BVX/@@download/ENCFF996BVX.fastq.gz	422a745d708ebc4dbc44dfa028ce8833
ENCSR038RGL	ENCFF764UGY	MCM7	MCM7 ChIP-seq on human K562	ENCLB956UEP	ENCAB658SAJ	ENCSR173USI	ENCFF002EFF	fastq_1	ENCFF712YHQ	/files/ENCFF764UGY/@@download/ENCFF764UGY.fastq.gz	2796459768c2944a0281fe8295cba3a2
ENCSR038RGL	ENCFF712YHQ	MCM7	MCM7 ChIP-seq on human K562	ENCLB956UEP	ENCAB658SAJ	ENCSR173USI	ENCFF002EFH	fastq_2	ENCFF764UGY	/files/ENCFF712YHQ/@@download/ENCFF712YHQ.fastq.gz	a2f3839cc8bab73e4c47b4e81efcc26d
ENCSR038RGL	ENCFF224YLQ	MCM7	MCM7 ChIP-seq on human K562	ENCLB712EEZ	ENCAB658SAJ	ENCSR173USI	ENCFF002EFD	fastq_1	ENCFF736AVM	/files/ENCFF224YLQ/@@download/ENCFF224YLQ.fastq.gz	f4bf578e79d89b55c29db9626e779f93
ENCSR038RGL	ENCFF736AVM	MCM7	MCM7 ChIP-seq on human K562	ENCLB712EEZ	ENCAB658SAJ	ENCSR173USI	ENCFF002EFA	fastq_2	ENCFF224YLQ	/files/ENCFF736AVM/@@download/ENCFF736AVM.fastq.gz	dafb1309e2efdd7fff60df466d9690e8
ENCSR041AXL	ENCFF677RCM	RFX1	RFX1 ChIP-seq on human K562	ENCLB424ZPB	ENCAB000BCV	ENCSR173USI	ENCFF002EFH	fastq_2	ENCFF954WVJ	/files/ENCFF677RCM/@@download/ENCFF677RCM.fastq.gz	40ee0c3a3032f9c292822ad3bbd8f4b3
ENCSR041AXL	ENCFF280GFD	RFX1	RFX1 ChIP-seq on human K562	ENCLB627UNC	ENCAB000BCV	ENCSR173USI	ENCFF002EFA	fastq_2	ENCFF899IKW	/files/ENCFF280GFD/@@download/ENCFF280GFD.fastq.gz	391251e4993ddb7bbc3ccf133adf80cc
ENCSR041AXL	ENCFF899IKW	RFX1	RFX1 ChIP-seq on human K562	ENCLB627UNC	ENCAB000BCV	ENCSR173USI	ENCFF002EFD	fastq_1	ENCFF280GFD	/files/ENCFF899IKW/@@download/ENCFF899IKW.fastq.gz	19a6177f511fc54cb59d191f562ebd00
ENCSR041AXL	ENCFF954WVJ	RFX1	RFX1 ChIP-seq on human K562	ENCLB424ZPB	ENCAB000BCV	ENCSR173USI	ENCFF002EFF	fastq_1	ENCFF677RCM	/files/ENCFF954WVJ/@@download/ENCFF954WVJ.fastq.gz	48ffb9f4097a196342b821622ecf4d80
ENCSR051OUX	ENCFF352NWK	NFATC3	NFATC3 ChIP-seq on human K562	ENCLB320CKB	ENCAB375FHW	ENCSR554FDZ	ENCFF002EFH	fastq_2	ENCFF163AGA	/files/ENCFF352NWK/@@download/ENCFF352NWK.fastq.gz	db09a2963f1c5527bf9887e2014c8e93
ENCSR051OUX	ENCFF106LFT	NFATC3	NFATC3 ChIP-seq on human K562	ENCLB833ZRT	ENCAB375FHW	ENCSR554FDZ	ENCFF002EFA	fastq_2	ENCFF007RQD	/files/ENCFF106LFT/@@download/ENCFF106LFT.fastq.gz	ebb93f2992b5b6638afce0ddc7e5cdc0
ENCSR051OUX	ENCFF163AGA	NFATC3	NFATC3 ChIP-seq on human K562	ENCLB320CKB	ENCAB375FHW	ENCSR554FDZ	ENCFF002EFF	fastq_1	ENCFF352NWK	/files/ENCFF163AGA/@@download/ENCFF163AGA.fastq.gz	13c686b946f93611d38d0033fe4749ec
ENCSR051OUX	ENCFF007RQD	NFATC3	NFATC3 ChIP-seq on human K562	ENCLB833ZRT	ENCAB375FHW	ENCSR554FDZ	ENCFF002EFD	fastq_1	ENCFF106LFT	/files/ENCFF007RQD/@@download/ENCFF007RQD.fastq.gz	f7b3750f273fe677d2aff7e3db553d24
ENCSR065XVO	ENCFF576YEJ	CHAMP1	CHAMP1 ChIP-seq on human K562	ENCLB935DOS	ENCAB986MDC	ENCSR632PAG	ENCFF837MIV	fastq_2	ENCFF088KVK	/files/ENCFF576YEJ/@@download/ENCFF576YEJ.fastq.gz	f277a866800f5768fc8f5dced3ccf551
ENCSR065XVO	ENCFF088KVK	CHAMP1	CHAMP1 ChIP-seq on human K562	ENCLB935DOS	ENCAB986MDC	ENCSR632PAG	ENCFF259GQA	fastq_1	ENCFF576YEJ	/files/ENCFF088KVK/@@download/ENCFF088KVK.fastq.gz	b08ad475c195484bcca29ac8cd21465c
ENCSR065XVO	ENCFF740JJX	CHAMP1	CHAMP1 ChIP-seq on human K562	ENCLB140LPS	ENCAB986MDC	ENCSR632PAG	ENCFF498JMO	fastq_1	ENCFF507REW	/files/ENCFF740JJX/@@download/ENCFF740JJX.fastq.gz	5038b813bf63efe764ac2d8520186b44
ENCSR065XVO	ENCFF507REW	CHAMP1	CHAMP1 ChIP-seq on human K562	ENCLB140LPS	ENCAB986MDC	ENCSR632PAG	ENCFF502GTS	fastq_2	ENCFF740JJX	/files/ENCFF507REW/@@download/ENCFF507REW.fastq.gz	dda906a04de81ba594a3309c9aeb5542
ENCSR068GPE	ENCFF091IYB	Control	Input control ChIP-seq on human eGFP-ZNF507 tagged K562 cell line.	ENCLB958BDW	NA	NA	NA	fastq_2	ENCFF445KUN	/files/ENCFF091IYB/@@download/ENCFF091IYB.fastq.gz	669b0307c5118c56c8cfd52f4224f9e2
ENCSR068GPE	ENCFF445KUN	Control	Input control ChIP-seq on human eGFP-ZNF507 tagged K562 cell line.	ENCLB958BDW	NA	NA	NA	fastq_1	ENCFF091IYB	/files/ENCFF445KUN/@@download/ENCFF445KUN.fastq.gz	00e3e6ff730fca684fd4e9a0a0b5e1f1
ENCSR068VRA	ENCFF708EDK	MCM7	MCM7 ChIP-seq on human K562	ENCLB235XDX	ENCAB317YKX	ENCSR173USI	ENCFF002EFH	fastq_2	ENCFF233EXE	/files/ENCFF708EDK/@@download/ENCFF708EDK.fastq.gz	1ce69cdf912a1de5d6ab308c797659b0
ENCSR068VRA	ENCFF233EXE	MCM7	MCM7 ChIP-seq on human K562	ENCLB235XDX	ENCAB317YKX	ENCSR173USI	ENCFF002EFF	fastq_1	ENCFF708EDK	/files/ENCFF233EXE/@@download/ENCFF233EXE.fastq.gz	9928d588110b65ccf5131eac62f8a1f7
ENCSR068VRA	ENCFF051EDJ	MCM7	MCM7 ChIP-seq on human K562	ENCLB193OOL	ENCAB317YKX	ENCSR173USI	ENCFF002EFH	fastq_2	ENCFF849GAI	/files/ENCFF051EDJ/@@download/ENCFF051EDJ.fastq.gz	b52d6c5d9ce67fa190d64cdffaf41b8b
ENCSR068VRA	ENCFF849GAI	MCM7	MCM7 ChIP-seq on human K562	ENCLB193OOL	ENCAB317YKX	ENCSR173USI	ENCFF002EFF	fastq_1	ENCFF051EDJ	/files/ENCFF849GAI/@@download/ENCFF849GAI.fastq.gz	318838dd58c7cbdac1b51c64cb311e57
ENCSR075HTM	ENCFF362ZRF	HDAC2	HDAC2 ChIP-seq on human K562	ENCLB511MDO	ENCAB170GTK	ENCSR173USI	ENCFF002EFF	fastq_1	ENCFF896IZU	/files/ENCFF362ZRF/@@download/ENCFF362ZRF.fastq.gz	e1e5b5b81af1afc9aaee4dd1098b7553
ENCSR075HTM	ENCFF990UUV	HDAC2	HDAC2 ChIP-seq on human K562	ENCLB207AXV	ENCAB170GTK	ENCSR173USI	ENCFF002EFD	fastq_1	ENCFF741IHV	/files/ENCFF990UUV/@@download/ENCFF990UUV.fastq.gz	0c0f9b02f1aea6f7b50dc7a87b10b866
ENCSR075HTM	ENCFF741IHV	HDAC2	HDAC2 ChIP-seq on human K562	ENCLB207AXV	ENCAB170GTK	ENCSR173USI	ENCFF002EFA	fastq_2	ENCFF990UUV	/files/ENCFF741IHV/@@download/ENCFF741IHV.fastq.gz	5661a0cd97efbd89bf15824f9a598ba4
ENCSR075HTM	ENCFF896IZU	HDAC2	HDAC2 ChIP-seq on human K562	ENCLB511MDO	ENCAB170GTK	ENCSR173USI	ENCFF002EFH	fastq_2	ENCFF362ZRF	/files/ENCFF896IZU/@@download/ENCFF896IZU.fastq.gz	5bc727a0909b4e1710f1ab315146cb89
ENCSR079WHK	ENCFF710PPD	MCM5	MCM5 ChIP-seq on human K562	ENCLB071ZTO	ENCAB158FXS	ENCSR173USI	ENCFF002EFH	fastq_2	ENCFF383AYS	/files/ENCFF710PPD/@@download/ENCFF710PPD.fastq.gz	36cc1dba720ca8e530dcb929313c7f8b
ENCSR079WHK	ENCFF238TRM	MCM5	MCM5 ChIP-seq on human K562	ENCLB142QTG	ENCAB158FXS	ENCSR173USI	ENCFF002EFA	fastq_2	ENCFF447WZH	/files/ENCFF238TRM/@@download/ENCFF238TRM.fastq.gz	3601227a2c05d3ae1e1055334fb5aa6d
ENCSR079WHK	ENCFF447WZH	MCM5	MCM5 ChIP-seq on human K562	ENCLB142QTG	ENCAB158FXS	ENCSR173USI	ENCFF002EFD	fastq_1	ENCFF238TRM	/files/ENCFF447WZH/@@download/ENCFF447WZH.fastq.gz	1729f71214fff845a47177e596b82ce6
ENCSR079WHK	ENCFF383AYS	MCM5	MCM5 ChIP-seq on human K562	ENCLB071ZTO	ENCAB158FXS	ENCSR173USI	ENCFF002EFF	fastq_1	ENCFF710PPD	/files/ENCFF383AYS/@@download/ENCFF383AYS.fastq.gz	fb8838685413b1b84e689fc873bd474c
ENCSR085DDI	ENCFF358LFL	NFXL1	NFXL1 ChIP-seq on human K562	ENCLB191LFO	ENCAB208FGX	ENCSR173USI	ENCFF002EFF	fastq_1	ENCFF575GFV	/files/ENCFF358LFL/@@download/ENCFF358LFL.fastq.gz	7b2d76489b47d55831eb2c7d01810fe5
ENCSR085DDI	ENCFF575GFV	NFXL1	NFXL1 ChIP-seq on human K562	ENCLB191LFO	ENCAB208FGX	ENCSR173USI	ENCFF002EFH	fastq_2	ENCFF358LFL	/files/ENCFF575GFV/@@download/ENCFF575GFV.fastq.gz	06b1c04eff54a616cd5900e29a43875c
ENCSR085DDI	ENCFF197EBM	NFXL1	NFXL1 ChIP-seq on human K562	ENCLB322GCM	ENCAB208FGX	ENCSR173USI	ENCFF002EFA	fastq_2	ENCFF277SWU	/files/ENCFF197EBM/@@download/ENCFF197EBM.fastq.gz	e0bbe8bafdfda55197fbb6608d9db3b2
ENCSR085DDI	ENCFF277SWU	NFXL1	NFXL1 ChIP-seq on human K562	ENCLB322GCM	ENCAB208FGX	ENCSR173USI	ENCFF002EFD	fastq_1	ENCFF197EBM	/files/ENCFF277SWU/@@download/ENCFF277SWU.fastq.gz	a724ca1dfa744ffd4100f4bcddf22283
ENCSR085OAX	ENCFF950USL	Control	Input control ChIP-seq on human eGFP-PTTG1 tagged K562 cell line.	ENCLB340ZRV	NA	NA	NA	fastq_2	ENCFF760WPA	/files/ENCFF950USL/@@download/ENCFF950USL.fastq.gz	363c944b08b28abf3cf97f53aeaaf2af
ENCSR085OAX	ENCFF760WPA	Control	Input control ChIP-seq on human eGFP-PTTG1 tagged K562 cell line.	ENCLB340ZRV	NA	NA	NA	fastq_1	ENCFF950USL	/files/ENCFF760WPA/@@download/ENCFF760WPA.fastq.gz	afa50f3e29d7f86a8867023c2e921e6b
ENCSR085QEV	ENCFF881JDL	NBN	NBN ChIP-seq on human K562	ENCLB619XMM	ENCAB543ANT	ENCSR554FDZ	ENCFF002EFH	fastq_2	ENCFF854CCC	/files/ENCFF881JDL/@@download/ENCFF881JDL.fastq.gz	aa7bbc22999c06d3a742c28243b8bcfb
ENCSR085QEV	ENCFF321LCC	NBN	NBN ChIP-seq on human K562	ENCLB817KEF	ENCAB543ANT	ENCSR554FDZ	ENCFF002EFD	fastq_1	ENCFF581MDG	/files/ENCFF321LCC/@@download/ENCFF321LCC.fastq.gz	cb6fa618467e164e83e97fe730c25828
ENCSR085QEV	ENCFF854CCC	NBN	NBN ChIP-seq on human K562	ENCLB619XMM	ENCAB543ANT	ENCSR554FDZ	ENCFF002EFF	fastq_1	ENCFF881JDL	/files/ENCFF854CCC/@@download/ENCFF854CCC.fastq.gz	c9f578993971016450788080bfb1619d
ENCSR085QEV	ENCFF581MDG	NBN	NBN ChIP-seq on human K562	ENCLB817KEF	ENCAB543ANT	ENCSR554FDZ	ENCFF002EFA	fastq_2	ENCFF321LCC	/files/ENCFF581MDG/@@download/ENCFF581MDG.fastq.gz	638ef9ba519933b7f6f7fd46e3f93c64
ENCSR086FZL	ENCFF932SKI	KAT8	KAT8 ChIP-seq on human K562	ENCLB686JVZ	ENCAB415SKT	ENCSR173USI	ENCFF002EFH	fastq_2	ENCFF005NCE	/files/ENCFF932SKI/@@download/ENCFF932SKI.fastq.gz	9ba58f2a5ea7a8009224a33dc563001f
ENCSR086FZL	ENCFF093OLE	KAT8	KAT8 ChIP-seq on human K562	ENCLB849SFJ	ENCAB415SKT	ENCSR173USI	ENCFF002EFH	fastq_2	ENCFF505YGU	/files/ENCFF093OLE/@@download/ENCFF093OLE.fastq.gz	f893e04eadd928f110414f8b2aba5121
ENCSR086FZL	ENCFF505YGU	KAT8	KAT8 ChIP-seq on human K562	ENCLB849SFJ	ENCAB415SKT	ENCSR173USI	ENCFF002EFF	fastq_1	ENCFF093OLE	/files/ENCFF505YGU/@@download/ENCFF505YGU.fastq.gz	1d1ea747424d28b07101f720f2022e0f
ENCSR086FZL	ENCFF005NCE	KAT8	KAT8 ChIP-seq on human K562	ENCLB686JVZ	ENCAB415SKT	ENCSR173USI	ENCFF002EFF	fastq_1	ENCFF932SKI	/files/ENCFF005NCE/@@download/ENCFF005NCE.fastq.gz	1c9773d68d6e4923be459e93845f48c0
ENCSR090JNM	ENCFF787PGA	HLTF	HLTF ChIP-seq on human K562	ENCLB220ELT	ENCAB902OZZ	ENCSR173USI	ENCFF002EFF	fastq_1	ENCFF017GMQ	/files/ENCFF787PGA/@@download/ENCFF787PGA.fastq.gz	da5dfb0c0d466d80456547e41675b557
ENCSR090JNM	ENCFF565HIN	HLTF	HLTF ChIP-seq on human K562	ENCLB261PCM	ENCAB902OZZ	ENCSR173USI	ENCFF002EFA	fastq_2	ENCFF873BJL	/files/ENCFF565HIN/@@download/ENCFF565HIN.fastq.gz	850fbd9005993267be7c21d47f202c85
ENCSR090JNM	ENCFF873BJL	HLTF	HLTF ChIP-seq on human K562	ENCLB261PCM	ENCAB902OZZ	ENCSR173USI	ENCFF002EFD	fastq_1	ENCFF565HIN	/files/ENCFF873BJL/@@download/ENCFF873BJL.fastq.gz	0f51d775e29574008331685f6995ab66
ENCSR090JNM	ENCFF017GMQ	HLTF	HLTF ChIP-seq on human K562	ENCLB220ELT	ENCAB902OZZ	ENCSR173USI	ENCFF002EFH	fastq_2	ENCFF787PGA	/files/ENCFF017GMQ/@@download/ENCFF017GMQ.fastq.gz	dbe4385d1eccd63cc6262390d7d9d390
ENCSR091GVJ	ENCFF109NTO	eGFP-ATF1	eGFP-ATF1 ChIP-seq on human K562	ENCLB608TSI	ENCAB728YTO	ENCSR097PLG	ENCFF340RXU	fastq_2	ENCFF693JKI	/files/ENCFF109NTO/@@download/ENCFF109NTO.fastq.gz	e83d4c3286bf05cced3f10c7a93b6645
ENCSR091GVJ	ENCFF016FNK	eGFP-ATF1	eGFP-ATF1 ChIP-seq on human K562	ENCLB730PMZ	ENCAB728YTO	ENCSR097PLG	ENCFF340RXU	fastq_2	ENCFF018HQR	/files/ENCFF016FNK/@@download/ENCFF016FNK.fastq.gz	fc091d24e1fcee40075c6c82c482c43e
ENCSR091GVJ	ENCFF693JKI	eGFP-ATF1	eGFP-ATF1 ChIP-seq on human K562	ENCLB608TSI	ENCAB728YTO	ENCSR097PLG	ENCFF698OMK	fastq_1	ENCFF109NTO	/files/ENCFF693JKI/@@download/ENCFF693JKI.fastq.gz	6f5234f3d72ee3da80b3b56a967719c1
ENCSR091GVJ	ENCFF018HQR	eGFP-ATF1	eGFP-ATF1 ChIP-seq on human K562	ENCLB730PMZ	ENCAB728YTO	ENCSR097PLG	ENCFF698OMK	fastq_1	ENCFF016FNK	/files/ENCFF018HQR/@@download/ENCFF018HQR.fastq.gz	279d754d9808341b32be5e093707e806
ENCSR091JXL	ENCFF429KAX	HES1	HES1 ChIP-seq on human K562	ENCLB827SWV	ENCAB724OQW	ENCSR554FDZ	ENCFF002EFF	fastq_1	ENCFF887TVH	/files/ENCFF429KAX/@@download/ENCFF429KAX.fastq.gz	6e6c34cc6e57b76e393f84a0e29ec93b
ENCSR091JXL	ENCFF600EDO	HES1	HES1 ChIP-seq on human K562	ENCLB696JWA	ENCAB724OQW	ENCSR554FDZ	ENCFF002EFA	fastq_2	ENCFF583IRH	/files/ENCFF600EDO/@@download/ENCFF600EDO.fastq.gz	eb0d19d2b0c9da658a959b72afc7cbc0
ENCSR091JXL	ENCFF887TVH	HES1	HES1 ChIP-seq on human K562	ENCLB827SWV	ENCAB724OQW	ENCSR554FDZ	ENCFF002EFH	fastq_2	ENCFF429KAX	/files/ENCFF887TVH/@@download/ENCFF887TVH.fastq.gz	0bd42a11feb24f9dd92ea4663bbd2e02
ENCSR091JXL	ENCFF583IRH	HES1	HES1 ChIP-seq on human K562	ENCLB696JWA	ENCAB724OQW	ENCSR554FDZ	ENCFF002EFD	fastq_1	ENCFF600EDO	/files/ENCFF583IRH/@@download/ENCFF583IRH.fastq.gz	c673e5bbc9d533f36b1179c60452d6bd
ENCSR093FKD	ENCFF565JGI	eGFP-CREB3	eGFP-CREB3 ChIP-seq on human K562	ENCLB660WJW	ENCAB728YTO	ENCSR578SNR	ENCFF783BXZ	fastq_2	ENCFF274ZEZ	/files/ENCFF565JGI/@@download/ENCFF565JGI.fastq.gz	71ce1095cf4eb6285e262595b1224016
ENCSR093FKD	ENCFF199DAD	eGFP-CREB3	eGFP-CREB3 ChIP-seq on human K562	ENCLB894ECJ	ENCAB728YTO	ENCSR578SNR	ENCFF390XLA	fastq_1	ENCFF026WQA	/files/ENCFF199DAD/@@download/ENCFF199DAD.fastq.gz	211b4c2b45703ed5a457c6d924f7f720
ENCSR093FKD	ENCFF026WQA	eGFP-CREB3	eGFP-CREB3 ChIP-seq on human K562	ENCLB894ECJ	ENCAB728YTO	ENCSR578SNR	ENCFF783BXZ	fastq_2	ENCFF199DAD	/files/ENCFF026WQA/@@download/ENCFF026WQA.fastq.gz	fb93c1c7642e7f6f4bc443077acd881a
ENCSR093FKD	ENCFF274ZEZ	eGFP-CREB3	eGFP-CREB3 ChIP-seq on human K562	ENCLB660WJW	ENCAB728YTO	ENCSR578SNR	ENCFF390XLA	fastq_1	ENCFF565JGI	/files/ENCFF274ZEZ/@@download/ENCFF274ZEZ.fastq.gz	74905e113c92f3587fc104848e4d4608
ENCSR097PLG	ENCFF340RXU	Control	Input control ChIP-seq on human eGFP-ATF1 tagged K562 cell line.	ENCLB664IVC	NA	NA	NA	fastq_2	ENCFF698OMK	/files/ENCFF340RXU/@@download/ENCFF340RXU.fastq.gz	1a2356aaea36526a45edb8ede239e591
ENCSR097PLG	ENCFF698OMK	Control	Input control ChIP-seq on human eGFP-ATF1 tagged K562 cell line.	ENCLB664IVC	NA	NA	NA	fastq_1	ENCFF340RXU	/files/ENCFF698OMK/@@download/ENCFF698OMK.fastq.gz	4ce96625cffdb4d25f438b08737fe7b3
ENCSR099NCH	ENCFF711HKZ	ZNF24	ZNF24 ChIP-seq on human K562	ENCLB972VJM	ENCAB860XUX	ENCSR554FDZ	ENCFF002EFF	fastq_1	ENCFF715IBV	/files/ENCFF711HKZ/@@download/ENCFF711HKZ.fastq.gz	fedf288c5e0c3e7e520ef679755c481d
ENCSR099NCH	ENCFF890KLF	ZNF24	ZNF24 ChIP-seq on human K562	ENCLB081XLD	ENCAB860XUX	ENCSR554FDZ	ENCFF002EFD	fastq_1	ENCFF645HBN	/files/ENCFF890KLF/@@download/ENCFF890KLF.fastq.gz	175eac97e1896f8a17f5404594e926e4
ENCSR099NCH	ENCFF715IBV	ZNF24	ZNF24 ChIP-seq on human K562	ENCLB972VJM	ENCAB860XUX	ENCSR554FDZ	ENCFF002EFH	fastq_2	ENCFF711HKZ	/files/ENCFF715IBV/@@download/ENCFF715IBV.fastq.gz	cfe4adff9421a1eb4bfaf5b2bd377bed
ENCSR099NCH	ENCFF645HBN	ZNF24	ZNF24 ChIP-seq on human K562	ENCLB081XLD	ENCAB860XUX	ENCSR554FDZ	ENCFF002EFA	fastq_2	ENCFF890KLF	/files/ENCFF645HBN/@@download/ENCFF645HBN.fastq.gz	1ce4a3ab109fd0f379e38d6929e35430
ENCSR100UQX	ENCFF513XHM	TAF9B	TAF9B ChIP-seq on human K562	ENCLB103YYC	ENCAB862MHS	ENCSR632PAG	ENCFF498JMO	fastq_1	ENCFF451LYL	/files/ENCFF513XHM/@@download/ENCFF513XHM.fastq.gz	740a5e534bda14b2e20fa3f675808b80
ENCSR100UQX	ENCFF571LSL	TAF9B	TAF9B ChIP-seq on human K562	ENCLB104EWS	ENCAB862MHS	ENCSR632PAG	ENCFF837MIV	fastq_2	ENCFF497SRX	/files/ENCFF571LSL/@@download/ENCFF571LSL.fastq.gz	c75bdbf5f30e018783d567b07fb5fb9b
ENCSR100UQX	ENCFF497SRX	TAF9B	TAF9B ChIP-seq on human K562	ENCLB104EWS	ENCAB862MHS	ENCSR632PAG	ENCFF259GQA	fastq_1	ENCFF571LSL	/files/ENCFF497SRX/@@download/ENCFF497SRX.fastq.gz	fdab5846f521030ae89bf6656a9c28c3
ENCSR100UQX	ENCFF451LYL	TAF9B	TAF9B ChIP-seq on human K562	ENCLB103YYC	ENCAB862MHS	ENCSR632PAG	ENCFF502GTS	fastq_2	ENCFF513XHM	/files/ENCFF451LYL/@@download/ENCFF451LYL.fastq.gz	da7e78cc5e14defc39a18129998919d7
ENCSR106FRG	ENCFF998YDA	TAL1	TAL1 ChIP-seq on human K562	ENCLB709SXN	ENCAB012ZTC	ENCSR554FDZ	ENCFF002EFD	fastq_1	ENCFF768SQO	/files/ENCFF998YDA/@@download/ENCFF998YDA.fastq.gz	58da3268a0a894099760909c469edff2
ENCSR106FRG	ENCFF768SQO	TAL1	TAL1 ChIP-seq on human K562	ENCLB709SXN	ENCAB012ZTC	ENCSR554FDZ	ENCFF002EFA	fastq_2	ENCFF998YDA	/files/ENCFF768SQO/@@download/ENCFF768SQO.fastq.gz	579adbea5ed9d050c5536c737967c74f
ENCSR106FRG	ENCFF145TXO	TAL1	TAL1 ChIP-seq on human K562	ENCLB983GRU	ENCAB012ZTC	ENCSR554FDZ	ENCFF002EFH	fastq_2	ENCFF793WFY	/files/ENCFF145TXO/@@download/ENCFF145TXO.fastq.gz	dfe11503168adfdec3506459f75cdc2e
ENCSR106FRG	ENCFF793WFY	TAL1	TAL1 ChIP-seq on human K562	ENCLB983GRU	ENCAB012ZTC	ENCSR554FDZ	ENCFF002EFF	fastq_1	ENCFF145TXO	/files/ENCFF793WFY/@@download/ENCFF793WFY.fastq.gz	c56e6e3079657100f3c18304878c387a
ENCSR107GRP	ENCFF789UDV	MLLT1	MLLT1 ChIP-seq on human K562	ENCLB240GID	ENCAB650PBW	ENCSR554FDZ	ENCFF002EFA	fastq_2	ENCFF135KOW	/files/ENCFF789UDV/@@download/ENCFF789UDV.fastq.gz	25fdbda495ac6ce7f81164978eb34478
ENCSR107GRP	ENCFF994RSC	MLLT1	MLLT1 ChIP-seq on human K562	ENCLB321MJU	ENCAB650PBW	ENCSR554FDZ	ENCFF002EFF	fastq_1	ENCFF755BUR	/files/ENCFF994RSC/@@download/ENCFF994RSC.fastq.gz	8b92407fef037e90761403b436d595ff
ENCSR107GRP	ENCFF755BUR	MLLT1	MLLT1 ChIP-seq on human K562	ENCLB321MJU	ENCAB650PBW	ENCSR554FDZ	ENCFF002EFH	fastq_2	ENCFF994RSC	/files/ENCFF755BUR/@@download/ENCFF755BUR.fastq.gz	49080364d184a8d1b76a5846f90268b8
ENCSR107GRP	ENCFF135KOW	MLLT1	MLLT1 ChIP-seq on human K562	ENCLB240GID	ENCAB650PBW	ENCSR554FDZ	ENCFF002EFD	fastq_1	ENCFF789UDV	/files/ENCFF135KOW/@@download/ENCFF135KOW.fastq.gz	e1c56285e82a750fe68d3934f374127f
ENCSR107RHZ	ENCFF011GGX	YBX1	YBX1 ChIP-seq on human K562	ENCLB651CYS	ENCAB493UWX	ENCSR554FDZ	ENCFF002EFF	fastq_1	ENCFF183DJQ	/files/ENCFF011GGX/@@download/ENCFF011GGX.fastq.gz	6a02a3f3e820fd6407ca37d296e8c8a6
ENCSR107RHZ	ENCFF079PYC	YBX1	YBX1 ChIP-seq on human K562	ENCLB344DXR	ENCAB493UWX	ENCSR554FDZ	ENCFF002EFA	fastq_2	ENCFF909OVD	/files/ENCFF079PYC/@@download/ENCFF079PYC.fastq.gz	3538e79850d2aee94540f949edd0ce1b
ENCSR107RHZ	ENCFF183DJQ	YBX1	YBX1 ChIP-seq on human K562	ENCLB651CYS	ENCAB493UWX	ENCSR554FDZ	ENCFF002EFH	fastq_2	ENCFF011GGX	/files/ENCFF183DJQ/@@download/ENCFF183DJQ.fastq.gz	d2e908ab3ce3d493c2f398da39536e26
ENCSR107RHZ	ENCFF909OVD	YBX1	YBX1 ChIP-seq on human K562	ENCLB344DXR	ENCAB493UWX	ENCSR554FDZ	ENCFF002EFD	fastq_1	ENCFF079PYC	/files/ENCFF909OVD/@@download/ENCFF909OVD.fastq.gz	412257c54199d89e332d384cb911e0a8
ENCSR108OFV	ENCFF144ZOK	Control	Input control ChIP-seq on human eGFP-ZNF512 tagged K562 cell ine.	ENCLB365EOZ	NA	NA	ENCFF096LLU	fastq_1	ENCFF514OKS	/files/ENCFF144ZOK/@@download/ENCFF144ZOK.fastq.gz	86ad9421a244696ad610b0e017c75924
ENCSR108OFV	ENCFF514OKS	Control	Input control ChIP-seq on human eGFP-ZNF512 tagged K562 cell ine.	ENCLB365EOZ	NA	NA	ENCFF096LLU	fastq_2	ENCFF144ZOK	/files/ENCFF514OKS/@@download/ENCFF514OKS.fastq.gz	2f13695b6c19857c05aea242da639a91
ENCSR109YGM	ENCFF002EIQ	CREB3L1	CREB3L1 ChIP-seq on human K562	ENCLB300HOB	ENCAB336DFB	ENCSR554FDZ	ENCFF002EFA	fastq_2	ENCFF002EIT	/files/ENCFF002EIQ/@@download/ENCFF002EIQ.fastq.gz	ce0fe7a0dfd556d276028d177ca3e297
ENCSR109YGM	ENCFF002EIT	CREB3L1	CREB3L1 ChIP-seq on human K562	ENCLB300HOB	ENCAB336DFB	ENCSR554FDZ	ENCFF002EFD	fastq_1	ENCFF002EIQ	/files/ENCFF002EIT/@@download/ENCFF002EIT.fastq.gz	1305ac3312d80b91487f65532d47194a
ENCSR109YGM	ENCFF002EIN	CREB3L1	CREB3L1 ChIP-seq on human K562	ENCLB488XXX	ENCAB336DFB	ENCSR554FDZ	ENCFF002EFF	fastq_1	ENCFF002EIS	/files/ENCFF002EIN/@@download/ENCFF002EIN.fastq.gz	a8dcf129ab2894b6700c2caef459b695
ENCSR109YGM	ENCFF002EIS	CREB3L1	CREB3L1 ChIP-seq on human K562	ENCLB488XXX	ENCAB336DFB	ENCSR554FDZ	ENCFF002EFH	fastq_2	ENCFF002EIN	/files/ENCFF002EIS/@@download/ENCFF002EIS.fastq.gz	00f452d141011fb991fc54b83af4d748
ENCSR113LAS	ENCFF887TWQ	MTA2	MTA2 ChIP-seq on human K562	ENCLB820SCT	ENCAB744GOI	ENCSR554FDZ	ENCFF002EFD	fastq_1	ENCFF374EZV	/files/ENCFF887TWQ/@@download/ENCFF887TWQ.fastq.gz	1ea14147f96fdab2e6614a64452d19c0
ENCSR113LAS	ENCFF697STR	MTA2	MTA2 ChIP-seq on human K562	ENCLB281FLC	ENCAB744GOI	ENCSR554FDZ	ENCFF002EFF	fastq_1	ENCFF766QOB	/files/ENCFF697STR/@@download/ENCFF697STR.fastq.gz	a847ce904c322894c5baeedda0b5144c
ENCSR113LAS	ENCFF766QOB	MTA2	MTA2 ChIP-seq on human K562	ENCLB281FLC	ENCAB744GOI	ENCSR554FDZ	ENCFF002EFH	fastq_2	ENCFF697STR	/files/ENCFF766QOB/@@download/ENCFF766QOB.fastq.gz	01c2562d976dea65e8adaed002deb397
ENCSR113LAS	ENCFF374EZV	MTA2	MTA2 ChIP-seq on human K562	ENCLB820SCT	ENCAB744GOI	ENCSR554FDZ	ENCFF002EFA	fastq_2	ENCFF887TWQ	/files/ENCFF374EZV/@@download/ENCFF374EZV.fastq.gz	f4136ea8108af7fd46d80acf665be8a4
ENCSR115BBC	ENCFF158TRB	ASH1L	ASH1L ChIP-seq on human K562	ENCLB606IZY	ENCAB573MXX	ENCSR554FDZ	ENCFF002EFH	fastq_2	ENCFF737EQI	/files/ENCFF158TRB/@@download/ENCFF158TRB.fastq.gz	afc3d13fd06502dd18f455c81a0d518c
ENCSR115BBC	ENCFF993LLQ	ASH1L	ASH1L ChIP-seq on human K562	ENCLB334TKZ	ENCAB573MXX	ENCSR554FDZ	ENCFF002EFA	fastq_2	ENCFF235JMI	/files/ENCFF993LLQ/@@download/ENCFF993LLQ.fastq.gz	a21c80540d44c6600d1705516693d6a9
ENCSR115BBC	ENCFF235JMI	ASH1L	ASH1L ChIP-seq on human K562	ENCLB334TKZ	ENCAB573MXX	ENCSR554FDZ	ENCFF002EFD	fastq_1	ENCFF993LLQ	/files/ENCFF235JMI/@@download/ENCFF235JMI.fastq.gz	c552dcbdfaf2830b81d35ebd4c864e0f
ENCSR115BBC	ENCFF737EQI	ASH1L	ASH1L ChIP-seq on human K562	ENCLB606IZY	ENCAB573MXX	ENCSR554FDZ	ENCFF002EFF	fastq_1	ENCFF158TRB	/files/ENCFF737EQI/@@download/ENCFF737EQI.fastq.gz	da955f5a1495bb4df9153e76dc9f55bc
ENCSR115SMW	ENCFF755HHM	PKNOX1	PKNOX1 ChIP-seq on human K562	ENCLB968GQF	ENCAB000ATJ	ENCSR554FDZ	ENCFF002EFF	fastq_1	ENCFF292YNE	/files/ENCFF755HHM/@@download/ENCFF755HHM.fastq.gz	5c94c97283c36b75d150263500a38a4b
ENCSR115SMW	ENCFF921VOK	PKNOX1	PKNOX1 ChIP-seq on human K562	ENCLB342XMG	ENCAB000ATJ	ENCSR554FDZ	ENCFF002EFD	fastq_1	ENCFF871SUI	/files/ENCFF921VOK/@@download/ENCFF921VOK.fastq.gz	3660f89b9863ec81a7e584a7510a43bf
ENCSR115SMW	ENCFF871SUI	PKNOX1	PKNOX1 ChIP-seq on human K562	ENCLB342XMG	ENCAB000ATJ	ENCSR554FDZ	ENCFF002EFA	fastq_2	ENCFF921VOK	/files/ENCFF871SUI/@@download/ENCFF871SUI.fastq.gz	a656484cb7843dff489b1aad9142eb1a
ENCSR115SMW	ENCFF292YNE	PKNOX1	PKNOX1 ChIP-seq on human K562	ENCLB968GQF	ENCAB000ATJ	ENCSR554FDZ	ENCFF002EFH	fastq_2	ENCFF755HHM	/files/ENCFF292YNE/@@download/ENCFF292YNE.fastq.gz	0c9c1a65bb2e467d9b76c87fd3aac252
ENCSR117WTM	ENCFF718HUU	eGFP-ZNF24	eGFP-ZNF24 ChIP-seq on human K562	ENCLB753TOI	ENCAB728YTO	ENCSR329YMD	ENCFF338LYQ	fastq_1	ENCFF615CRG	/files/ENCFF718HUU/@@download/ENCFF718HUU.fastq.gz	752e737305f19b2879bffd1bcc10087c
ENCSR117WTM	ENCFF977AJQ	eGFP-ZNF24	eGFP-ZNF24 ChIP-seq on human K562	ENCLB849NCQ	ENCAB728YTO	ENCSR329YMD	ENCFF338LYQ	fastq_1	ENCFF157JAL	/files/ENCFF977AJQ/@@download/ENCFF977AJQ.fastq.gz	c7fbb69322bbfbc3ad2f9b2df86fe08e
ENCSR117WTM	ENCFF615CRG	eGFP-ZNF24	eGFP-ZNF24 ChIP-seq on human K562	ENCLB753TOI	ENCAB728YTO	ENCSR329YMD	ENCFF746XJG	fastq_2	ENCFF718HUU	/files/ENCFF615CRG/@@download/ENCFF615CRG.fastq.gz	10079ff5c9f5ce1a12f1d8729db1f18c
ENCSR117WTM	ENCFF157JAL	eGFP-ZNF24	eGFP-ZNF24 ChIP-seq on human K562	ENCLB849NCQ	ENCAB728YTO	ENCSR329YMD	ENCFF746XJG	fastq_2	ENCFF977AJQ	/files/ENCFF157JAL/@@download/ENCFF157JAL.fastq.gz	b1d58db82a0bba168e6f238a9e7ea365
ENCSR119ULQ	ENCFF783FQX	NCOA4	NCOA4 ChIP-seq on human K562	ENCLB536NKD	ENCAB793TME	ENCSR173USI	ENCFF002EFA	fastq_2	ENCFF403AAR	/files/ENCFF783FQX/@@download/ENCFF783FQX.fastq.gz	48141a7a9119720756efde8c56d30fab
ENCSR119ULQ	ENCFF432ECI	NCOA4	NCOA4 ChIP-seq on human K562	ENCLB356ZNT	ENCAB793TME	ENCSR173USI	ENCFF002EFH	fastq_2	ENCFF425OTY	/files/ENCFF432ECI/@@download/ENCFF432ECI.fastq.gz	2a476b8d64d5288883c43e132426529f
ENCSR119ULQ	ENCFF425OTY	NCOA4	NCOA4 ChIP-seq on human K562	ENCLB356ZNT	ENCAB793TME	ENCSR173USI	ENCFF002EFF	fastq_1	ENCFF432ECI	/files/ENCFF425OTY/@@download/ENCFF425OTY.fastq.gz	a7b0fbf537fed0fb2c1bc775df1d1bd1
ENCSR119ULQ	ENCFF403AAR	NCOA4	NCOA4 ChIP-seq on human K562	ENCLB536NKD	ENCAB793TME	ENCSR173USI	ENCFF002EFD	fastq_1	ENCFF783FQX	/files/ENCFF403AAR/@@download/ENCFF403AAR.fastq.gz	9b08d3762cdedb2de04e41c4a36ef308
ENCSR119VCX	ENCFF356VYM	PHF21A	PHF21A ChIP-seq on human K562	ENCLB431QCU	ENCAB814YYA	ENCSR658AGP	ENCFF368UOC	fastq_2	ENCFF282GIL	/files/ENCFF356VYM/@@download/ENCFF356VYM.fastq.gz	77311060c1079b5c17d5869db84e4dc0
ENCSR119VCX	ENCFF282GIL	PHF21A	PHF21A ChIP-seq on human K562	ENCLB431QCU	ENCAB814YYA	ENCSR658AGP	ENCFF410PHD	fastq_1	ENCFF356VYM	/files/ENCFF282GIL/@@download/ENCFF282GIL.fastq.gz	28863095fbd1efd26a709d540470deb8
ENCSR119VCX	ENCFF025MOI	PHF21A	PHF21A ChIP-seq on human K562	ENCLB298JJW	ENCAB814YYA	ENCSR658AGP	ENCFF240DTE	fastq_1	ENCFF608JOK	/files/ENCFF025MOI/@@download/ENCFF025MOI.fastq.gz	4f1e1ac3a8eddf29b9a68d379d2c5eef
ENCSR119VCX	ENCFF608JOK	PHF21A	PHF21A ChIP-seq on human K562	ENCLB298JJW	ENCAB814YYA	ENCSR658AGP	ENCFF608MDV	fastq_2	ENCFF025MOI	/files/ENCFF608JOK/@@download/ENCFF608JOK.fastq.gz	eb7d2bf38bf1037f8c67ed56d4d4327e
ENCSR120MPG	ENCFF758VSS	PRDM10	PRDM10 ChIP-seq on human K562	ENCLB459FUL	ENCAB587QKH	ENCSR658AGP	ENCFF240DTE	fastq_1	ENCFF234PZS	/files/ENCFF758VSS/@@download/ENCFF758VSS.fastq.gz	81ef69105237c7a842d8a9b944767221
ENCSR120MPG	ENCFF275AJE	PRDM10	PRDM10 ChIP-seq on human K562	ENCLB481MNK	ENCAB587QKH	ENCSR658AGP	ENCFF410PHD	fastq_1	ENCFF939BBH	/files/ENCFF275AJE/@@download/ENCFF275AJE.fastq.gz	9121e925c88025b009d3a14fa5920f71
ENCSR120MPG	ENCFF234PZS	PRDM10	PRDM10 ChIP-seq on human K562	ENCLB459FUL	ENCAB587QKH	ENCSR658AGP	ENCFF608MDV	fastq_2	ENCFF758VSS	/files/ENCFF234PZS/@@download/ENCFF234PZS.fastq.gz	d222206853e29cfb066a635b4448994f
ENCSR120MPG	ENCFF939BBH	PRDM10	PRDM10 ChIP-seq on human K562	ENCLB481MNK	ENCAB587QKH	ENCSR658AGP	ENCFF368UOC	fastq_2	ENCFF275AJE	/files/ENCFF939BBH/@@download/ENCFF939BBH.fastq.gz	aa4c04f9dba6fa6c69bd9c1b27dad7dd
ENCSR121PFY	ENCFF899BAM	CDC5L	CDC5L ChIP-seq on human K562	ENCLB557YKO	ENCAB348LKV	ENCSR173USI	ENCFF002EFD	fastq_1	ENCFF146CPM	/files/ENCFF899BAM/@@download/ENCFF899BAM.fastq.gz	1963c347f572c9e12c046e5412e43b2b
ENCSR121PFY	ENCFF847ZNJ	CDC5L	CDC5L ChIP-seq on human K562	ENCLB691DTZ	ENCAB348LKV	ENCSR173USI	ENCFF002EFF	fastq_1	ENCFF300KRT	/files/ENCFF847ZNJ/@@download/ENCFF847ZNJ.fastq.gz	943ebf4a9d71d0d4aabebe5676beecb1
ENCSR121PFY	ENCFF300KRT	CDC5L	CDC5L ChIP-seq on human K562	ENCLB691DTZ	ENCAB348LKV	ENCSR173USI	ENCFF002EFH	fastq_2	ENCFF847ZNJ	/files/ENCFF300KRT/@@download/ENCFF300KRT.fastq.gz	aafcd61635d104be639c38c049e660e5
ENCSR121PFY	ENCFF146CPM	CDC5L	CDC5L ChIP-seq on human K562	ENCLB557YKO	ENCAB348LKV	ENCSR173USI	ENCFF002EFA	fastq_2	ENCFF899BAM	/files/ENCFF146CPM/@@download/ENCFF146CPM.fastq.gz	508fe83e712b5a7a2e4378cf5ed14588
ENCSR126FZN	ENCFF141RCB	eGFP-PTRF	eGFP-PTRF ChIP-seq on human K562	ENCLB834VOO	ENCAB728YTO	ENCSR369LPC	ENCFF931LWJ	fastq_1	ENCFF781WSM	/files/ENCFF141RCB/@@download/ENCFF141RCB.fastq.gz	7103de46bbf7012e4d25110ae3d020e1
ENCSR126FZN	ENCFF532XZW	eGFP-PTRF	eGFP-PTRF ChIP-seq on human K562	ENCLB576AXT	ENCAB728YTO	ENCSR369LPC	ENCFF928HTI	fastq_2	ENCFF474LQU	/files/ENCFF532XZW/@@download/ENCFF532XZW.fastq.gz	dc0f900b534bf449927baeb95cc84ceb
ENCSR126FZN	ENCFF781WSM	eGFP-PTRF	eGFP-PTRF ChIP-seq on human K562	ENCLB834VOO	ENCAB728YTO	ENCSR369LPC	ENCFF928HTI	fastq_2	ENCFF141RCB	/files/ENCFF781WSM/@@download/ENCFF781WSM.fastq.gz	cdb721e4d03b1dc1d4ae11f25eee2f42
ENCSR126FZN	ENCFF474LQU	eGFP-PTRF	eGFP-PTRF ChIP-seq on human K562	ENCLB576AXT	ENCAB728YTO	ENCSR369LPC	ENCFF931LWJ	fastq_1	ENCFF532XZW	/files/ENCFF474LQU/@@download/ENCFF474LQU.fastq.gz	f27974a57a7e72a55e3e5e0c14b6e45c
ENCSR130HEG	ENCFF610FSQ	COPS2	COPS2 ChIP-seq on human K562	ENCLB481LNJ	ENCAB643QQV	ENCSR632PAG	ENCFF498JMO	fastq_1	ENCFF064WKY	/files/ENCFF610FSQ/@@download/ENCFF610FSQ.fastq.gz	a86f16dc8b0ec413441488e5a0785913
ENCSR130HEG	ENCFF257UIV	COPS2	COPS2 ChIP-seq on human K562	ENCLB229IMX	ENCAB643QQV	ENCSR632PAG	ENCFF259GQA	fastq_1	ENCFF042QKO	/files/ENCFF257UIV/@@download/ENCFF257UIV.fastq.gz	5fb2512e16a14d192f4521c9fc89abfe
ENCSR130HEG	ENCFF064WKY	COPS2	COPS2 ChIP-seq on human K562	ENCLB481LNJ	ENCAB643QQV	ENCSR632PAG	ENCFF502GTS	fastq_2	ENCFF610FSQ	/files/ENCFF064WKY/@@download/ENCFF064WKY.fastq.gz	aff85c32250fbc7c1faf5ec9b2ceca99
ENCSR130HEG	ENCFF042QKO	COPS2	COPS2 ChIP-seq on human K562	ENCLB229IMX	ENCAB643QQV	ENCSR632PAG	ENCFF837MIV	fastq_2	ENCFF257UIV	/files/ENCFF042QKO/@@download/ENCFF042QKO.fastq.gz	bd9c6bd225a3841546bd0f07507a4c94
ENCSR130PDE	ENCFF681PIN	eGFP-NR4A1	eGFP-NR4A1 ChIP-seq on human K562	ENCLB952VTX	ENCAB728YTO	ENCSR468BNS	ENCFF113QAJ	fastq_2	ENCFF760LCQ	/files/ENCFF681PIN/@@download/ENCFF681PIN.fastq.gz	bb7a43f863d4f276a00be5f74eb31714
ENCSR130PDE	ENCFF760LCQ	eGFP-NR4A1	eGFP-NR4A1 ChIP-seq on human K562	ENCLB952VTX	ENCAB728YTO	ENCSR468BNS	ENCFF236YCR	fastq_1	ENCFF681PIN	/files/ENCFF760LCQ/@@download/ENCFF760LCQ.fastq.gz	a5e1a3a387a499e6f03a918fdef39b0c
ENCSR130PDE	ENCFF671VDI	eGFP-NR4A1	eGFP-NR4A1 ChIP-seq on human K562	ENCLB336CSQ	ENCAB728YTO	ENCSR468BNS	ENCFF236YCR	fastq_1	ENCFF301GRJ	/files/ENCFF671VDI/@@download/ENCFF671VDI.fastq.gz	67607cc20060adda9913fbe23bc6a0ee
ENCSR130PDE	ENCFF301GRJ	eGFP-NR4A1	eGFP-NR4A1 ChIP-seq on human K562	ENCLB336CSQ	ENCAB728YTO	ENCSR468BNS	ENCFF113QAJ	fastq_2	ENCFF671VDI	/files/ENCFF301GRJ/@@download/ENCFF301GRJ.fastq.gz	6d59a9dcd5562c4a7f79f43ed4a93bb9
ENCSR137ZMQ	ENCFF002EJC	REST	REST ChIP-seq on human K562	ENCLB693QTZ	ENCAB904KUI	ENCSR554FDZ	ENCFF002EFF	fastq_1	ENCFF002EIZ	/files/ENCFF002EJC/@@download/ENCFF002EJC.fastq.gz	d99929decd38bb4545deadef59fe86f0
ENCSR137ZMQ	ENCFF002EJE	REST	REST ChIP-seq on human K562	ENCLB077NGB	ENCAB904KUI	ENCSR554FDZ	ENCFF002EFD	fastq_1	ENCFF002EJH	/files/ENCFF002EJE/@@download/ENCFF002EJE.fastq.gz	facc6b276891fc13d765deb9077f358c
ENCSR137ZMQ	ENCFF002EIZ	REST	REST ChIP-seq on human K562	ENCLB693QTZ	ENCAB904KUI	ENCSR554FDZ	ENCFF002EFH	fastq_2	ENCFF002EJC	/files/ENCFF002EIZ/@@download/ENCFF002EIZ.fastq.gz	87ef038fad4e4d1109bf1a85e9d37cd6
ENCSR137ZMQ	ENCFF002EJH	REST	REST ChIP-seq on human K562	ENCLB077NGB	ENCAB904KUI	ENCSR554FDZ	ENCFF002EFA	fastq_2	ENCFF002EJE	/files/ENCFF002EJH/@@download/ENCFF002EJH.fastq.gz	71ed40d3a51361e9c8f4413190dbee92
ENCSR138SFL	ENCFF943CAF	MCM2	MCM2 ChIP-seq on human K562	ENCLB062YUO	ENCAB725ZWB	ENCSR173USI	ENCFF002EFH	fastq_2	ENCFF516QHN	/files/ENCFF943CAF/@@download/ENCFF943CAF.fastq.gz	2b7be7fff697666811fbf952e310c393
ENCSR138SFL	ENCFF516QHN	MCM2	MCM2 ChIP-seq on human K562	ENCLB062YUO	ENCAB725ZWB	ENCSR173USI	ENCFF002EFF	fastq_1	ENCFF943CAF	/files/ENCFF516QHN/@@download/ENCFF516QHN.fastq.gz	3e07e9192f119c1caef9b336448c1b56
ENCSR138SFL	ENCFF822VOO	MCM2	MCM2 ChIP-seq on human K562	ENCLB630OMO	ENCAB725ZWB	ENCSR173USI	ENCFF002EFD	fastq_1	ENCFF439UCU	/files/ENCFF822VOO/@@download/ENCFF822VOO.fastq.gz	68f772e2a1c89d1133ba962f64a31843
ENCSR138SFL	ENCFF439UCU	MCM2	MCM2 ChIP-seq on human K562	ENCLB630OMO	ENCAB725ZWB	ENCSR173USI	ENCFF002EFA	fastq_2	ENCFF822VOO	/files/ENCFF439UCU/@@download/ENCFF439UCU.fastq.gz	0cad77681d293b7959ca8b6da96ee06c
ENCSR138YYY	ENCFF887CDX	GABPB1	GABPB1 ChIP-seq on human K562	ENCLB299GQE	ENCAB704OHJ	ENCSR554FDZ	ENCFF002EFF	fastq_1	ENCFF504MVU	/files/ENCFF887CDX/@@download/ENCFF887CDX.fastq.gz	f48ac3f1fc856b01653fc9480c18bc7a
ENCSR138YYY	ENCFF698RJT	GABPB1	GABPB1 ChIP-seq on human K562	ENCLB675PIJ	ENCAB704OHJ	ENCSR554FDZ	ENCFF002EFD	fastq_1	ENCFF381AJO	/files/ENCFF698RJT/@@download/ENCFF698RJT.fastq.gz	2508e475654e132d0c1c410deea9e222
ENCSR138YYY	ENCFF504MVU	GABPB1	GABPB1 ChIP-seq on human K562	ENCLB299GQE	ENCAB704OHJ	ENCSR554FDZ	ENCFF002EFH	fastq_2	ENCFF887CDX	/files/ENCFF504MVU/@@download/ENCFF504MVU.fastq.gz	09641c89f5264fcf74ee707096c491c7
ENCSR138YYY	ENCFF381AJO	GABPB1	GABPB1 ChIP-seq on human K562	ENCLB675PIJ	ENCAB704OHJ	ENCSR554FDZ	ENCFF002EFA	fastq_2	ENCFF698RJT	/files/ENCFF381AJO/@@download/ENCFF381AJO.fastq.gz	d40cd26a3beeb1c52c6933f4ae1e323b
ENCSR142YYA	ENCFF377PHH	EWSR1	EWSR1 ChIP-seq on human K562	ENCLB785VBV	ENCAB026YMP	ENCSR632PAG	ENCFF837MIV	fastq_2	ENCFF510HXD	/files/ENCFF377PHH/@@download/ENCFF377PHH.fastq.gz	4597f1349710233461f614269c716a3c
ENCSR142YYA	ENCFF824PVS	EWSR1	EWSR1 ChIP-seq on human K562	ENCLB763AZX	ENCAB026YMP	ENCSR632PAG	ENCFF498JMO	fastq_1	ENCFF605BFZ	/files/ENCFF824PVS/@@download/ENCFF824PVS.fastq.gz	3204009bb7871c50d838d541153c01a2
ENCSR142YYA	ENCFF605BFZ	EWSR1	EWSR1 ChIP-seq on human K562	ENCLB763AZX	ENCAB026YMP	ENCSR632PAG	ENCFF502GTS	fastq_2	ENCFF824PVS	/files/ENCFF605BFZ/@@download/ENCFF605BFZ.fastq.gz	d71b2c378997d818afb721da84d234b4
ENCSR142YYA	ENCFF510HXD	EWSR1	EWSR1 ChIP-seq on human K562	ENCLB785VBV	ENCAB026YMP	ENCSR632PAG	ENCFF259GQA	fastq_1	ENCFF377PHH	/files/ENCFF510HXD/@@download/ENCFF510HXD.fastq.gz	61647403d432158dfc342ed014936087
ENCSR143CEO	ENCFF832AWU	ZC3H8	ZC3H8 ChIP-seq on human K562	ENCLB049SKA	ENCAB161IHY	ENCSR173USI	ENCFF002EFD	fastq_1	ENCFF354CCL	/files/ENCFF832AWU/@@download/ENCFF832AWU.fastq.gz	8963519610ca039974bb62abcc7ab48c
ENCSR143CEO	ENCFF354CCL	ZC3H8	ZC3H8 ChIP-seq on human K562	ENCLB049SKA	ENCAB161IHY	ENCSR173USI	ENCFF002EFA	fastq_2	ENCFF832AWU	/files/ENCFF354CCL/@@download/ENCFF354CCL.fastq.gz	fa43fdeafa84b572b453fe53040b6b7f
ENCSR143CEO	ENCFF901OGE	ZC3H8	ZC3H8 ChIP-seq on human K562	ENCLB393QPV	ENCAB161IHY	ENCSR173USI	ENCFF002EFH	fastq_2	ENCFF031OAX	/files/ENCFF901OGE/@@download/ENCFF901OGE.fastq.gz	5f5637967c258dd89491a70b30b4f748
ENCSR143CEO	ENCFF031OAX	ZC3H8	ZC3H8 ChIP-seq on human K562	ENCLB393QPV	ENCAB161IHY	ENCSR173USI	ENCFF002EFF	fastq_1	ENCFF901OGE	/files/ENCFF031OAX/@@download/ENCFF031OAX.fastq.gz	44d701d0df442116e4cecc55963f8490
ENCSR145TSJ	ENCFF682IGK	ATF4	ATF4 ChIP-seq on human K562	ENCLB002MVF	ENCAB306IYD	ENCSR554FDZ	ENCFF002EFA	fastq_2	ENCFF565KLI	/files/ENCFF682IGK/@@download/ENCFF682IGK.fastq.gz	9cf6f5269f81a8261b9076667b8d943b
ENCSR145TSJ	ENCFF565KLI	ATF4	ATF4 ChIP-seq on human K562	ENCLB002MVF	ENCAB306IYD	ENCSR554FDZ	ENCFF002EFD	fastq_1	ENCFF682IGK	/files/ENCFF565KLI/@@download/ENCFF565KLI.fastq.gz	e96488cf3d55f7bdaa12ab3e18f76618
ENCSR145TSJ	ENCFF081USS	ATF4	ATF4 ChIP-seq on human K562	ENCLB807FZV	ENCAB306IYD	ENCSR554FDZ	ENCFF002EFF	fastq_1	ENCFF069VNL	/files/ENCFF081USS/@@download/ENCFF081USS.fastq.gz	f42fe9495ac96c5cfc572c0acae7ccab
ENCSR145TSJ	ENCFF069VNL	ATF4	ATF4 ChIP-seq on human K562	ENCLB807FZV	ENCAB306IYD	ENCSR554FDZ	ENCFF002EFH	fastq_2	ENCFF081USS	/files/ENCFF069VNL/@@download/ENCFF069VNL.fastq.gz	1dab4e0806e875b2d9238a7b72636eab
ENCSR154EIH	ENCFF050QIO	TRIP13	TRIP13 ChIP-seq on human K562	ENCLB953OAM	ENCAB442DTV	ENCSR173USI	ENCFF002EFA	fastq_2	ENCFF387SYY	/files/ENCFF050QIO/@@download/ENCFF050QIO.fastq.gz	b825bfcc4825e6fd47a15fd74b34c6f7
ENCSR154EIH	ENCFF387SYY	TRIP13	TRIP13 ChIP-seq on human K562	ENCLB953OAM	ENCAB442DTV	ENCSR173USI	ENCFF002EFD	fastq_1	ENCFF050QIO	/files/ENCFF387SYY/@@download/ENCFF387SYY.fastq.gz	0a69631519478f0d8b529d266f6df25a
ENCSR154EIH	ENCFF451CTA	TRIP13	TRIP13 ChIP-seq on human K562	ENCLB739RDM	ENCAB442DTV	ENCSR173USI	ENCFF002EFF	fastq_1	ENCFF008APY	/files/ENCFF451CTA/@@download/ENCFF451CTA.fastq.gz	207c155b2c4716e9dc94e0a539b93572
ENCSR154EIH	ENCFF008APY	TRIP13	TRIP13 ChIP-seq on human K562	ENCLB739RDM	ENCAB442DTV	ENCSR173USI	ENCFF002EFH	fastq_2	ENCFF451CTA	/files/ENCFF008APY/@@download/ENCFF008APY.fastq.gz	ebaa38d6c60dadb2668f061516dcd7ca
ENCSR155KHM	ENCFF748SHJ	ARNT	ARNT ChIP-seq on human K562	ENCLB465TLL	ENCAB511RTZ	ENCSR554FDZ	ENCFF002EFH	fastq_2	ENCFF109UIV	/files/ENCFF748SHJ/@@download/ENCFF748SHJ.fastq.gz	003ab1f6dccb228e161f1e33383aa803
ENCSR155KHM	ENCFF109UIV	ARNT	ARNT ChIP-seq on human K562	ENCLB465TLL	ENCAB511RTZ	ENCSR554FDZ	ENCFF002EFF	fastq_1	ENCFF748SHJ	/files/ENCFF109UIV/@@download/ENCFF109UIV.fastq.gz	fe0fa0fc870f54a9b60aba19dfa639ac
ENCSR155KHM	ENCFF198XWC	ARNT	ARNT ChIP-seq on human K562	ENCLB945YAD	ENCAB511RTZ	ENCSR554FDZ	ENCFF002EFA	fastq_2	ENCFF126ENC	/files/ENCFF198XWC/@@download/ENCFF198XWC.fastq.gz	f529ca99c1dcc0b6daf763ba0b7b28e7
ENCSR155KHM	ENCFF126ENC	ARNT	ARNT ChIP-seq on human K562	ENCLB945YAD	ENCAB511RTZ	ENCSR554FDZ	ENCFF002EFD	fastq_1	ENCFF198XWC	/files/ENCFF126ENC/@@download/ENCFF126ENC.fastq.gz	d63304a5063ab9acb129a979ad300974
ENCSR157TCS	ENCFF034ESF	SMARCE1	SMARCE1 ChIP-seq on human K562	ENCLB611UDM	ENCAB550CKA	ENCSR554FDZ	ENCFF002EFF	fastq_1	ENCFF668WFT	/files/ENCFF034ESF/@@download/ENCFF034ESF.fastq.gz	a0d12a165a3927c1c26fe94230d61567
ENCSR157TCS	ENCFF531SYI	SMARCE1	SMARCE1 ChIP-seq on human K562	ENCLB108AIV	ENCAB550CKA	ENCSR554FDZ	ENCFF002EFA	fastq_2	ENCFF615EVJ	/files/ENCFF531SYI/@@download/ENCFF531SYI.fastq.gz	67d6eb51266c1cad313fbfe2ec6c0096
ENCSR157TCS	ENCFF615EVJ	SMARCE1	SMARCE1 ChIP-seq on human K562	ENCLB108AIV	ENCAB550CKA	ENCSR554FDZ	ENCFF002EFD	fastq_1	ENCFF531SYI	/files/ENCFF615EVJ/@@download/ENCFF615EVJ.fastq.gz	f650510769000a6cec4eaf5f47002509
ENCSR157TCS	ENCFF668WFT	SMARCE1	SMARCE1 ChIP-seq on human K562	ENCLB611UDM	ENCAB550CKA	ENCSR554FDZ	ENCFF002EFH	fastq_2	ENCFF034ESF	/files/ENCFF668WFT/@@download/ENCFF668WFT.fastq.gz	b8565af8cf5bc7a28f5cc43f5d6a08d4
ENCSR159MTA	ENCFF953WVU	Control	Input control ChIP-seq on human eGFP-CEBPG tagged K562 cell line.	ENCLB080KZF	NA	NA	NA	fastq_1	ENCFF911YKD	/files/ENCFF953WVU/@@download/ENCFF953WVU.fastq.gz	845eaa254ead9b2c5cf5c5082f205f06
ENCSR159MTA	ENCFF911YKD	Control	Input control ChIP-seq on human eGFP-CEBPG tagged K562 cell line.	ENCLB080KZF	NA	NA	NA	fastq_2	ENCFF953WVU	/files/ENCFF911YKD/@@download/ENCFF911YKD.fastq.gz	6a92088cc53b07a972e800a82ab00d27
ENCSR160QYK	ENCFF076CUB	GATAD2A	GATAD2A ChIP-seq on human K562	ENCLB725GOW	ENCAB255TQH	ENCSR658AGP	ENCFF368UOC	fastq_2	ENCFF160GSI	/files/ENCFF076CUB/@@download/ENCFF076CUB.fastq.gz	19b2407d1f1003aed1c4f4d7cbe91f55
ENCSR160QYK	ENCFF762OUK	GATAD2A	GATAD2A ChIP-seq on human K562	ENCLB137BSE	ENCAB255TQH	ENCSR658AGP	ENCFF240DTE	fastq_1	ENCFF164NLU	/files/ENCFF762OUK/@@download/ENCFF762OUK.fastq.gz	b05e442bc3e9504c969bea8d0cfba70a
ENCSR160QYK	ENCFF160GSI	GATAD2A	GATAD2A ChIP-seq on human K562	ENCLB725GOW	ENCAB255TQH	ENCSR658AGP	ENCFF410PHD	fastq_1	ENCFF076CUB	/files/ENCFF160GSI/@@download/ENCFF160GSI.fastq.gz	35dc08f8d0f30bfa60bf7d4dab152b89
ENCSR160QYK	ENCFF164NLU	GATAD2A	GATAD2A ChIP-seq on human K562	ENCLB137BSE	ENCAB255TQH	ENCSR658AGP	ENCFF608MDV	fastq_2	ENCFF762OUK	/files/ENCFF164NLU/@@download/ENCFF164NLU.fastq.gz	c77883bcd7f4488f809be6f21ee58426
ENCSR162IEM	ENCFF570QCN	MYBL2	MYBL2 ChIP-seq on human K562	ENCLB305QSD	ENCAB572QGE	ENCSR173USI	ENCFF259GQA	fastq_1	ENCFF591FAA	/files/ENCFF570QCN/@@download/ENCFF570QCN.fastq.gz	93fa012c3ebfad02e6d214efd6d81956
ENCSR162IEM	ENCFF591FAA	MYBL2	MYBL2 ChIP-seq on human K562	ENCLB305QSD	ENCAB572QGE	ENCSR173USI	ENCFF837MIV	fastq_2	ENCFF570QCN	/files/ENCFF591FAA/@@download/ENCFF591FAA.fastq.gz	b00cbbc2641350f80d58e79f23ebf06f
ENCSR162IEM	ENCFF329ODS	MYBL2	MYBL2 ChIP-seq on human K562	ENCLB966CLO	ENCAB572QGE	ENCSR173USI	ENCFF498JMO	fastq_1	ENCFF765DMW	/files/ENCFF329ODS/@@download/ENCFF329ODS.fastq.gz	542f1851ce89d2daeb7fe59d007ebb31
ENCSR162IEM	ENCFF765DMW	MYBL2	MYBL2 ChIP-seq on human K562	ENCLB966CLO	ENCAB572QGE	ENCSR173USI	ENCFF502GTS	fastq_2	ENCFF329ODS	/files/ENCFF765DMW/@@download/ENCFF765DMW.fastq.gz	2e88847e24e49a61e93ccbc84def8c25
ENCSR167JBG	ENCFF992IHE	eGFP-DIDO1	eGFP-DIDO1 ChIP-seq on human K562	ENCLB066KAL	ENCAB728YTO	ENCSR724HDV	ENCFF729LDU	fastq_2	ENCFF597HDK	/files/ENCFF992IHE/@@download/ENCFF992IHE.fastq.gz	0b42faf2d2a2481f49be5579244589ee
ENCSR167JBG	ENCFF597HDK	eGFP-DIDO1	eGFP-DIDO1 ChIP-seq on human K562	ENCLB066KAL	ENCAB728YTO	ENCSR724HDV	ENCFF795ITH	fastq_1	ENCFF992IHE	/files/ENCFF597HDK/@@download/ENCFF597HDK.fastq.gz	0699a8e2a8e27d6fa9e99ec220a3ec0f
ENCSR167JBG	ENCFF943GMA	eGFP-DIDO1	eGFP-DIDO1 ChIP-seq on human K562	ENCLB326QJS	ENCAB728YTO	ENCSR724HDV	ENCFF729LDU	fastq_2	ENCFF382BWE	/files/ENCFF943GMA/@@download/ENCFF943GMA.fastq.gz	6700b16e4a42ac7d76f0af239c295f85
ENCSR167JBG	ENCFF382BWE	eGFP-DIDO1	eGFP-DIDO1 ChIP-seq on human K562	ENCLB326QJS	ENCAB728YTO	ENCSR724HDV	ENCFF795ITH	fastq_1	ENCFF943GMA	/files/ENCFF382BWE/@@download/ENCFF382BWE.fastq.gz	776ee9bbb56b9691a1da96547e724391
ENCSR167KBO	ENCFF107ZQT	ZNF316	ZNF316 ChIP-seq on human K562	ENCLB683FVA	ENCAB363ALA	ENCSR173USI	ENCFF002EFH	fastq_2	ENCFF387RWU	/files/ENCFF107ZQT/@@download/ENCFF107ZQT.fastq.gz	9ee989dd92c9999058f51422d55eb4f0
ENCSR167KBO	ENCFF739VNU	ZNF316	ZNF316 ChIP-seq on human K562	ENCLB825JJI	ENCAB363ALA	ENCSR173USI	ENCFF002EFA	fastq_2	ENCFF228VAR	/files/ENCFF739VNU/@@download/ENCFF739VNU.fastq.gz	bc6b440968652f36c99716aad14350a2
ENCSR167KBO	ENCFF387RWU	ZNF316	ZNF316 ChIP-seq on human K562	ENCLB683FVA	ENCAB363ALA	ENCSR173USI	ENCFF002EFF	fastq_1	ENCFF107ZQT	/files/ENCFF387RWU/@@download/ENCFF387RWU.fastq.gz	5f5ee8e25261eaeedfb742c429c89222
ENCSR167KBO	ENCFF228VAR	ZNF316	ZNF316 ChIP-seq on human K562	ENCLB825JJI	ENCAB363ALA	ENCSR173USI	ENCFF002EFD	fastq_1	ENCFF739VNU	/files/ENCFF228VAR/@@download/ENCFF228VAR.fastq.gz	54b8bf503656adb77f558c759dd27df6
ENCSR168CEE	ENCFF666XKI	NCOA6	NCOA6 ChIP-seq on human K562	ENCLB082ZYY	ENCAB686QMA	ENCSR632PAG	ENCFF259GQA	fastq_1	ENCFF059NSA	/files/ENCFF666XKI/@@download/ENCFF666XKI.fastq.gz	779d91207d9ab0d6fcdeef555063b2b9
ENCSR168CEE	ENCFF059NSA	NCOA6	NCOA6 ChIP-seq on human K562	ENCLB082ZYY	ENCAB686QMA	ENCSR632PAG	ENCFF837MIV	fastq_2	ENCFF666XKI	/files/ENCFF059NSA/@@download/ENCFF059NSA.fastq.gz	69474b24328120f4bbc8676784841897
ENCSR168CEE	ENCFF957QWK	NCOA6	NCOA6 ChIP-seq on human K562	ENCLB969PLT	ENCAB686QMA	ENCSR632PAG	ENCFF502GTS	fastq_2	ENCFF956KKU	/files/ENCFF957QWK/@@download/ENCFF957QWK.fastq.gz	548f98e6a4cbeaaf870a013f39c09ed5
ENCSR168CEE	ENCFF956KKU	NCOA6	NCOA6 ChIP-seq on human K562	ENCLB969PLT	ENCAB686QMA	ENCSR632PAG	ENCFF498JMO	fastq_1	ENCFF957QWK	/files/ENCFF956KKU/@@download/ENCFF956KKU.fastq.gz	6d04a9ca776ac908a504ebc83de2692b
ENCSR171CAY	ENCFF124KEV	E2F7	E2F7 ChIP-seq on human K562	ENCLB499FII	ENCAB260LTI	ENCSR658AGP	ENCFF240DTE	fastq_1	ENCFF584BPF	/files/ENCFF124KEV/@@download/ENCFF124KEV.fastq.gz	860894dd2811469c3325f32988386d7c
ENCSR171CAY	ENCFF971CJJ	E2F7	E2F7 ChIP-seq on human K562	ENCLB673VPK	ENCAB260LTI	ENCSR658AGP	ENCFF368UOC	fastq_2	ENCFF928ZAS	/files/ENCFF971CJJ/@@download/ENCFF971CJJ.fastq.gz	8953543020745f11b7c3f75c562802e6
ENCSR171CAY	ENCFF928ZAS	E2F7	E2F7 ChIP-seq on human K562	ENCLB673VPK	ENCAB260LTI	ENCSR658AGP	ENCFF410PHD	fastq_1	ENCFF971CJJ	/files/ENCFF928ZAS/@@download/ENCFF928ZAS.fastq.gz	435645c943c14592b0f782a5a8500404
ENCSR171CAY	ENCFF584BPF	E2F7	E2F7 ChIP-seq on human K562	ENCLB499FII	ENCAB260LTI	ENCSR658AGP	ENCFF608MDV	fastq_2	ENCFF124KEV	/files/ENCFF584BPF/@@download/ENCFF584BPF.fastq.gz	1e30c68ada42c8c994a66fe7a728dddf
ENCSR173USI	ENCFF002EFF	Control	Control ChIP-seq on human K562	ENCLB783NHP	NA	NA	NA	fastq_1	ENCFF002EFH	/files/ENCFF002EFF/@@download/ENCFF002EFF.fastq.gz	f134e3f8efc0145cfefe40cdea67af9c
ENCSR173USI	ENCFF002EFH	Control	Control ChIP-seq on human K562	ENCLB783NHP	NA	NA	NA	fastq_2	ENCFF002EFF	/files/ENCFF002EFH/@@download/ENCFF002EFH.fastq.gz	dcc9561f57883de8991e0c1915cdc2fb
ENCSR173USI	ENCFF002EFA	Control	Control ChIP-seq on human K562	ENCLB359ZTD	NA	NA	NA	fastq_2	ENCFF002EFD	/files/ENCFF002EFA/@@download/ENCFF002EFA.fastq.gz	0ba87f432a924771a5be042a18ae8bec
ENCSR173USI	ENCFF002EFD	Control	Control ChIP-seq on human K562	ENCLB359ZTD	NA	NA	NA	fastq_1	ENCFF002EFA	/files/ENCFF002EFD/@@download/ENCFF002EFD.fastq.gz	0fba60a80a6093fd99b4152414c34d18
ENCSR175EOM	ENCFF173LQG	EHMT2	EHMT2 ChIP-seq on human K562	ENCLB911RON	ENCAB282XQE	ENCSR173USI	ENCFF002EFA	fastq_2	ENCFF611URC	/files/ENCFF173LQG/@@download/ENCFF173LQG.fastq.gz	c2125e6ea891ac6d9647aa496261eaa5
ENCSR175EOM	ENCFF611URC	EHMT2	EHMT2 ChIP-seq on human K562	ENCLB911RON	ENCAB282XQE	ENCSR173USI	ENCFF002EFD	fastq_1	ENCFF173LQG	/files/ENCFF611URC/@@download/ENCFF611URC.fastq.gz	1213fd94c3317d2cdd172d30f860813e
ENCSR175EOM	ENCFF844OMR	EHMT2	EHMT2 ChIP-seq on human K562	ENCLB035POL	ENCAB282XQE	ENCSR173USI	ENCFF002EFH	fastq_2	ENCFF698YEB	/files/ENCFF844OMR/@@download/ENCFF844OMR.fastq.gz	afe31685d7de4e2e7ab14362dd8f684a
ENCSR175EOM	ENCFF698YEB	EHMT2	EHMT2 ChIP-seq on human K562	ENCLB035POL	ENCAB282XQE	ENCSR173USI	ENCFF002EFF	fastq_1	ENCFF844OMR	/files/ENCFF698YEB/@@download/ENCFF698YEB.fastq.gz	6a655935f0dd4c4ceb87189e49f433ff
ENCSR175SZH	ENCFF846BUV	ZSCAN29	ZSCAN29 ChIP-seq on human K562	ENCLB425FBF	ENCAB552CAO	ENCSR173USI	ENCFF002EFH	fastq_2	ENCFF959OBE	/files/ENCFF846BUV/@@download/ENCFF846BUV.fastq.gz	61ff0400cc4b232197d255e48e3dc069
ENCSR175SZH	ENCFF368UTN	ZSCAN29	ZSCAN29 ChIP-seq on human K562	ENCLB217HKQ	ENCAB552CAO	ENCSR173USI	ENCFF002EFD	fastq_1	ENCFF025FSC	/files/ENCFF368UTN/@@download/ENCFF368UTN.fastq.gz	c62d94961ca5e88fffc70c346fd382cf
ENCSR175SZH	ENCFF025FSC	ZSCAN29	ZSCAN29 ChIP-seq on human K562	ENCLB217HKQ	ENCAB552CAO	ENCSR173USI	ENCFF002EFA	fastq_2	ENCFF368UTN	/files/ENCFF025FSC/@@download/ENCFF025FSC.fastq.gz	a62db6b75cc2d07bda173f3e635c7def
ENCSR175SZH	ENCFF959OBE	ZSCAN29	ZSCAN29 ChIP-seq on human K562	ENCLB425FBF	ENCAB552CAO	ENCSR173USI	ENCFF002EFF	fastq_1	ENCFF846BUV	/files/ENCFF959OBE/@@download/ENCFF959OBE.fastq.gz	f0cbb595cb4a7afa71885d12a2e9c560
ENCSR176UHI	ENCFF768JTI	Control	ChIP-seq on human K562	ENCLB766EJE	NA	NA	NA	fastq_2	ENCFF725WQM	/files/ENCFF768JTI/@@download/ENCFF768JTI.fastq.gz	ecbae1a6eeab75768cb285d1e64d28a1
ENCSR176UHI	ENCFF725WQM	Control	ChIP-seq on human K562	ENCLB766EJE	NA	NA	NA	fastq_1	ENCFF768JTI	/files/ENCFF725WQM/@@download/ENCFF725WQM.fastq.gz	e0373da17ee910fb12205461225112f7
ENCSR177XCS	ENCFF700CIV	BRD9	BRD9 ChIP-seq on human K562	ENCLB268BCD	ENCAB307OWA	ENCSR554FDZ	ENCFF002EFF	fastq_1	ENCFF872XVD	/files/ENCFF700CIV/@@download/ENCFF700CIV.fastq.gz	43693f19c6fb5507ffa367f30ba2c503
ENCSR177XCS	ENCFF373VRZ	BRD9	BRD9 ChIP-seq on human K562	ENCLB052OCB	ENCAB307OWA	ENCSR554FDZ	ENCFF002EFD	fastq_1	ENCFF539YNG	/files/ENCFF373VRZ/@@download/ENCFF373VRZ.fastq.gz	62909d16069d4939df16bf25d8c1d10f
ENCSR177XCS	ENCFF872XVD	BRD9	BRD9 ChIP-seq on human K562	ENCLB268BCD	ENCAB307OWA	ENCSR554FDZ	ENCFF002EFH	fastq_2	ENCFF700CIV	/files/ENCFF872XVD/@@download/ENCFF872XVD.fastq.gz	b921c474256a64458c26538378e75ce1
ENCSR177XCS	ENCFF539YNG	BRD9	BRD9 ChIP-seq on human K562	ENCLB052OCB	ENCAB307OWA	ENCSR554FDZ	ENCFF002EFA	fastq_2	ENCFF373VRZ	/files/ENCFF539YNG/@@download/ENCFF539YNG.fastq.gz	0532a6f938308915a48c5b58fdb8f8fa
ENCSR178DEG	ENCFF621NBR	eGFP-NR2C1	eGFP-NR2C1 ChIP-seq on human K562	ENCLB152UJT	ENCAB728YTO	ENCSR176UHI	ENCFF725WQM	fastq_1	ENCFF230HNM	/files/ENCFF621NBR/@@download/ENCFF621NBR.fastq.gz	e6a58c5dd40cf6ac64512b1bf89bcbff
ENCSR178DEG	ENCFF230HNM	eGFP-NR2C1	eGFP-NR2C1 ChIP-seq on human K562	ENCLB152UJT	ENCAB728YTO	ENCSR176UHI	ENCFF768JTI	fastq_2	ENCFF621NBR	/files/ENCFF230HNM/@@download/ENCFF230HNM.fastq.gz	81bf40db506d5269661d6c9512446ee5
ENCSR178DEG	ENCFF096VXL	eGFP-NR2C1	eGFP-NR2C1 ChIP-seq on human K562	ENCLB755WMD	ENCAB728YTO	ENCSR176UHI	ENCFF768JTI	fastq_2	ENCFF960ZID	/files/ENCFF096VXL/@@download/ENCFF096VXL.fastq.gz	fb4a71ea7b7242813122a2330c940f64
ENCSR178DEG	ENCFF960ZID	eGFP-NR2C1	eGFP-NR2C1 ChIP-seq on human K562	ENCLB755WMD	ENCAB728YTO	ENCSR176UHI	ENCFF725WQM	fastq_1	ENCFF096VXL	/files/ENCFF960ZID/@@download/ENCFF960ZID.fastq.gz	b59b83dd77cb12d5c9506909db721bcc
ENCSR189TRZ	ENCFF007HDS	TCF12	TCF12 ChIP-seq on human K562	ENCLB547ZUO	ENCAB521XDP	ENCSR173USI	ENCFF002EFD	fastq_1	ENCFF873EXA	/files/ENCFF007HDS/@@download/ENCFF007HDS.fastq.gz	3f6fe9685d0e95fb05cf5ebdba48b681
ENCSR189TRZ	ENCFF043MCW	TCF12	TCF12 ChIP-seq on human K562	ENCLB631MXP	ENCAB521XDP	ENCSR173USI	ENCFF002EFF	fastq_1	ENCFF520WVU	/files/ENCFF043MCW/@@download/ENCFF043MCW.fastq.gz	b766d5693bd99650bede659a49e0a928
ENCSR189TRZ	ENCFF873EXA	TCF12	TCF12 ChIP-seq on human K562	ENCLB547ZUO	ENCAB521XDP	ENCSR173USI	ENCFF002EFA	fastq_2	ENCFF007HDS	/files/ENCFF873EXA/@@download/ENCFF873EXA.fastq.gz	230256efb9103d343104eadac88430ac
ENCSR189TRZ	ENCFF520WVU	TCF12	TCF12 ChIP-seq on human K562	ENCLB631MXP	ENCAB521XDP	ENCSR173USI	ENCFF002EFH	fastq_2	ENCFF043MCW	/files/ENCFF520WVU/@@download/ENCFF520WVU.fastq.gz	c63c73967f97415755fd89d34e137395
ENCSR189VXS	ENCFF784TRG	GTF2F1	GTF2F1 ChIP-seq on human K562	ENCLB195YWR	ENCAB320AVC	ENCSR658AGP	ENCFF410PHD	fastq_1	ENCFF055CQR	/files/ENCFF784TRG/@@download/ENCFF784TRG.fastq.gz	62f884d82f5ab03791d2b0bd24802864
ENCSR189VXS	ENCFF909TZW	GTF2F1	GTF2F1 ChIP-seq on human K562	ENCLB155JFV	ENCAB320AVC	ENCSR658AGP	ENCFF240DTE	fastq_1	ENCFF999MLQ	/files/ENCFF909TZW/@@download/ENCFF909TZW.fastq.gz	9f990a70175dcc71a73d97f5b1890e6f
ENCSR189VXS	ENCFF999MLQ	GTF2F1	GTF2F1 ChIP-seq on human K562	ENCLB155JFV	ENCAB320AVC	ENCSR658AGP	ENCFF608MDV	fastq_2	ENCFF909TZW	/files/ENCFF999MLQ/@@download/ENCFF999MLQ.fastq.gz	f862d7e1af13ac9c2783ccc8b0675dd2
ENCSR189VXS	ENCFF055CQR	GTF2F1	GTF2F1 ChIP-seq on human K562	ENCLB195YWR	ENCAB320AVC	ENCSR658AGP	ENCFF368UOC	fastq_2	ENCFF784TRG	/files/ENCFF055CQR/@@download/ENCFF055CQR.fastq.gz	574d762aeaff9e2a9a1ec4668292afcb
ENCSR197ALX	ENCFF513AFY	HDGF	HDGF ChIP-seq on human K562	ENCLB004BGH	ENCAB173GGB	ENCSR554FDZ	ENCFF002EFF	fastq_1	ENCFF256BLE	/files/ENCFF513AFY/@@download/ENCFF513AFY.fastq.gz	94818cffe6c93f4180b19c8d67dd5fe1
ENCSR197ALX	ENCFF302OWI	HDGF	HDGF ChIP-seq on human K562	ENCLB562GOJ	ENCAB173GGB	ENCSR554FDZ	ENCFF002EFA	fastq_2	ENCFF112IGA	/files/ENCFF302OWI/@@download/ENCFF302OWI.fastq.gz	ae246d33423afc810e7e73d964979f81
ENCSR197ALX	ENCFF256BLE	HDGF	HDGF ChIP-seq on human K562	ENCLB004BGH	ENCAB173GGB	ENCSR554FDZ	ENCFF002EFH	fastq_2	ENCFF513AFY	/files/ENCFF256BLE/@@download/ENCFF256BLE.fastq.gz	df40de2b47e04c2a0766328c3fa45429
ENCSR197ALX	ENCFF112IGA	HDGF	HDGF ChIP-seq on human K562	ENCLB562GOJ	ENCAB173GGB	ENCSR554FDZ	ENCFF002EFD	fastq_1	ENCFF302OWI	/files/ENCFF112IGA/@@download/ENCFF112IGA.fastq.gz	7e4063348d974033489ed29e4b70516d
ENCSR198KYG	ENCFF769QGP	Control	Input control ChIP-seq on human eGFP-TAF7 tagged K562 cell line.	ENCLB089NIL	NA	NA	NA	fastq_2	ENCFF860YMH	/files/ENCFF769QGP/@@download/ENCFF769QGP.fastq.gz	bc7a4e968e43bf6dc963849b8298c5c6
ENCSR198KYG	ENCFF860YMH	Control	Input control ChIP-seq on human eGFP-TAF7 tagged K562 cell line.	ENCLB089NIL	NA	NA	NA	fastq_1	ENCFF769QGP	/files/ENCFF860YMH/@@download/ENCFF860YMH.fastq.gz	09c2c8eed5a92f505c56d534e03647ea
ENCSR200JYP	ENCFF890FRG	ZNF316	ZNF316 ChIP-seq on human K562	ENCLB320WIE	ENCAB362XEV	ENCSR632PAG	ENCFF502GTS	fastq_2	ENCFF121HAM	/files/ENCFF890FRG/@@download/ENCFF890FRG.fastq.gz	4fbd2e4e8be49508b46328cf96e28b4c
ENCSR200JYP	ENCFF121HAM	ZNF316	ZNF316 ChIP-seq on human K562	ENCLB320WIE	ENCAB362XEV	ENCSR632PAG	ENCFF498JMO	fastq_1	ENCFF890FRG	/files/ENCFF121HAM/@@download/ENCFF121HAM.fastq.gz	ec886a521b10fd56341039d81ca137b3
ENCSR200JYP	ENCFF308CZX	ZNF316	ZNF316 ChIP-seq on human K562	ENCLB822CTA	ENCAB362XEV	ENCSR632PAG	ENCFF259GQA	fastq_1	ENCFF786NXV	/files/ENCFF308CZX/@@download/ENCFF308CZX.fastq.gz	cf605dca633ffef4a0d938ccc6eecb5a
ENCSR200JYP	ENCFF786NXV	ZNF316	ZNF316 ChIP-seq on human K562	ENCLB822CTA	ENCAB362XEV	ENCSR632PAG	ENCFF837MIV	fastq_2	ENCFF308CZX	/files/ENCFF786NXV/@@download/ENCFF786NXV.fastq.gz	1e6c0430b58716d689cfae59270dad1f
ENCSR201NQZ	ENCFF829YQD	CTBP1	CTBP1 ChIP-seq on human K562	ENCLB774PTZ	ENCAB000BAY	ENCSR554FDZ	ENCFF002EFF	fastq_1	ENCFF077DIB	/files/ENCFF829YQD/@@download/ENCFF829YQD.fastq.gz	8f3d5e2a3005805148108228100d24cc
ENCSR201NQZ	ENCFF077DIB	CTBP1	CTBP1 ChIP-seq on human K562	ENCLB774PTZ	ENCAB000BAY	ENCSR554FDZ	ENCFF002EFH	fastq_2	ENCFF829YQD	/files/ENCFF077DIB/@@download/ENCFF077DIB.fastq.gz	1cbaccd075c76af8d819aea8e97e8112
ENCSR201NQZ	ENCFF034WZZ	CTBP1	CTBP1 ChIP-seq on human K562	ENCLB493DRJ	ENCAB000BAY	ENCSR554FDZ	ENCFF002EFD	fastq_1	ENCFF350AMO	/files/ENCFF034WZZ/@@download/ENCFF034WZZ.fastq.gz	199cf2598eeeecc1ad7d0ffc90986dd1
ENCSR201NQZ	ENCFF350AMO	CTBP1	CTBP1 ChIP-seq on human K562	ENCLB493DRJ	ENCAB000BAY	ENCSR554FDZ	ENCFF002EFA	fastq_2	ENCFF034WZZ	/files/ENCFF350AMO/@@download/ENCFF350AMO.fastq.gz	ea631687971b3eee7aa578a4d36c700e
ENCSR209YCR	ENCFF406XFM	Control	Input control ChIP-seq on human eGFP-ZNF740 tagged K562 cell line.	ENCLB395VPY	NA	NA	ENCFF839JCV	fastq_1	ENCFF055UND	/files/ENCFF406XFM/@@download/ENCFF406XFM.fastq.gz	3938abfedc296fc0394ffe094dae12b7
ENCSR209YCR	ENCFF055UND	Control	Input control ChIP-seq on human eGFP-ZNF740 tagged K562 cell line.	ENCLB395VPY	NA	NA	ENCFF839JCV	fastq_2	ENCFF406XFM	/files/ENCFF055UND/@@download/ENCFF055UND.fastq.gz	66e0e81f2bf7d7fbc3c8f8f7c81b951a
ENCSR211LTF	ENCFF326BXX	EGR1	EGR1 ChIP-seq on human K562	ENCLB999MQA	ENCAB899PTZ	ENCSR173USI	ENCFF002EFF	fastq_1	ENCFF207NIS	/files/ENCFF326BXX/@@download/ENCFF326BXX.fastq.gz	e5bf0447af1c57e80086cc6ceb50ec72
ENCSR211LTF	ENCFF207NIS	EGR1	EGR1 ChIP-seq on human K562	ENCLB999MQA	ENCAB899PTZ	ENCSR173USI	ENCFF002EFH	fastq_2	ENCFF326BXX	/files/ENCFF207NIS/@@download/ENCFF207NIS.fastq.gz	45953fbfc1d33d0a5162554f95cf3697
ENCSR211LTF	ENCFF599IKS	EGR1	EGR1 ChIP-seq on human K562	ENCLB012WJS	ENCAB899PTZ	ENCSR173USI	ENCFF002EFA	fastq_2	ENCFF217XOV	/files/ENCFF599IKS/@@download/ENCFF599IKS.fastq.gz	7feb78134bb937e9b477f981e2b60b78
ENCSR211LTF	ENCFF217XOV	EGR1	EGR1 ChIP-seq on human K562	ENCLB012WJS	ENCAB899PTZ	ENCSR173USI	ENCFF002EFD	fastq_1	ENCFF599IKS	/files/ENCFF217XOV/@@download/ENCFF217XOV.fastq.gz	a57332b0115cc3d949742b87f10bfec0
ENCSR213HBY	ENCFF011GIB	TOE1	TOE1 ChIP-seq on human K562	ENCLB811RXM	ENCAB755SML	ENCSR632PAG	ENCFF837MIV	fastq_2	ENCFF640ZCM	/files/ENCFF011GIB/@@download/ENCFF011GIB.fastq.gz	a0a94a033a074044d8502eda3ac8db5a
ENCSR213HBY	ENCFF640ZCM	TOE1	TOE1 ChIP-seq on human K562	ENCLB811RXM	ENCAB755SML	ENCSR632PAG	ENCFF259GQA	fastq_1	ENCFF011GIB	/files/ENCFF640ZCM/@@download/ENCFF640ZCM.fastq.gz	a7120d526384e0deebbbb3c13a0ce2eb
ENCSR213HBY	ENCFF738RCP	TOE1	TOE1 ChIP-seq on human K562	ENCLB963MXU	ENCAB755SML	ENCSR632PAG	ENCFF502GTS	fastq_2	ENCFF831SWK	/files/ENCFF738RCP/@@download/ENCFF738RCP.fastq.gz	f3fe3c7b07e34cbc3f5b65a20ca0a749
ENCSR213HBY	ENCFF831SWK	TOE1	TOE1 ChIP-seq on human K562	ENCLB963MXU	ENCAB755SML	ENCSR632PAG	ENCFF498JMO	fastq_1	ENCFF738RCP	/files/ENCFF831SWK/@@download/ENCFF831SWK.fastq.gz	4d7fe747834dd2d49d503088f3e73150
ENCSR213VUI	ENCFF082ZXS	TRIM25	TRIM25 ChIP-seq on human K562	ENCLB609TDY	ENCAB562YGS	ENCSR173USI	ENCFF002EFH	fastq_2	ENCFF133ABT	/files/ENCFF082ZXS/@@download/ENCFF082ZXS.fastq.gz	569a3eb171dacd7add974c09cef66a77
ENCSR213VUI	ENCFF973JII	TRIM25	TRIM25 ChIP-seq on human K562	ENCLB502JVC	ENCAB562YGS	ENCSR173USI	ENCFF002EFF	fastq_1	ENCFF553CSZ	/files/ENCFF973JII/@@download/ENCFF973JII.fastq.gz	9de579540b7fb75f801a54e4b358abf9
ENCSR213VUI	ENCFF553CSZ	TRIM25	TRIM25 ChIP-seq on human K562	ENCLB502JVC	ENCAB562YGS	ENCSR173USI	ENCFF002EFH	fastq_2	ENCFF973JII	/files/ENCFF553CSZ/@@download/ENCFF553CSZ.fastq.gz	65052fbc5e27d7e4f502b319868f937e
ENCSR213VUI	ENCFF133ABT	TRIM25	TRIM25 ChIP-seq on human K562	ENCLB609TDY	ENCAB562YGS	ENCSR173USI	ENCFF002EFF	fastq_1	ENCFF082ZXS	/files/ENCFF133ABT/@@download/ENCFF133ABT.fastq.gz	fd1bcbd41912399669b32ba2c571a4bd
ENCSR219BXP	ENCFF469EAQ	DPF2	DPF2 ChIP-seq on human K562	ENCLB892ZMY	ENCAB384ZPY	ENCSR554FDZ	ENCFF002EFH	fastq_2	ENCFF820AHB	/files/ENCFF469EAQ/@@download/ENCFF469EAQ.fastq.gz	658b5f43475b8bbfa9a49ab179e2d4c6
ENCSR219BXP	ENCFF820AHB	DPF2	DPF2 ChIP-seq on human K562	ENCLB892ZMY	ENCAB384ZPY	ENCSR554FDZ	ENCFF002EFF	fastq_1	ENCFF469EAQ	/files/ENCFF820AHB/@@download/ENCFF820AHB.fastq.gz	ab4b97c043d0cc61141755c049d1d515
ENCSR219BXP	ENCFF245SAZ	DPF2	DPF2 ChIP-seq on human K562	ENCLB727OEK	ENCAB384ZPY	ENCSR554FDZ	ENCFF002EFA	fastq_2	ENCFF952UEN	/files/ENCFF245SAZ/@@download/ENCFF245SAZ.fastq.gz	58240827d963d3c2d7c00a5ab5c8f4a5
ENCSR219BXP	ENCFF952UEN	DPF2	DPF2 ChIP-seq on human K562	ENCLB727OEK	ENCAB384ZPY	ENCSR554FDZ	ENCFF002EFD	fastq_1	ENCFF245SAZ	/files/ENCFF952UEN/@@download/ENCFF952UEN.fastq.gz	763d5b4efbd1c0a8ccf29cf977e5dfa2
ENCSR223MLH	ENCFF231TGV	BRCA1	BRCA1 ChIP-seq on human K562	ENCLB024FCM	ENCAB125OWA	ENCSR632PAG	ENCFF502GTS	fastq_2	ENCFF276RGL	/files/ENCFF231TGV/@@download/ENCFF231TGV.fastq.gz	000deb751bef15e47400877e17d3534f
ENCSR223MLH	ENCFF805AVF	BRCA1	BRCA1 ChIP-seq on human K562	ENCLB342MDN	ENCAB125OWA	ENCSR632PAG	ENCFF837MIV	fastq_2	ENCFF576EVC	/files/ENCFF805AVF/@@download/ENCFF805AVF.fastq.gz	8061cfe2e0da160de30acb8ecee2541b
ENCSR223MLH	ENCFF276RGL	BRCA1	BRCA1 ChIP-seq on human K562	ENCLB024FCM	ENCAB125OWA	ENCSR632PAG	ENCFF498JMO	fastq_1	ENCFF231TGV	/files/ENCFF276RGL/@@download/ENCFF276RGL.fastq.gz	b54e04eb62ca7067f55a927fc1007a7b
ENCSR223MLH	ENCFF576EVC	BRCA1	BRCA1 ChIP-seq on human K562	ENCLB342MDN	ENCAB125OWA	ENCSR632PAG	ENCFF259GQA	fastq_1	ENCFF805AVF	/files/ENCFF576EVC/@@download/ENCFF576EVC.fastq.gz	87980fc8d4b5be18a4585f33e6309523
ENCSR230PTV	ENCFF796XXQ	ZBTB2	ZBTB2 ChIP-seq on human K562	ENCLB314ILV	ENCAB543JMP	ENCSR173USI	ENCFF002EFD	fastq_1	ENCFF920GKJ	/files/ENCFF796XXQ/@@download/ENCFF796XXQ.fastq.gz	f66c96b9bed280a40f377945ba99e195
ENCSR230PTV	ENCFF839NSQ	ZBTB2	ZBTB2 ChIP-seq on human K562	ENCLB585GFN	ENCAB543JMP	ENCSR173USI	ENCFF002EFH	fastq_2	ENCFF223BRR	/files/ENCFF839NSQ/@@download/ENCFF839NSQ.fastq.gz	5a6b044a35627790795f45a6bede2d5b
ENCSR230PTV	ENCFF223BRR	ZBTB2	ZBTB2 ChIP-seq on human K562	ENCLB585GFN	ENCAB543JMP	ENCSR173USI	ENCFF002EFF	fastq_1	ENCFF839NSQ	/files/ENCFF223BRR/@@download/ENCFF223BRR.fastq.gz	1962bd9362f4c524fdb8ed4e16ad003b
ENCSR230PTV	ENCFF920GKJ	ZBTB2	ZBTB2 ChIP-seq on human K562	ENCLB314ILV	ENCAB543JMP	ENCSR173USI	ENCFF002EFA	fastq_2	ENCFF796XXQ	/files/ENCFF920GKJ/@@download/ENCFF920GKJ.fastq.gz	3025002ed12d81769af60970550df16b
ENCSR237VLT	ENCFF297TMP	ZBTB40	ZBTB40 ChIP-seq on human K562	ENCLB215DSK	ENCAB373DVF	ENCSR554FDZ	ENCFF002EFH	fastq_2	ENCFF673KNX	/files/ENCFF297TMP/@@download/ENCFF297TMP.fastq.gz	e1566c4ecb122bf7b642fe1dfcc21b09
ENCSR237VLT	ENCFF520UHF	ZBTB40	ZBTB40 ChIP-seq on human K562	ENCLB908SMN	ENCAB373DVF	ENCSR554FDZ	ENCFF002EFD	fastq_1	ENCFF687MII	/files/ENCFF520UHF/@@download/ENCFF520UHF.fastq.gz	7dfb87cd7a0029b38ec98c1f594edbc8
ENCSR237VLT	ENCFF673KNX	ZBTB40	ZBTB40 ChIP-seq on human K562	ENCLB215DSK	ENCAB373DVF	ENCSR554FDZ	ENCFF002EFF	fastq_1	ENCFF297TMP	/files/ENCFF673KNX/@@download/ENCFF673KNX.fastq.gz	fbfd40d2f00b76c5200bb3e9796abf74
ENCSR237VLT	ENCFF687MII	ZBTB40	ZBTB40 ChIP-seq on human K562	ENCLB908SMN	ENCAB373DVF	ENCSR554FDZ	ENCFF002EFA	fastq_2	ENCFF520UHF	/files/ENCFF687MII/@@download/ENCFF687MII.fastq.gz	cb8a5a153a1640a7b34bd932eb163fdf
ENCSR241LIH	ENCFF267LVE	AFF1	AFF1 ChIP-seq on human K562	ENCLB092EUT	ENCAB965DCO	ENCSR173USI	ENCFF002EFA	fastq_2	ENCFF452EKB	/files/ENCFF267LVE/@@download/ENCFF267LVE.fastq.gz	ae04b4e8b7f7be0ba26a236513e909c5
ENCSR241LIH	ENCFF452EKB	AFF1	AFF1 ChIP-seq on human K562	ENCLB092EUT	ENCAB965DCO	ENCSR173USI	ENCFF002EFD	fastq_1	ENCFF267LVE	/files/ENCFF452EKB/@@download/ENCFF452EKB.fastq.gz	c9517932e0e5bb5c773e0bd8bc833677
ENCSR241LIH	ENCFF404ITD	AFF1	AFF1 ChIP-seq on human K562	ENCLB086HWN	ENCAB965DCO	ENCSR173USI	ENCFF002EFF	fastq_1	ENCFF792VBK	/files/ENCFF404ITD/@@download/ENCFF404ITD.fastq.gz	d4d1300de059adf0876ba7a466618cf5
ENCSR241LIH	ENCFF792VBK	AFF1	AFF1 ChIP-seq on human K562	ENCLB086HWN	ENCAB965DCO	ENCSR173USI	ENCFF002EFH	fastq_2	ENCFF404ITD	/files/ENCFF792VBK/@@download/ENCFF792VBK.fastq.gz	78e991f9f8610b1a5c7950a18f216bd9
ENCSR249BHQ	ENCFF669OSV	ZNF592	ZNF592 ChIP-seq on human K562	ENCLB291MXB	ENCAB438BKV	ENCSR632PAG	ENCFF837MIV	fastq_2	ENCFF706KLP	/files/ENCFF669OSV/@@download/ENCFF669OSV.fastq.gz	8dc676b7ab8ffc282f9b63b7d2abcbc3
ENCSR249BHQ	ENCFF283GNM	ZNF592	ZNF592 ChIP-seq on human K562	ENCLB939TSV	ENCAB438BKV	ENCSR632PAG	ENCFF498JMO	fastq_1	ENCFF451RCX	/files/ENCFF283GNM/@@download/ENCFF283GNM.fastq.gz	3a08a44c91d96590e743c672138bc02f
ENCSR249BHQ	ENCFF706KLP	ZNF592	ZNF592 ChIP-seq on human K562	ENCLB291MXB	ENCAB438BKV	ENCSR632PAG	ENCFF259GQA	fastq_1	ENCFF669OSV	/files/ENCFF706KLP/@@download/ENCFF706KLP.fastq.gz	d0a47af02c2f9e716a0f495c4866a753
ENCSR249BHQ	ENCFF451RCX	ZNF592	ZNF592 ChIP-seq on human K562	ENCLB939TSV	ENCAB438BKV	ENCSR632PAG	ENCFF502GTS	fastq_2	ENCFF283GNM	/files/ENCFF451RCX/@@download/ENCFF451RCX.fastq.gz	26ec00e585df209220407a95c11d33fa
ENCSR249OFO	ENCFF419AVJ	Control	Input control ChIP-seq on human eGFP-KLF1 tagged K562 cell line.	ENCLB503VCE	NA	NA	NA	fastq_2	ENCFF918QAP	/files/ENCFF419AVJ/@@download/ENCFF419AVJ.fastq.gz	806a5920bb2776754c1deb4c1084e85b
ENCSR249OFO	ENCFF918QAP	Control	Input control ChIP-seq on human eGFP-KLF1 tagged K562 cell line.	ENCLB503VCE	NA	NA	NA	fastq_1	ENCFF419AVJ	/files/ENCFF918QAP/@@download/ENCFF918QAP.fastq.gz	3680ecc7fc75baa77f55b21bc3175f82
ENCSR256DQC	ENCFF717YHU	Control	Input control ChIP-seq on human eGFP-TEAD2 tagged K562 cell line.	ENCLB663ULD	NA	NA	NA	fastq_1	ENCFF031XFH	/files/ENCFF717YHU/@@download/ENCFF717YHU.fastq.gz	b856b23dcbe57f1f3a6251e6b71fe9b6
ENCSR256DQC	ENCFF031XFH	Control	Input control ChIP-seq on human eGFP-TEAD2 tagged K562 cell line.	ENCLB663ULD	NA	NA	NA	fastq_2	ENCFF717YHU	/files/ENCFF031XFH/@@download/ENCFF031XFH.fastq.gz	fc05eb56346872ceb1924edda5375836
ENCSR263DFP	ENCFF793URQ	eGFP-PBX2	eGFP-PBX2 ChIP-seq on human K562	ENCLB199PDG	ENCAB728YTO	ENCSR623SDL	ENCFF839JCV	fastq_2	ENCFF176RUD	/files/ENCFF793URQ/@@download/ENCFF793URQ.fastq.gz	534d49bbde0c3cabcf67bef894df81f6
ENCSR263DFP	ENCFF176RUD	eGFP-PBX2	eGFP-PBX2 ChIP-seq on human K562	ENCLB199PDG	ENCAB728YTO	ENCSR623SDL	ENCFF839JCV	fastq_1	ENCFF793URQ	/files/ENCFF176RUD/@@download/ENCFF176RUD.fastq.gz	ffab989c20d7825f8c88ad33e4e127c0
ENCSR263DFP	ENCFF410UIX	eGFP-PBX2	eGFP-PBX2 ChIP-seq on human K562	ENCLB725KCV	ENCAB728YTO	ENCSR623SDL	ENCFF839JCV	fastq_2	ENCFF932THV	/files/ENCFF410UIX/@@download/ENCFF410UIX.fastq.gz	566e5dfcea248238755fe8289b734cee
ENCSR263DFP	ENCFF932THV	eGFP-PBX2	eGFP-PBX2 ChIP-seq on human K562	ENCLB725KCV	ENCAB728YTO	ENCSR623SDL	ENCFF839JCV	fastq_1	ENCFF410UIX	/files/ENCFF932THV/@@download/ENCFF932THV.fastq.gz	0c73d81fe92377f5a582612a18b775d2
ENCSR264CZJ	ENCFF499VMV	THRA	THRA ChIP-seq on human K562	ENCLB304OIE	ENCAB669LID	ENCSR632PAG	ENCFF502GTS	fastq_2	ENCFF097JYZ	/files/ENCFF499VMV/@@download/ENCFF499VMV.fastq.gz	ab02f52b0613da9bccddcf151f39fb50
ENCSR264CZJ	ENCFF405EAB	THRA	THRA ChIP-seq on human K562	ENCLB921LQN	ENCAB669LID	ENCSR632PAG	ENCFF837MIV	fastq_2	ENCFF695OJN	/files/ENCFF405EAB/@@download/ENCFF405EAB.fastq.gz	501ca1f9d4c5e0f6aa18c4076dc5a646
ENCSR264CZJ	ENCFF695OJN	THRA	THRA ChIP-seq on human K562	ENCLB921LQN	ENCAB669LID	ENCSR632PAG	ENCFF259GQA	fastq_1	ENCFF405EAB	/files/ENCFF695OJN/@@download/ENCFF695OJN.fastq.gz	fea3385615d02443cca8470a3ca9acc5
ENCSR264CZJ	ENCFF097JYZ	THRA	THRA ChIP-seq on human K562	ENCLB304OIE	ENCAB669LID	ENCSR632PAG	ENCFF498JMO	fastq_1	ENCFF499VMV	/files/ENCFF097JYZ/@@download/ENCFF097JYZ.fastq.gz	2a9be8af612e31e1df2d23cd0bce6e97
ENCSR277DMR	ENCFF898MPN	eGFP-ETV1	eGFP-ETV1 ChIP-seq on human K562	ENCLB001EOO	ENCAB728YTO	ENCSR667RDX	ENCFF510RBZ	fastq_2	ENCFF548SNS	/files/ENCFF898MPN/@@download/ENCFF898MPN.fastq.gz	794dbed2872c69da0a1a3c9aa49d53f6
ENCSR277DMR	ENCFF865UHF	eGFP-ETV1	eGFP-ETV1 ChIP-seq on human K562	ENCLB560SBO	ENCAB728YTO	ENCSR667RDX	ENCFF510RBZ	fastq_2	ENCFF990FFM	/files/ENCFF865UHF/@@download/ENCFF865UHF.fastq.gz	516f14bc99210afd53f6666a0a1f2cdf
ENCSR277DMR	ENCFF990FFM	eGFP-ETV1	eGFP-ETV1 ChIP-seq on human K562	ENCLB560SBO	ENCAB728YTO	ENCSR667RDX	ENCFF487HZM	fastq_1	ENCFF865UHF	/files/ENCFF990FFM/@@download/ENCFF990FFM.fastq.gz	abcd9cbdb041caeec9a65a408fef8af3
ENCSR277DMR	ENCFF548SNS	eGFP-ETV1	eGFP-ETV1 ChIP-seq on human K562	ENCLB001EOO	ENCAB728YTO	ENCSR667RDX	ENCFF487HZM	fastq_1	ENCFF898MPN	/files/ENCFF548SNS/@@download/ENCFF548SNS.fastq.gz	006ddecfef7da4399e5463ac391db569
ENCSR283ZNI	ENCFF891NFG	ZBTB8A	ZBTB8A ChIP-seq on human K562	ENCLB346YVP	ENCAB143NDO	ENCSR632PAG	ENCFF259GQA	fastq_1	ENCFF522KRF	/files/ENCFF891NFG/@@download/ENCFF891NFG.fastq.gz	ca46acc3608a579e5ffcd2e26ec25a1a
ENCSR283ZNI	ENCFF933DHP	ZBTB8A	ZBTB8A ChIP-seq on human K562	ENCLB122WVO	ENCAB143NDO	ENCSR632PAG	ENCFF498JMO	fastq_1	ENCFF438QQH	/files/ENCFF933DHP/@@download/ENCFF933DHP.fastq.gz	a35d338e539e47d47e0faec95b99cc01
ENCSR283ZNI	ENCFF438QQH	ZBTB8A	ZBTB8A ChIP-seq on human K562	ENCLB122WVO	ENCAB143NDO	ENCSR632PAG	ENCFF502GTS	fastq_2	ENCFF933DHP	/files/ENCFF438QQH/@@download/ENCFF438QQH.fastq.gz	8d5731187e726ddeda0c2e0539f93912
ENCSR283ZNI	ENCFF522KRF	ZBTB8A	ZBTB8A ChIP-seq on human K562	ENCLB346YVP	ENCAB143NDO	ENCSR632PAG	ENCFF837MIV	fastq_2	ENCFF891NFG	/files/ENCFF522KRF/@@download/ENCFF522KRF.fastq.gz	909b7e2abe795f3ea03dd9f6ae3cdcd1
ENCSR288MOZ	ENCFF324CSR	LARP7	LARP7 ChIP-seq on human K562	ENCLB980GXV	ENCAB568DRS	ENCSR173USI	ENCFF002EFF	fastq_1	ENCFF351HKA	/files/ENCFF324CSR/@@download/ENCFF324CSR.fastq.gz	3247ebc64134a8aef4e36de029dfcc6a
ENCSR288MOZ	ENCFF351HKA	LARP7	LARP7 ChIP-seq on human K562	ENCLB980GXV	ENCAB568DRS	ENCSR173USI	ENCFF002EFH	fastq_2	ENCFF324CSR	/files/ENCFF351HKA/@@download/ENCFF351HKA.fastq.gz	4622e11a1d34933dc5833c19e5666372
ENCSR288MOZ	ENCFF924YBQ	LARP7	LARP7 ChIP-seq on human K562	ENCLB746VSG	ENCAB568DRS	ENCSR173USI	ENCFF002EFA	fastq_2	ENCFF582HZV	/files/ENCFF924YBQ/@@download/ENCFF924YBQ.fastq.gz	05c63a2e8327dc7d9d6dd02c5301c0bb
ENCSR288MOZ	ENCFF582HZV	LARP7	LARP7 ChIP-seq on human K562	ENCLB746VSG	ENCAB568DRS	ENCSR173USI	ENCFF002EFD	fastq_1	ENCFF924YBQ	/files/ENCFF582HZV/@@download/ENCFF582HZV.fastq.gz	3166c0a9fd382fc9d929919d6cc3029e
ENCSR298DKW	ENCFF422LHF	Control	Input control ChIP-seq on human eGFP-PYGO2 tagged K562 cell line.	ENCLB994GJI	NA	NA	NA	fastq_2	ENCFF427TUR	/files/ENCFF422LHF/@@download/ENCFF422LHF.fastq.gz	b7aa9aab6f03f2adac6e11ee84bf9624
ENCSR298DKW	ENCFF427TUR	Control	Input control ChIP-seq on human eGFP-PYGO2 tagged K562 cell line.	ENCLB994GJI	NA	NA	NA	fastq_1	ENCFF422LHF	/files/ENCFF427TUR/@@download/ENCFF427TUR.fastq.gz	7b4a091e1e4fc47164cc5b029cbbb8af
ENCSR298JCG	ENCFF241ADB	NCOR1	NCOR1 ChIP-seq on human K562	ENCLB844VLU	ENCAB805KAO	ENCSR173USI	ENCFF002EFA	fastq_2	ENCFF417KCI	/files/ENCFF241ADB/@@download/ENCFF241ADB.fastq.gz	85a84cd607dbce691dae826b92e5b28d
ENCSR298JCG	ENCFF253UMC	NCOR1	NCOR1 ChIP-seq on human K562	ENCLB229LKR	ENCAB805KAO	ENCSR173USI	ENCFF002EFH	fastq_2	ENCFF979ZZF	/files/ENCFF253UMC/@@download/ENCFF253UMC.fastq.gz	a9fc5e0d36c17ee18feed38ad7e62f7b
ENCSR298JCG	ENCFF417KCI	NCOR1	NCOR1 ChIP-seq on human K562	ENCLB844VLU	ENCAB805KAO	ENCSR173USI	ENCFF002EFD	fastq_1	ENCFF241ADB	/files/ENCFF417KCI/@@download/ENCFF417KCI.fastq.gz	e1a36dab1b099c596c6600c93e6af910
ENCSR298JCG	ENCFF979ZZF	NCOR1	NCOR1 ChIP-seq on human K562	ENCLB229LKR	ENCAB805KAO	ENCSR173USI	ENCFF002EFF	fastq_1	ENCFF253UMC	/files/ENCFF979ZZF/@@download/ENCFF979ZZF.fastq.gz	ef6ba3f3c0b7b73c4e1de039ebd8f3e9
ENCSR298QDM	ENCFF703OVM	Control	Input control ChIP-seq on human eGFP-TSC22D4 tagged K562 cell line.	ENCLB977LNM	NA	NA	NA	fastq_1	ENCFF898SRJ	/files/ENCFF703OVM/@@download/ENCFF703OVM.fastq.gz	0e5762460f7a03d1f9d7d1e2957a6aa1
ENCSR298QDM	ENCFF898SRJ	Control	Input control ChIP-seq on human eGFP-TSC22D4 tagged K562 cell line.	ENCLB977LNM	NA	NA	NA	fastq_2	ENCFF703OVM	/files/ENCFF898SRJ/@@download/ENCFF898SRJ.fastq.gz	7a61668c426f9aa9afaf6c70393da3e5
ENCSR302AWT	ENCFF795LQA	FOXK2	FOXK2 ChIP-seq on human K562	ENCLB993DGG	ENCAB078NIW	ENCSR554FDZ	ENCFF002EFH	fastq_2	ENCFF097VAH	/files/ENCFF795LQA/@@download/ENCFF795LQA.fastq.gz	7f81e4271bd8adbf985dba5af3ddedcc
ENCSR302AWT	ENCFF097VAH	FOXK2	FOXK2 ChIP-seq on human K562	ENCLB993DGG	ENCAB078NIW	ENCSR554FDZ	ENCFF002EFF	fastq_1	ENCFF795LQA	/files/ENCFF097VAH/@@download/ENCFF097VAH.fastq.gz	3fea425fad2176632a9bbb1d1cd36b77
ENCSR302AWT	ENCFF383GMF	FOXK2	FOXK2 ChIP-seq on human K562	ENCLB941GGD	ENCAB078NIW	ENCSR554FDZ	ENCFF002EFD	fastq_1	ENCFF441GEH	/files/ENCFF383GMF/@@download/ENCFF383GMF.fastq.gz	e4c42d10cd05a03ac70f247189a41c8d
ENCSR302AWT	ENCFF441GEH	FOXK2	FOXK2 ChIP-seq on human K562	ENCLB941GGD	ENCAB078NIW	ENCSR554FDZ	ENCFF002EFA	fastq_2	ENCFF383GMF	/files/ENCFF441GEH/@@download/ENCFF441GEH.fastq.gz	cb95c3992bd23be4a15bebbedc6aa93a
ENCSR314BBS	ENCFF529BRM	eGFP-PTTG1	eGFP-PTTG1 ChIP-seq on human K562	ENCLB710GIY	ENCAB728YTO	ENCSR085OAX	ENCFF760WPA	fastq_1	ENCFF277CCO	/files/ENCFF529BRM/@@download/ENCFF529BRM.fastq.gz	3a8ed29e7c367b506271cdb0914417cc
ENCSR314BBS	ENCFF349DXW	eGFP-PTTG1	eGFP-PTTG1 ChIP-seq on human K562	ENCLB636VQQ	ENCAB728YTO	ENCSR085OAX	ENCFF760WPA	fastq_1	ENCFF660MJG	/files/ENCFF349DXW/@@download/ENCFF349DXW.fastq.gz	3cddd6f9861a03e552067fabc4c15bd4
ENCSR314BBS	ENCFF660MJG	eGFP-PTTG1	eGFP-PTTG1 ChIP-seq on human K562	ENCLB636VQQ	ENCAB728YTO	ENCSR085OAX	ENCFF950USL	fastq_2	ENCFF349DXW	/files/ENCFF660MJG/@@download/ENCFF660MJG.fastq.gz	c0e90118477f05b270f36d7a4a483c00
ENCSR314BBS	ENCFF277CCO	eGFP-PTTG1	eGFP-PTTG1 ChIP-seq on human K562	ENCLB710GIY	ENCAB728YTO	ENCSR085OAX	ENCFF950USL	fastq_2	ENCFF529BRM	/files/ENCFF277CCO/@@download/ENCFF277CCO.fastq.gz	e39cc7598bd71c76b9ed2239f2fa5896
ENCSR315NNL	ENCFF878ZAA	CHAMP1	CHAMP1 ChIP-seq on human K562	ENCLB850KSG	ENCAB469ASP	ENCSR173USI	ENCFF002EFH	fastq_2	ENCFF389LWM	/files/ENCFF878ZAA/@@download/ENCFF878ZAA.fastq.gz	2948b58b9c0d4e300500460549fe3dca
ENCSR315NNL	ENCFF389LWM	CHAMP1	CHAMP1 ChIP-seq on human K562	ENCLB850KSG	ENCAB469ASP	ENCSR173USI	ENCFF002EFF	fastq_1	ENCFF878ZAA	/files/ENCFF389LWM/@@download/ENCFF389LWM.fastq.gz	74b66e0216a34497470efa83f994a6c1
ENCSR315NNL	ENCFF273PTZ	CHAMP1	CHAMP1 ChIP-seq on human K562	ENCLB721DGC	ENCAB469ASP	ENCSR173USI	ENCFF002EFA	fastq_2	ENCFF745JUW	/files/ENCFF273PTZ/@@download/ENCFF273PTZ.fastq.gz	4355f9830d0682711912405d4f2e3dde
ENCSR315NNL	ENCFF745JUW	CHAMP1	CHAMP1 ChIP-seq on human K562	ENCLB721DGC	ENCAB469ASP	ENCSR173USI	ENCFF002EFD	fastq_1	ENCFF273PTZ	/files/ENCFF745JUW/@@download/ENCFF745JUW.fastq.gz	356581762f50a9a1fccad26266a8a47e
ENCSR322CFO	ENCFF776VEC	ZEB2	ZEB2 ChIP-seq on human K562	ENCLB962QOX	ENCAB996GAH	ENCSR554FDZ	ENCFF002EFD	fastq_1	ENCFF824ADC	/files/ENCFF776VEC/@@download/ENCFF776VEC.fastq.gz	2609c57a4f5e25beb3051b50f481907c
ENCSR322CFO	ENCFF824ADC	ZEB2	ZEB2 ChIP-seq on human K562	ENCLB962QOX	ENCAB996GAH	ENCSR554FDZ	ENCFF002EFA	fastq_2	ENCFF776VEC	/files/ENCFF824ADC/@@download/ENCFF824ADC.fastq.gz	0790532abd2140b647745cbfd06adbf2
ENCSR322CFO	ENCFF845FIV	ZEB2	ZEB2 ChIP-seq on human K562	ENCLB572FFJ	ENCAB996GAH	ENCSR554FDZ	ENCFF002EFF	fastq_1	ENCFF349FIQ	/files/ENCFF845FIV/@@download/ENCFF845FIV.fastq.gz	be3c429c83bb3978c697195630e5819c
ENCSR322CFO	ENCFF349FIQ	ZEB2	ZEB2 ChIP-seq on human K562	ENCLB572FFJ	ENCAB996GAH	ENCSR554FDZ	ENCFF002EFH	fastq_2	ENCFF845FIV	/files/ENCFF349FIQ/@@download/ENCFF349FIQ.fastq.gz	cb3b0f3ded41b26a720b965e9d01d93d
ENCSR325DER	ENCFF798AFN	NR3C1	NR3C1 ChIP-seq on human K562	ENCLB310FIV	ENCAB267HGJ	ENCSR173USI	ENCFF002EFA	fastq_2	ENCFF940DHI	/files/ENCFF798AFN/@@download/ENCFF798AFN.fastq.gz	1826a40db9a225d6c34c157f323faf0e
ENCSR325DER	ENCFF940DHI	NR3C1	NR3C1 ChIP-seq on human K562	ENCLB310FIV	ENCAB267HGJ	ENCSR173USI	ENCFF002EFD	fastq_1	ENCFF798AFN	/files/ENCFF940DHI/@@download/ENCFF940DHI.fastq.gz	633c97114b2456779dc73e008f647c32
ENCSR325DER	ENCFF628HBL	NR3C1	NR3C1 ChIP-seq on human K562	ENCLB516EPQ	ENCAB267HGJ	ENCSR173USI	ENCFF002EFF	fastq_1	ENCFF114TJN	/files/ENCFF628HBL/@@download/ENCFF628HBL.fastq.gz	a6de6d8678c7e6a794546b3eb1cc842c
ENCSR325DER	ENCFF114TJN	NR3C1	NR3C1 ChIP-seq on human K562	ENCLB516EPQ	ENCAB267HGJ	ENCSR173USI	ENCFF002EFH	fastq_2	ENCFF628HBL	/files/ENCFF114TJN/@@download/ENCFF114TJN.fastq.gz	5425ebe4995373ef19a7c7e7e40b9323
ENCSR325RLL	ENCFF670UOV	POLR2B	POLR2B ChIP-seq on human K562	ENCLB658JZH	ENCAB069SSA	ENCSR173USI	ENCFF002EFA	fastq_2	ENCFF841OOC	/files/ENCFF670UOV/@@download/ENCFF670UOV.fastq.gz	dec7b551a8c3cdcfc86917b69719d17c
ENCSR325RLL	ENCFF058FFZ	POLR2B	POLR2B ChIP-seq on human K562	ENCLB932JAV	ENCAB069SSA	ENCSR173USI	ENCFF002EFF	fastq_1	ENCFF674GQJ	/files/ENCFF058FFZ/@@download/ENCFF058FFZ.fastq.gz	fbf194655f43439cfe93251c1cc0cca3
ENCSR325RLL	ENCFF674GQJ	POLR2B	POLR2B ChIP-seq on human K562	ENCLB932JAV	ENCAB069SSA	ENCSR173USI	ENCFF002EFH	fastq_2	ENCFF058FFZ	/files/ENCFF674GQJ/@@download/ENCFF674GQJ.fastq.gz	d45bcccd21c4aae33ea9c76c009d2d81
ENCSR325RLL	ENCFF841OOC	POLR2B	POLR2B ChIP-seq on human K562	ENCLB658JZH	ENCAB069SSA	ENCSR173USI	ENCFF002EFD	fastq_1	ENCFF670UOV	/files/ENCFF841OOC/@@download/ENCFF841OOC.fastq.gz	fe7f8b9f5817ad7341598947b262e769
ENCSR329YMD	ENCFF746XJG	Control	Input control ChIP-seq on human eGFP-ZNF24 tagged K562 cell line.	ENCLB560AIC	NA	NA	NA	fastq_2	ENCFF338LYQ	/files/ENCFF746XJG/@@download/ENCFF746XJG.fastq.gz	f6ee70f6c9dcd9cbcd94c23c88188249
ENCSR329YMD	ENCFF338LYQ	Control	Input control ChIP-seq on human eGFP-ZNF24 tagged K562 cell line.	ENCLB560AIC	NA	NA	NA	fastq_1	ENCFF746XJG	/files/ENCFF338LYQ/@@download/ENCFF338LYQ.fastq.gz	d2972ea42117cb1dffb1b660c14df46c
ENCSR331BDJ	ENCFF735DMN	NKRF	NKRF ChIP-seq on human K562	ENCLB437YKX	ENCAB893CIV	ENCSR173USI	ENCFF002EFF	fastq_1	ENCFF708VCO	/files/ENCFF735DMN/@@download/ENCFF735DMN.fastq.gz	d86a59228657dc089a7866f62da16db3
ENCSR331BDJ	ENCFF708VCO	NKRF	NKRF ChIP-seq on human K562	ENCLB437YKX	ENCAB893CIV	ENCSR173USI	ENCFF002EFH	fastq_2	ENCFF735DMN	/files/ENCFF708VCO/@@download/ENCFF708VCO.fastq.gz	8a22439daceb2f9faa38a7c89685215a
ENCSR331BDJ	ENCFF259JYL	NKRF	NKRF ChIP-seq on human K562	ENCLB457YMV	ENCAB893CIV	ENCSR173USI	ENCFF002EFA	fastq_2	ENCFF599KBS	/files/ENCFF259JYL/@@download/ENCFF259JYL.fastq.gz	d3e4214c4613ba2d2be8a27ab10aee5b
ENCSR331BDJ	ENCFF599KBS	NKRF	NKRF ChIP-seq on human K562	ENCLB457YMV	ENCAB893CIV	ENCSR173USI	ENCFF002EFD	fastq_1	ENCFF259JYL	/files/ENCFF599KBS/@@download/ENCFF599KBS.fastq.gz	2c8c58a3e65bb3d4f050a5099c8a811f
ENCSR334HSW	ENCFF610TGH	ZNF318	ZNF318 ChIP-seq on human K562	ENCLB421OCV	ENCAB295BCT	ENCSR632PAG	ENCFF498JMO	fastq_1	ENCFF976NWF	/files/ENCFF610TGH/@@download/ENCFF610TGH.fastq.gz	f538395551c9a9b09279407180b17b0c
ENCSR334HSW	ENCFF976NWF	ZNF318	ZNF318 ChIP-seq on human K562	ENCLB421OCV	ENCAB295BCT	ENCSR632PAG	ENCFF502GTS	fastq_2	ENCFF610TGH	/files/ENCFF976NWF/@@download/ENCFF976NWF.fastq.gz	676c09fe710adfec4b4dc26dd00fa073
ENCSR334HSW	ENCFF252HPP	ZNF318	ZNF318 ChIP-seq on human K562	ENCLB294QSB	ENCAB295BCT	ENCSR632PAG	ENCFF837MIV	fastq_2	ENCFF187NIJ	/files/ENCFF252HPP/@@download/ENCFF252HPP.fastq.gz	ddb154c312aec26424fb9ac8e90340aa
ENCSR334HSW	ENCFF187NIJ	ZNF318	ZNF318 ChIP-seq on human K562	ENCLB294QSB	ENCAB295BCT	ENCSR632PAG	ENCFF259GQA	fastq_1	ENCFF252HPP	/files/ENCFF187NIJ/@@download/ENCFF187NIJ.fastq.gz	494d5ac79c228a366333a27a05c4445c
ENCSR336DXE	ENCFF310DAJ	SKIL	SKIL ChIP-seq on human K562	ENCLB491EZI	ENCAB000BNW	ENCSR554FDZ	ENCFF002EFA	fastq_2	ENCFF493LNW	/files/ENCFF310DAJ/@@download/ENCFF310DAJ.fastq.gz	01cfa70daacf17dcf3a9e64e79cb2897
ENCSR336DXE	ENCFF493LNW	SKIL	SKIL ChIP-seq on human K562	ENCLB491EZI	ENCAB000BNW	ENCSR554FDZ	ENCFF002EFD	fastq_1	ENCFF310DAJ	/files/ENCFF493LNW/@@download/ENCFF493LNW.fastq.gz	937a2ff98eb1776070ec69779b0a3bb2
ENCSR336DXE	ENCFF411JNO	SKIL	SKIL ChIP-seq on human K562	ENCLB295RTL	ENCAB000BNW	ENCSR554FDZ	ENCFF002EFF	fastq_1	ENCFF138KRI	/files/ENCFF411JNO/@@download/ENCFF411JNO.fastq.gz	49836338f712a05915c1d0c94fd513e5
ENCSR336DXE	ENCFF138KRI	SKIL	SKIL ChIP-seq on human K562	ENCLB295RTL	ENCAB000BNW	ENCSR554FDZ	ENCFF002EFH	fastq_2	ENCFF411JNO	/files/ENCFF138KRI/@@download/ENCFF138KRI.fastq.gz	b71fd209033269a61892aba9f34498a0
ENCSR343ELW	ENCFF643QTB	LEF1	LEF1 ChIP-seq on human K562	ENCLB949BLX	ENCAB961BDT	ENCSR554FDZ	ENCFF002EFD	fastq_1	ENCFF103BRX	/files/ENCFF643QTB/@@download/ENCFF643QTB.fastq.gz	423e3b1305b634e216fc8d99654e85af
ENCSR343ELW	ENCFF238ZLM	LEF1	LEF1 ChIP-seq on human K562	ENCLB462YLN	ENCAB961BDT	ENCSR554FDZ	ENCFF002EFH	fastq_2	ENCFF211HML	/files/ENCFF238ZLM/@@download/ENCFF238ZLM.fastq.gz	87e801a4f46eaf9b8e46c65118aed5cc
ENCSR343ELW	ENCFF103BRX	LEF1	LEF1 ChIP-seq on human K562	ENCLB949BLX	ENCAB961BDT	ENCSR554FDZ	ENCFF002EFA	fastq_2	ENCFF643QTB	/files/ENCFF103BRX/@@download/ENCFF103BRX.fastq.gz	2b0105499c62470e5d9f952d3f85c63a
ENCSR343ELW	ENCFF211HML	LEF1	LEF1 ChIP-seq on human K562	ENCLB462YLN	ENCAB961BDT	ENCSR554FDZ	ENCFF002EFF	fastq_1	ENCFF238ZLM	/files/ENCFF211HML/@@download/ENCFF211HML.fastq.gz	c5a5779e83814b1564baa4aebdb63e1e
ENCSR343IFJ	ENCFF160TXM	CC2D1A	CC2D1A ChIP-seq on human K562	ENCLB211LQN	ENCAB451DRR	ENCSR173USI	ENCFF002EFF	fastq_1	ENCFF134VGP	/files/ENCFF160TXM/@@download/ENCFF160TXM.fastq.gz	e31ec999d8e18d21d43d392708c32687
ENCSR343IFJ	ENCFF608EHV	CC2D1A	CC2D1A ChIP-seq on human K562	ENCLB913NPL	ENCAB451DRR	ENCSR173USI	ENCFF002EFF	fastq_1	ENCFF197ETF	/files/ENCFF608EHV/@@download/ENCFF608EHV.fastq.gz	d03f9dabaab988f5f5ef4bcead87b264
ENCSR343IFJ	ENCFF197ETF	CC2D1A	CC2D1A ChIP-seq on human K562	ENCLB913NPL	ENCAB451DRR	ENCSR173USI	ENCFF002EFH	fastq_2	ENCFF608EHV	/files/ENCFF197ETF/@@download/ENCFF197ETF.fastq.gz	f8294f6fb299126b74b1433f491cb615
ENCSR343IFJ	ENCFF134VGP	CC2D1A	CC2D1A ChIP-seq on human K562	ENCLB211LQN	ENCAB451DRR	ENCSR173USI	ENCFF002EFH	fastq_2	ENCFF160TXM	/files/ENCFF134VGP/@@download/ENCFF134VGP.fastq.gz	a6f2c78db7d5ae9a021107ae79c654c8
ENCSR349TZO	ENCFF864GEB	NCOA2	NCOA2 ChIP-seq on human K562	ENCLB123RZJ	ENCAB062SOF	ENCSR632PAG	ENCFF837MIV	fastq_2	ENCFF699WWO	/files/ENCFF864GEB/@@download/ENCFF864GEB.fastq.gz	eb10f5f248d3be118c009a756447f5e7
ENCSR349TZO	ENCFF622IRP	NCOA2	NCOA2 ChIP-seq on human K562	ENCLB855SLH	ENCAB062SOF	ENCSR632PAG	ENCFF502GTS	fastq_2	ENCFF483DQG	/files/ENCFF622IRP/@@download/ENCFF622IRP.fastq.gz	e08e4aca7564ca48839154a9b42afc47
ENCSR349TZO	ENCFF699WWO	NCOA2	NCOA2 ChIP-seq on human K562	ENCLB123RZJ	ENCAB062SOF	ENCSR632PAG	ENCFF259GQA	fastq_1	ENCFF864GEB	/files/ENCFF699WWO/@@download/ENCFF699WWO.fastq.gz	dcde46f116ad3624d8f3bfe5237c9b22
ENCSR349TZO	ENCFF483DQG	NCOA2	NCOA2 ChIP-seq on human K562	ENCLB855SLH	ENCAB062SOF	ENCSR632PAG	ENCFF498JMO	fastq_1	ENCFF622IRP	/files/ENCFF483DQG/@@download/ENCFF483DQG.fastq.gz	0b986d00b10cb840232b5658e518ad40
ENCSR350XWY	ENCFF380PYR	C11orf30	C11orf30 ChIP-seq on human K562	ENCLB565EOJ	ENCAB311BPZ	ENCSR632PAG	ENCFF837MIV	fastq_2	ENCFF076YGT	/files/ENCFF380PYR/@@download/ENCFF380PYR.fastq.gz	12d1bed63acc1580aa1c327f2a1549e5
ENCSR350XWY	ENCFF749RRK	C11orf30	C11orf30 ChIP-seq on human K562	ENCLB298MSG	ENCAB311BPZ	ENCSR632PAG	ENCFF498JMO	fastq_1	ENCFF325DTB	/files/ENCFF749RRK/@@download/ENCFF749RRK.fastq.gz	ec6465453aefbdf90412ed2424114ee4
ENCSR350XWY	ENCFF076YGT	C11orf30	C11orf30 ChIP-seq on human K562	ENCLB565EOJ	ENCAB311BPZ	ENCSR632PAG	ENCFF259GQA	fastq_1	ENCFF380PYR	/files/ENCFF076YGT/@@download/ENCFF076YGT.fastq.gz	e680f88189fd28936aa5953ca2189c06
ENCSR350XWY	ENCFF325DTB	C11orf30	C11orf30 ChIP-seq on human K562	ENCLB298MSG	ENCAB311BPZ	ENCSR632PAG	ENCFF502GTS	fastq_2	ENCFF749RRK	/files/ENCFF325DTB/@@download/ENCFF325DTB.fastq.gz	177e498de2c125ec6a04e51c5c7068d0
ENCSR352BJL	ENCFF370TGN	ZNF318	ZNF318 ChIP-seq on human K562	ENCLB268TBX	ENCAB426USL	ENCSR554FDZ	ENCFF002EFF	fastq_1	ENCFF328DHW	/files/ENCFF370TGN/@@download/ENCFF370TGN.fastq.gz	24e96f4f7990c80352b6afd8f90eef97
ENCSR352BJL	ENCFF165TPB	ZNF318	ZNF318 ChIP-seq on human K562	ENCLB371YXR	ENCAB426USL	ENCSR554FDZ	ENCFF002EFA	fastq_2	ENCFF186WPX	/files/ENCFF165TPB/@@download/ENCFF165TPB.fastq.gz	29953552314c8e187a6c1c6451de129d
ENCSR352BJL	ENCFF186WPX	ZNF318	ZNF318 ChIP-seq on human K562	ENCLB371YXR	ENCAB426USL	ENCSR554FDZ	ENCFF002EFD	fastq_1	ENCFF165TPB	/files/ENCFF186WPX/@@download/ENCFF186WPX.fastq.gz	08879882ead8c78c8f0518a243f9740d
ENCSR352BJL	ENCFF328DHW	ZNF318	ZNF318 ChIP-seq on human K562	ENCLB268TBX	ENCAB426USL	ENCSR554FDZ	ENCFF002EFH	fastq_2	ENCFF370TGN	/files/ENCFF328DHW/@@download/ENCFF328DHW.fastq.gz	9f49c130d74f0917031448f30efa0d5a
ENCSR360HRA	ENCFF761NME	KDM1A	KDM1A ChIP-seq on human K562	ENCLB990HZH	ENCAB006QDW	ENCSR632PAG	ENCFF498JMO	fastq_1	ENCFF468WZY	/files/ENCFF761NME/@@download/ENCFF761NME.fastq.gz	2f9eb4990be42ee364cf735bdc688aad
ENCSR360HRA	ENCFF468WZY	KDM1A	KDM1A ChIP-seq on human K562	ENCLB990HZH	ENCAB006QDW	ENCSR632PAG	ENCFF502GTS	fastq_2	ENCFF761NME	/files/ENCFF468WZY/@@download/ENCFF468WZY.fastq.gz	257c367cd19e0972dce59db03d79e629
ENCSR360HRA	ENCFF672AOW	KDM1A	KDM1A ChIP-seq on human K562	ENCLB498HDN	ENCAB006QDW	ENCSR632PAG	ENCFF837MIV	fastq_2	ENCFF401OZY	/files/ENCFF672AOW/@@download/ENCFF672AOW.fastq.gz	b92b30e1cce4d155363ede7bf396ea15
ENCSR360HRA	ENCFF401OZY	KDM1A	KDM1A ChIP-seq on human K562	ENCLB498HDN	ENCAB006QDW	ENCSR632PAG	ENCFF259GQA	fastq_1	ENCFF672AOW	/files/ENCFF401OZY/@@download/ENCFF401OZY.fastq.gz	8993b1e8ac032bc41e4dbd6202f7b4ba
ENCSR369LPC	ENCFF931LWJ	Control	Input control ChIP-seq on human eGFP-PTRF tagged K562 cell line.	ENCLB611KDW	NA	NA	NA	fastq_1	ENCFF928HTI	/files/ENCFF931LWJ/@@download/ENCFF931LWJ.fastq.gz	7f18e4b89c5d533d2327eb3cf22bd59b
ENCSR369LPC	ENCFF928HTI	Control	Input control ChIP-seq on human eGFP-PTRF tagged K562 cell line.	ENCLB611KDW	NA	NA	NA	fastq_2	ENCFF931LWJ	/files/ENCFF928HTI/@@download/ENCFF928HTI.fastq.gz	29a9ee024d4320f9943a3534be9f01de
ENCSR370NFS	ENCFF580CTA	ZNF280A	ZNF280A ChIP-seq on human K562	ENCLB600YKC	ENCAB171RPO	ENCSR173USI	ENCFF002EFD	fastq_1	ENCFF432GOG	/files/ENCFF580CTA/@@download/ENCFF580CTA.fastq.gz	164de139c902ee0ea87536879833e204
ENCSR370NFS	ENCFF248HYP	ZNF280A	ZNF280A ChIP-seq on human K562	ENCLB539MDU	ENCAB171RPO	ENCSR173USI	ENCFF002EFH	fastq_2	ENCFF824XIN	/files/ENCFF248HYP/@@download/ENCFF248HYP.fastq.gz	b84c0f8ba4c40275ea652f8083807067
ENCSR370NFS	ENCFF432GOG	ZNF280A	ZNF280A ChIP-seq on human K562	ENCLB600YKC	ENCAB171RPO	ENCSR173USI	ENCFF002EFA	fastq_2	ENCFF580CTA	/files/ENCFF432GOG/@@download/ENCFF432GOG.fastq.gz	fb303f9005b05defbf22f9e7ab6d773b
ENCSR370NFS	ENCFF824XIN	ZNF280A	ZNF280A ChIP-seq on human K562	ENCLB539MDU	ENCAB171RPO	ENCSR173USI	ENCFF002EFF	fastq_1	ENCFF248HYP	/files/ENCFF824XIN/@@download/ENCFF824XIN.fastq.gz	30e026a49f7e3125cddbb66b9f4aa503
ENCSR375CYS	ENCFF160VFX	Control	Input control ChIP-seq on human eGFP-NFE2 tagged K562 cell line.	ENCLB959EQZ	NA	NA	ENCFF132ASO	fastq_1	ENCFF439KJM	/files/ENCFF160VFX/@@download/ENCFF160VFX.fastq.gz	d59aef451884d2cb15e4ec3c8b39559b
ENCSR375CYS	ENCFF439KJM	Control	Input control ChIP-seq on human eGFP-NFE2 tagged K562 cell line.	ENCLB959EQZ	NA	NA	ENCFF132ASO	fastq_2	ENCFF160VFX	/files/ENCFF439KJM/@@download/ENCFF439KJM.fastq.gz	6f2028a48546000c4d90e9e2f304bd48
ENCSR382AIB	ENCFF129CFJ	eGFP-DDX20	eGFP-DDX20 ChIP-seq on human K562	ENCLB035HCQ	ENCAB728YTO	ENCSR978IXJ	ENCFF467ZVS	fastq_1	ENCFF674JSK	/files/ENCFF129CFJ/@@download/ENCFF129CFJ.fastq.gz	cdb70b2abc6b74ad9ce85ec9bf4f475f
ENCSR382AIB	ENCFF077SBC	eGFP-DDX20	eGFP-DDX20 ChIP-seq on human K562	ENCLB448FFW	ENCAB728YTO	ENCSR978IXJ	ENCFF969JRS	fastq_2	ENCFF706WJQ	/files/ENCFF077SBC/@@download/ENCFF077SBC.fastq.gz	4c6bbed0639c71c5781ac209e1554575
ENCSR382AIB	ENCFF674JSK	eGFP-DDX20	eGFP-DDX20 ChIP-seq on human K562	ENCLB035HCQ	ENCAB728YTO	ENCSR978IXJ	ENCFF969JRS	fastq_2	ENCFF129CFJ	/files/ENCFF674JSK/@@download/ENCFF674JSK.fastq.gz	f0bda919735be3ad0f271fe63fe1f22c
ENCSR382AIB	ENCFF706WJQ	eGFP-DDX20	eGFP-DDX20 ChIP-seq on human K562	ENCLB448FFW	ENCAB728YTO	ENCSR978IXJ	ENCFF467ZVS	fastq_1	ENCFF077SBC	/files/ENCFF706WJQ/@@download/ENCFF706WJQ.fastq.gz	e78b26f7071d8af509deb12e51d03705
ENCSR385AHH	ENCFF546WQO	ZNF24	ZNF24 ChIP-seq on human K562	ENCLB778WXY	ENCAB060JJI	ENCSR554FDZ	ENCFF002EFF	fastq_1	ENCFF294CYY	/files/ENCFF546WQO/@@download/ENCFF546WQO.fastq.gz	9cc8fcc6e278ca61c5135bc5967f8ab4
ENCSR385AHH	ENCFF965QBT	ZNF24	ZNF24 ChIP-seq on human K562	ENCLB212UPD	ENCAB060JJI	ENCSR554FDZ	ENCFF002EFA	fastq_2	ENCFF931UCZ	/files/ENCFF965QBT/@@download/ENCFF965QBT.fastq.gz	e7dcf6973402d334d963b8f11e1e14ba
ENCSR385AHH	ENCFF294CYY	ZNF24	ZNF24 ChIP-seq on human K562	ENCLB778WXY	ENCAB060JJI	ENCSR554FDZ	ENCFF002EFH	fastq_2	ENCFF546WQO	/files/ENCFF294CYY/@@download/ENCFF294CYY.fastq.gz	a5936e4a68671099d44d434fa7adfad0
ENCSR385AHH	ENCFF931UCZ	ZNF24	ZNF24 ChIP-seq on human K562	ENCLB212UPD	ENCAB060JJI	ENCSR554FDZ	ENCFF002EFD	fastq_1	ENCFF965QBT	/files/ENCFF931UCZ/@@download/ENCFF931UCZ.fastq.gz	0022f097a9ca22fde3beea3ff3f6a892
ENCSR387MCX	ENCFF285JYI	Control	Input control ChIP-seq on human eGFP-IRF1 tagged K562 cell line.	ENCLB045WLS	NA	NA	NA	fastq_1	ENCFF420KFM	/files/ENCFF285JYI/@@download/ENCFF285JYI.fastq.gz	cff5cc5203cb96f43f3b804b82e51a42
ENCSR387MCX	ENCFF420KFM	Control	Input control ChIP-seq on human eGFP-IRF1 tagged K562 cell line.	ENCLB045WLS	NA	NA	NA	fastq_2	ENCFF285JYI	/files/ENCFF420KFM/@@download/ENCFF420KFM.fastq.gz	28a4be225e8dfc0f5a98c1b05369f354
ENCSR387UWP	ENCFF919QDE	HDAC1	HDAC1 ChIP-seq on human K562	ENCLB942RWU	ENCAB508CZJ	ENCSR554FDZ	ENCFF002EFF	fastq_1	ENCFF034CSX	/files/ENCFF919QDE/@@download/ENCFF919QDE.fastq.gz	54cabe416864e686cd2161d78657e096
ENCSR387UWP	ENCFF034CSX	HDAC1	HDAC1 ChIP-seq on human K562	ENCLB942RWU	ENCAB508CZJ	ENCSR554FDZ	ENCFF002EFH	fastq_2	ENCFF919QDE	/files/ENCFF034CSX/@@download/ENCFF034CSX.fastq.gz	740ce175817a2fc59f04bd5441eab3dc
ENCSR387UWP	ENCFF517OWM	HDAC1	HDAC1 ChIP-seq on human K562	ENCLB118ODS	ENCAB508CZJ	ENCSR554FDZ	ENCFF002EFD	fastq_1	ENCFF871YPD	/files/ENCFF517OWM/@@download/ENCFF517OWM.fastq.gz	16d6efc238732415c34b547ecacad3ca
ENCSR387UWP	ENCFF871YPD	HDAC1	HDAC1 ChIP-seq on human K562	ENCLB118ODS	ENCAB508CZJ	ENCSR554FDZ	ENCFF002EFA	fastq_2	ENCFF517OWM	/files/ENCFF871YPD/@@download/ENCFF871YPD.fastq.gz	48e93287c731aaebf76544ce0fbce53c
ENCSR388QZF	ENCFF400NVU	POLR2A	POLR2A ChIP-seq on human K562	ENCLB040QQO	ENCAB857ZMJ	ENCSR173USI	ENCFF002EFH	fastq_2	ENCFF920SBM	/files/ENCFF400NVU/@@download/ENCFF400NVU.fastq.gz	b93eac550784691589041df86a252ec9
ENCSR388QZF	ENCFF839LPL	POLR2A	POLR2A ChIP-seq on human K562	ENCLB464RQG	ENCAB857ZMJ	ENCSR173USI	ENCFF002EFD	fastq_1	ENCFF698ICA	/files/ENCFF839LPL/@@download/ENCFF839LPL.fastq.gz	27e65b059226dbf9f18f1aad91678ada
ENCSR388QZF	ENCFF698ICA	POLR2A	POLR2A ChIP-seq on human K562	ENCLB464RQG	ENCAB857ZMJ	ENCSR173USI	ENCFF002EFA	fastq_2	ENCFF839LPL	/files/ENCFF698ICA/@@download/ENCFF698ICA.fastq.gz	78222056a75c1fb596a6eeaa195593e1
ENCSR388QZF	ENCFF920SBM	POLR2A	POLR2A ChIP-seq on human K562	ENCLB040QQO	ENCAB857ZMJ	ENCSR173USI	ENCFF002EFF	fastq_1	ENCFF400NVU	/files/ENCFF920SBM/@@download/ENCFF920SBM.fastq.gz	58c585a0026f264702f65e5f32a4d5ba
ENCSR389PWB	ENCFF428KVQ	ZBTB5	ZBTB5 ChIP-seq on human K562	ENCLB275UYF	ENCAB473PPK	ENCSR173USI	ENCFF002EFH	fastq_2	ENCFF845NIC	/files/ENCFF428KVQ/@@download/ENCFF428KVQ.fastq.gz	67274a212ea517c15e6c7423d2f56880
ENCSR389PWB	ENCFF637DCS	ZBTB5	ZBTB5 ChIP-seq on human K562	ENCLB091OYE	ENCAB473PPK	ENCSR173USI	ENCFF002EFA	fastq_2	ENCFF813FAX	/files/ENCFF637DCS/@@download/ENCFF637DCS.fastq.gz	6493c7d3a347c12bd1820017568759ea
ENCSR389PWB	ENCFF813FAX	ZBTB5	ZBTB5 ChIP-seq on human K562	ENCLB091OYE	ENCAB473PPK	ENCSR173USI	ENCFF002EFD	fastq_1	ENCFF637DCS	/files/ENCFF813FAX/@@download/ENCFF813FAX.fastq.gz	2ab49ac46ddafacdd940d7b05bb114a4
ENCSR389PWB	ENCFF845NIC	ZBTB5	ZBTB5 ChIP-seq on human K562	ENCLB275UYF	ENCAB473PPK	ENCSR173USI	ENCFF002EFF	fastq_1	ENCFF428KVQ	/files/ENCFF845NIC/@@download/ENCFF845NIC.fastq.gz	fff27a29a8cb16ddd8b6c05c9d0d45f6
ENCSR390VGH	ENCFF249PNP	MNT	MNT ChIP-seq on human K562	ENCLB744RBK	ENCAB541WYB	ENCSR632PAG	ENCFF502GTS	fastq_2	ENCFF514ZDJ	/files/ENCFF249PNP/@@download/ENCFF249PNP.fastq.gz	e205516a94f2068d8f916585048ba5dd
ENCSR390VGH	ENCFF615SHE	MNT	MNT ChIP-seq on human K562	ENCLB679AQM	ENCAB541WYB	ENCSR632PAG	ENCFF837MIV	fastq_2	ENCFF756SRO	/files/ENCFF615SHE/@@download/ENCFF615SHE.fastq.gz	3cea6c67beea76dd501085e1d9031470
ENCSR390VGH	ENCFF756SRO	MNT	MNT ChIP-seq on human K562	ENCLB679AQM	ENCAB541WYB	ENCSR632PAG	ENCFF259GQA	fastq_1	ENCFF615SHE	/files/ENCFF756SRO/@@download/ENCFF756SRO.fastq.gz	b6e39f5fb86e540c46f6af1ef456d313
ENCSR390VGH	ENCFF514ZDJ	MNT	MNT ChIP-seq on human K562	ENCLB744RBK	ENCAB541WYB	ENCSR632PAG	ENCFF498JMO	fastq_1	ENCFF249PNP	/files/ENCFF514ZDJ/@@download/ENCFF514ZDJ.fastq.gz	9105c8ec245a2214b98d36cd91eff470
ENCSR395HWC	ENCFF424OOE	IKZF1	IKZF1 ChIP-seq on human K562	ENCLB877SBR	ENCAB144WPX	ENCSR554FDZ	ENCFF002EFA	fastq_2	ENCFF015LUT	/files/ENCFF424OOE/@@download/ENCFF424OOE.fastq.gz	3e7e1f474ff6bf9259239685d11358bc
ENCSR395HWC	ENCFF687HHR	IKZF1	IKZF1 ChIP-seq on human K562	ENCLB102PME	ENCAB144WPX	ENCSR554FDZ	ENCFF002EFF	fastq_1	ENCFF222FXU	/files/ENCFF687HHR/@@download/ENCFF687HHR.fastq.gz	40573ab65c2852027440745d2eb03b24
ENCSR395HWC	ENCFF222FXU	IKZF1	IKZF1 ChIP-seq on human K562	ENCLB102PME	ENCAB144WPX	ENCSR554FDZ	ENCFF002EFH	fastq_2	ENCFF687HHR	/files/ENCFF222FXU/@@download/ENCFF222FXU.fastq.gz	982b019adbb53bafd92b3906d3ab03a9
ENCSR395HWC	ENCFF015LUT	IKZF1	IKZF1 ChIP-seq on human K562	ENCLB877SBR	ENCAB144WPX	ENCSR554FDZ	ENCFF002EFD	fastq_1	ENCFF424OOE	/files/ENCFF015LUT/@@download/ENCFF015LUT.fastq.gz	7c5da32a69637ae0633eeef40a8560b4
ENCSR400FSM	ENCFF022SAF	eGFP-POLR2H	eGFP-POLR2H ChIP-seq on human K562	ENCLB890AJD	ENCAB728YTO	ENCSR776RXA	ENCFF096LLU	fastq_1	ENCFF446YHR	/files/ENCFF022SAF/@@download/ENCFF022SAF.fastq.gz	8df8212df71ec6f5eba971b6b618ff09
ENCSR400FSM	ENCFF613UAT	eGFP-POLR2H	eGFP-POLR2H ChIP-seq on human K562	ENCLB223NVK	ENCAB728YTO	ENCSR776RXA	ENCFF096LLU	fastq_1	ENCFF618IBA	/files/ENCFF613UAT/@@download/ENCFF613UAT.fastq.gz	defc7a4f9384dfd28bc2477e423fb8ff
ENCSR400FSM	ENCFF524UOO	eGFP-POLR2H	eGFP-POLR2H ChIP-seq on human K562	ENCLB890AJD	ENCAB728YTO	ENCSR776RXA	ENCFF096LLU	fastq_1	ENCFF277ZND	/files/ENCFF524UOO/@@download/ENCFF524UOO.fastq.gz	e7933e68b456fc41264816ec54ea369b
ENCSR400FSM	ENCFF277ZND	eGFP-POLR2H	eGFP-POLR2H ChIP-seq on human K562	ENCLB890AJD	ENCAB728YTO	ENCSR776RXA	ENCFF096LLU	fastq_2	ENCFF524UOO	/files/ENCFF277ZND/@@download/ENCFF277ZND.fastq.gz	473f3f62e168e3e027b0ab1d7a8bb001
ENCSR400FSM	ENCFF618IBA	eGFP-POLR2H	eGFP-POLR2H ChIP-seq on human K562	ENCLB223NVK	ENCAB728YTO	ENCSR776RXA	ENCFF096LLU	fastq_2	ENCFF613UAT	/files/ENCFF618IBA/@@download/ENCFF618IBA.fastq.gz	43a1c3a054513cfa20065c1244d36e7e
ENCSR400FSM	ENCFF446YHR	eGFP-POLR2H	eGFP-POLR2H ChIP-seq on human K562	ENCLB890AJD	ENCAB728YTO	ENCSR776RXA	ENCFF096LLU	fastq_2	ENCFF022SAF	/files/ENCFF446YHR/@@download/ENCFF446YHR.fastq.gz	7eae997c3b0f88a02f294d3dee0cca3d
ENCSR402XII	ENCFF940EGQ	CSDE1	CSDE1 ChIP-seq on human K562	ENCLB922NZS	ENCAB463WVX	ENCSR632PAG	ENCFF498JMO	fastq_1	ENCFF255NDV	/files/ENCFF940EGQ/@@download/ENCFF940EGQ.fastq.gz	5fa89d8e4d0d68811c6e848e1f33e9df
ENCSR402XII	ENCFF213FVU	CSDE1	CSDE1 ChIP-seq on human K562	ENCLB279IWB	ENCAB463WVX	ENCSR632PAG	ENCFF837MIV	fastq_2	ENCFF265YIH	/files/ENCFF213FVU/@@download/ENCFF213FVU.fastq.gz	49dd6fd2048073ed49a2aa371213b218
ENCSR402XII	ENCFF265YIH	CSDE1	CSDE1 ChIP-seq on human K562	ENCLB279IWB	ENCAB463WVX	ENCSR632PAG	ENCFF259GQA	fastq_1	ENCFF213FVU	/files/ENCFF265YIH/@@download/ENCFF265YIH.fastq.gz	ed20a121cf0bab063d862efd8d843441
ENCSR402XII	ENCFF255NDV	CSDE1	CSDE1 ChIP-seq on human K562	ENCLB922NZS	ENCAB463WVX	ENCSR632PAG	ENCFF502GTS	fastq_2	ENCFF940EGQ	/files/ENCFF255NDV/@@download/ENCFF255NDV.fastq.gz	c56c68d7db49e34323bc8df2cc3f11bb
ENCSR410DWC	ENCFF150HAD	eGFP-PYGO2	eGFP-PYGO2 ChIP-seq on human K562	ENCLB851MSF	ENCAB728YTO	ENCSR298DKW	ENCFF427TUR	fastq_1	ENCFF768KWX	/files/ENCFF150HAD/@@download/ENCFF150HAD.fastq.gz	580a05c585b6541ed654fc552283b598
ENCSR410DWC	ENCFF768KWX	eGFP-PYGO2	eGFP-PYGO2 ChIP-seq on human K562	ENCLB851MSF	ENCAB728YTO	ENCSR298DKW	ENCFF422LHF	fastq_2	ENCFF150HAD	/files/ENCFF768KWX/@@download/ENCFF768KWX.fastq.gz	6580b1cf0e62c791059f18cad8785c96
ENCSR410DWC	ENCFF649JEY	eGFP-PYGO2	eGFP-PYGO2 ChIP-seq on human K562	ENCLB329LTQ	ENCAB728YTO	ENCSR298DKW	ENCFF422LHF	fastq_2	ENCFF315YLZ	/files/ENCFF649JEY/@@download/ENCFF649JEY.fastq.gz	b283bd5e16a084d062b0df62d7a8f89a
ENCSR410DWC	ENCFF315YLZ	eGFP-PYGO2	eGFP-PYGO2 ChIP-seq on human K562	ENCLB329LTQ	ENCAB728YTO	ENCSR298DKW	ENCFF427TUR	fastq_1	ENCFF649JEY	/files/ENCFF315YLZ/@@download/ENCFF315YLZ.fastq.gz	8b09014cbca8db7c73b3dceefb72ad7e
ENCSR411UYA	ENCFF693GDA	MTA2	MTA2 ChIP-seq on human K562	ENCLB922EBZ	ENCAB600VSM	ENCSR554FDZ	ENCFF002EFF	fastq_1	ENCFF259AYK	/files/ENCFF693GDA/@@download/ENCFF693GDA.fastq.gz	6a5e63d18908c61aa3f4dc609c368a2c
ENCSR411UYA	ENCFF693CFR	MTA2	MTA2 ChIP-seq on human K562	ENCLB262OYC	ENCAB600VSM	ENCSR554FDZ	ENCFF002EFD	fastq_1	ENCFF238FNW	/files/ENCFF693CFR/@@download/ENCFF693CFR.fastq.gz	10ac7c64c3d5bb5456ecce390d0cd5e5
ENCSR411UYA	ENCFF238FNW	MTA2	MTA2 ChIP-seq on human K562	ENCLB262OYC	ENCAB600VSM	ENCSR554FDZ	ENCFF002EFA	fastq_2	ENCFF693CFR	/files/ENCFF238FNW/@@download/ENCFF238FNW.fastq.gz	d6e74135ca69c3df387d22cd957efeff
ENCSR411UYA	ENCFF259AYK	MTA2	MTA2 ChIP-seq on human K562	ENCLB922EBZ	ENCAB600VSM	ENCSR554FDZ	ENCFF002EFH	fastq_2	ENCFF693GDA	/files/ENCFF259AYK/@@download/ENCFF259AYK.fastq.gz	71f39f310e3b43f84b7c9a673e4b5675
ENCSR412HJH	ENCFF650GDL	Control	Input control ChIP-seq on human eGFP-MEF2D tagged K562 cell line.	ENCLB447KRR	NA	NA	ENCFF910GLH	fastq_1	ENCFF132ASO	/files/ENCFF650GDL/@@download/ENCFF650GDL.fastq.gz	6641913fd2ec8a666ce404c97c253e6b
ENCSR412HJH	ENCFF132ASO	Control	Input control ChIP-seq on human eGFP-MEF2D tagged K562 cell line.	ENCLB447KRR	NA	NA	ENCFF910GLH	fastq_2	ENCFF650GDL	/files/ENCFF132ASO/@@download/ENCFF132ASO.fastq.gz	97b1038c658bc6501ef083762300c461
ENCSR414TYY	ENCFF002EGD	RUNX1	RUNX1 ChIP-seq on human K562	ENCLB240LOR	ENCAB000BDQ	ENCSR173USI	ENCFF002EFD	fastq_1	ENCFF002DPH	/files/ENCFF002EGD/@@download/ENCFF002EGD.fastq.gz	812665310654c33619de092cd130bd04
ENCSR414TYY	ENCFF002EGE	RUNX1	RUNX1 ChIP-seq on human K562	ENCLB991KIJ	ENCAB000BDQ	ENCSR173USI	ENCFF002EFH	fastq_2	ENCFF002DOZ	/files/ENCFF002EGE/@@download/ENCFF002EGE.fastq.gz	7638f3990d9c6cb1947093da124eb539
ENCSR414TYY	ENCFF002DPH	RUNX1	RUNX1 ChIP-seq on human K562	ENCLB240LOR	ENCAB000BDQ	ENCSR173USI	ENCFF002EFA	fastq_2	ENCFF002EGD	/files/ENCFF002DPH/@@download/ENCFF002DPH.fastq.gz	9ba619fc8552c49d2cd98f27b452c029
ENCSR414TYY	ENCFF002DOZ	RUNX1	RUNX1 ChIP-seq on human K562	ENCLB991KIJ	ENCAB000BDQ	ENCSR173USI	ENCFF002EFF	fastq_1	ENCFF002EGE	/files/ENCFF002DOZ/@@download/ENCFF002DOZ.fastq.gz	f066366ed0da12e2c6bbfea280f379f7
ENCSR416QLJ	ENCFF052XOQ	eGFP-CEBPB	eGFP-CEBPB ChIP-seq on human K562	ENCLB181FUM	ENCAB728YTO	ENCSR889QUI	ENCFF962SMK	fastq_2	ENCFF156EZY	/files/ENCFF052XOQ/@@download/ENCFF052XOQ.fastq.gz	ca01e723abbd52f45ee712a2a1268e59
ENCSR416QLJ	ENCFF156EZY	eGFP-CEBPB	eGFP-CEBPB ChIP-seq on human K562	ENCLB181FUM	ENCAB728YTO	ENCSR889QUI	ENCFF168MST	fastq_1	ENCFF052XOQ	/files/ENCFF156EZY/@@download/ENCFF156EZY.fastq.gz	8ca0dcdc6c27934f5f099529a7ffaac3
ENCSR416QLJ	ENCFF470OUZ	eGFP-CEBPB	eGFP-CEBPB ChIP-seq on human K562	ENCLB764OUU	ENCAB728YTO	ENCSR889QUI	ENCFF168MST	fastq_1	ENCFF555QJQ	/files/ENCFF470OUZ/@@download/ENCFF470OUZ.fastq.gz	617fe70006baddc443924b316483ce3d
ENCSR416QLJ	ENCFF555QJQ	eGFP-CEBPB	eGFP-CEBPB ChIP-seq on human K562	ENCLB764OUU	ENCAB728YTO	ENCSR889QUI	ENCFF962SMK	fastq_2	ENCFF470OUZ	/files/ENCFF555QJQ/@@download/ENCFF555QJQ.fastq.gz	9099da2d40ae029c41fab8f6cf5750c0
ENCSR426MDV	ENCFF391PZV	MIER1	MIER1 ChIP-seq on human K562	ENCLB410LKO	ENCAB956LLD	ENCSR554FDZ	ENCFF002EFF	fastq_1	ENCFF060OGJ	/files/ENCFF391PZV/@@download/ENCFF391PZV.fastq.gz	67abfae30a100eaa1f36b2df64076c0f
ENCSR426MDV	ENCFF060OGJ	MIER1	MIER1 ChIP-seq on human K562	ENCLB410LKO	ENCAB956LLD	ENCSR554FDZ	ENCFF002EFH	fastq_2	ENCFF391PZV	/files/ENCFF060OGJ/@@download/ENCFF060OGJ.fastq.gz	3146c59a4d349806636f6d9dbd24e893
ENCSR426MDV	ENCFF612DVW	MIER1	MIER1 ChIP-seq on human K562	ENCLB381GMS	ENCAB956LLD	ENCSR554FDZ	ENCFF002EFA	fastq_2	ENCFF910KPS	/files/ENCFF612DVW/@@download/ENCFF612DVW.fastq.gz	e5e98c7d402686d386d06f63d8887bc2
ENCSR426MDV	ENCFF910KPS	MIER1	MIER1 ChIP-seq on human K562	ENCLB381GMS	ENCAB956LLD	ENCSR554FDZ	ENCFF002EFD	fastq_1	ENCFF612DVW	/files/ENCFF910KPS/@@download/ENCFF910KPS.fastq.gz	9e0442395ec277b4dd9e6a1af10b73ba
ENCSR426URK	ENCFF930PKX	AFF1	AFF1 ChIP-seq on human K562	ENCLB085JZD	ENCAB277XLW	ENCSR173USI	ENCFF002EFD	fastq_1	ENCFF916BZF	/files/ENCFF930PKX/@@download/ENCFF930PKX.fastq.gz	922645a2bb3012f439161918fcc70662
ENCSR426URK	ENCFF270SAL	AFF1	AFF1 ChIP-seq on human K562	ENCLB130SGR	ENCAB277XLW	ENCSR173USI	ENCFF002EFF	fastq_1	ENCFF861EEE	/files/ENCFF270SAL/@@download/ENCFF270SAL.fastq.gz	f09a39e1303dac8b6bb5540938ab0789
ENCSR426URK	ENCFF916BZF	AFF1	AFF1 ChIP-seq on human K562	ENCLB085JZD	ENCAB277XLW	ENCSR173USI	ENCFF002EFA	fastq_2	ENCFF930PKX	/files/ENCFF916BZF/@@download/ENCFF916BZF.fastq.gz	f939059b64c09da3952d208542366caa
ENCSR426URK	ENCFF861EEE	AFF1	AFF1 ChIP-seq on human K562	ENCLB130SGR	ENCAB277XLW	ENCSR173USI	ENCFF002EFH	fastq_2	ENCFF270SAL	/files/ENCFF861EEE/@@download/ENCFF861EEE.fastq.gz	1ac3e80747136c68abcec3529b73fbf5
ENCSR429QPP	ENCFF007LTF	FOXM1	FOXM1 ChIP-seq on human K562	ENCLB006HES	ENCAB732JFX	ENCSR554FDZ	ENCFF002EFH	fastq_2	ENCFF167VUS	/files/ENCFF007LTF/@@download/ENCFF007LTF.fastq.gz	2a345796ea504f230457a8cf1fe4b080
ENCSR429QPP	ENCFF167VUS	FOXM1	FOXM1 ChIP-seq on human K562	ENCLB006HES	ENCAB732JFX	ENCSR554FDZ	ENCFF002EFF	fastq_1	ENCFF007LTF	/files/ENCFF167VUS/@@download/ENCFF167VUS.fastq.gz	ef9fb2388cc56b76fd31c5d147d234a5
ENCSR429QPP	ENCFF749GVI	FOXM1	FOXM1 ChIP-seq on human K562	ENCLB351DCF	ENCAB732JFX	ENCSR554FDZ	ENCFF002EFA	fastq_2	ENCFF888ZYM	/files/ENCFF749GVI/@@download/ENCFF749GVI.fastq.gz	d0b0f4b1bf2f3400a2de361a84bf7897
ENCSR429QPP	ENCFF888ZYM	FOXM1	FOXM1 ChIP-seq on human K562	ENCLB351DCF	ENCAB732JFX	ENCSR554FDZ	ENCFF002EFD	fastq_1	ENCFF749GVI	/files/ENCFF888ZYM/@@download/ENCFF888ZYM.fastq.gz	2517665f4c256cbb70cdf9f312fe4f09
ENCSR431XGJ	ENCFF492UOJ	PYGO2	PYGO2 ChIP-seq on human K562	ENCLB545MFG	ENCAB882VQT	ENCSR554FDZ	ENCFF002EFD	fastq_1	ENCFF165JGK	/files/ENCFF492UOJ/@@download/ENCFF492UOJ.fastq.gz	28cdec63a3bc37a177dfafa2c4597707
ENCSR431XGJ	ENCFF113QZV	PYGO2	PYGO2 ChIP-seq on human K562	ENCLB210KUL	ENCAB882VQT	ENCSR554FDZ	ENCFF002EFF	fastq_1	ENCFF891LJI	/files/ENCFF113QZV/@@download/ENCFF113QZV.fastq.gz	c2ae1736a1a651e5215ca5f7fe7ca762
ENCSR431XGJ	ENCFF891LJI	PYGO2	PYGO2 ChIP-seq on human K562	ENCLB210KUL	ENCAB882VQT	ENCSR554FDZ	ENCFF002EFH	fastq_2	ENCFF113QZV	/files/ENCFF891LJI/@@download/ENCFF891LJI.fastq.gz	51f28c16e941b5511f0eab4bd32e46bf
ENCSR431XGJ	ENCFF165JGK	PYGO2	PYGO2 ChIP-seq on human K562	ENCLB545MFG	ENCAB882VQT	ENCSR554FDZ	ENCFF002EFA	fastq_2	ENCFF492UOJ	/files/ENCFF165JGK/@@download/ENCFF165JGK.fastq.gz	8e45fbb838054d7b5f56d500338e2180
ENCSR439OCL	ENCFF065DPP	ZNF407	ZNF407 ChIP-seq on human K562	ENCLB968LBD	ENCAB019LBH	ENCSR173USI	ENCFF002EFH	fastq_2	ENCFF645KUF	/files/ENCFF065DPP/@@download/ENCFF065DPP.fastq.gz	1c2f7b55347f91c165866830b3d3504e
ENCSR439OCL	ENCFF202KVA	ZNF407	ZNF407 ChIP-seq on human K562	ENCLB523DLK	ENCAB019LBH	ENCSR173USI	ENCFF002EFD	fastq_1	ENCFF235SEI	/files/ENCFF202KVA/@@download/ENCFF202KVA.fastq.gz	1b9ed62c64bb9daad5fa4e875e20bbb0
ENCSR439OCL	ENCFF235SEI	ZNF407	ZNF407 ChIP-seq on human K562	ENCLB523DLK	ENCAB019LBH	ENCSR173USI	ENCFF002EFA	fastq_2	ENCFF202KVA	/files/ENCFF235SEI/@@download/ENCFF235SEI.fastq.gz	63f8938612fac356fcbf7a2a35696708
ENCSR439OCL	ENCFF645KUF	ZNF407	ZNF407 ChIP-seq on human K562	ENCLB968LBD	ENCAB019LBH	ENCSR173USI	ENCFF002EFF	fastq_1	ENCFF065DPP	/files/ENCFF645KUF/@@download/ENCFF645KUF.fastq.gz	9d017e49c5ab2108a95ab5dcaa42958b
ENCSR446LAV	ENCFF931EDX	DDX20	DDX20 ChIP-seq on human K562	ENCLB692OES	ENCAB398QAO	ENCSR554FDZ	ENCFF002EFH	fastq_2	ENCFF771DFR	/files/ENCFF931EDX/@@download/ENCFF931EDX.fastq.gz	4c94c8443fca03fa69ba9956029cc0da
ENCSR446LAV	ENCFF881HGO	DDX20	DDX20 ChIP-seq on human K562	ENCLB712CAM	ENCAB398QAO	ENCSR554FDZ	ENCFF002EFD	fastq_1	ENCFF071FDG	/files/ENCFF881HGO/@@download/ENCFF881HGO.fastq.gz	46ff5036770d3023489cdb0705c79042
ENCSR446LAV	ENCFF771DFR	DDX20	DDX20 ChIP-seq on human K562	ENCLB692OES	ENCAB398QAO	ENCSR554FDZ	ENCFF002EFF	fastq_1	ENCFF931EDX	/files/ENCFF771DFR/@@download/ENCFF771DFR.fastq.gz	1d171754e9b67e1cfb3cc180a1acfd31
ENCSR446LAV	ENCFF071FDG	DDX20	DDX20 ChIP-seq on human K562	ENCLB712CAM	ENCAB398QAO	ENCSR554FDZ	ENCFF002EFA	fastq_2	ENCFF881HGO	/files/ENCFF071FDG/@@download/ENCFF071FDG.fastq.gz	b22171185551357834f2bf0d8d5045ee
ENCSR468BNS	ENCFF236YCR	Control	Input control ChIP-seq on human eGFP-NR4A1 tagged K562 cell line.	ENCLB491YHQ	NA	NA	NA	fastq_1	ENCFF113QAJ	/files/ENCFF236YCR/@@download/ENCFF236YCR.fastq.gz	05768dd112b72ca01301d3ef82cdaee9
ENCSR468BNS	ENCFF113QAJ	Control	Input control ChIP-seq on human eGFP-NR4A1 tagged K562 cell line.	ENCLB491YHQ	NA	NA	NA	fastq_2	ENCFF236YCR	/files/ENCFF113QAJ/@@download/ENCFF113QAJ.fastq.gz	1cb930c0efe279a45a0067125c399fc7
ENCSR474CVP	ENCFF439KQS	TRIM28	TRIM28 ChIP-seq on human K562	ENCLB092AME	ENCAB257ANZ	ENCSR173USI	ENCFF002EFH	fastq_2	ENCFF784WEP	/files/ENCFF439KQS/@@download/ENCFF439KQS.fastq.gz	ceb379803d332716433b8ea75c2a9b3b
ENCSR474CVP	ENCFF784WEP	TRIM28	TRIM28 ChIP-seq on human K562	ENCLB092AME	ENCAB257ANZ	ENCSR173USI	ENCFF002EFF	fastq_1	ENCFF439KQS	/files/ENCFF784WEP/@@download/ENCFF784WEP.fastq.gz	615c242f3762dd0e183965c0e3bf44d7
ENCSR474CVP	ENCFF531XCH	TRIM28	TRIM28 ChIP-seq on human K562	ENCLB223KKX	ENCAB257ANZ	ENCSR173USI	ENCFF002EFA	fastq_2	ENCFF914HTT	/files/ENCFF531XCH/@@download/ENCFF531XCH.fastq.gz	a5de280809c59b1e3014b71d384bdcd0
ENCSR474CVP	ENCFF914HTT	TRIM28	TRIM28 ChIP-seq on human K562	ENCLB223KKX	ENCAB257ANZ	ENCSR173USI	ENCFF002EFD	fastq_1	ENCFF531XCH	/files/ENCFF914HTT/@@download/ENCFF914HTT.fastq.gz	fb826f484c547b638f92523168c436ac
ENCSR486IFJ	ENCFF002DOX	ESRRA	ESRRA ChIP-seq on human K562	ENCLB180ZTB	ENCAB000AGE	ENCSR554FDZ	ENCFF002EFF	fastq_1	ENCFF002EFV	/files/ENCFF002DOX/@@download/ENCFF002DOX.fastq.gz	f813ad24c0307841d1ee4c3f440242e6
ENCSR486IFJ	ENCFF002DOY	ESRRA	ESRRA ChIP-seq on human K562	ENCLB650BRJ	ENCAB000AGE	ENCSR554FDZ	ENCFF002EFA	fastq_2	ENCFF002DUB	/files/ENCFF002DOY/@@download/ENCFF002DOY.fastq.gz	97289ae854268e7225a13e2f8830c662
ENCSR486IFJ	ENCFF002DUB	ESRRA	ESRRA ChIP-seq on human K562	ENCLB650BRJ	ENCAB000AGE	ENCSR554FDZ	ENCFF002EFD	fastq_1	ENCFF002DOY	/files/ENCFF002DUB/@@download/ENCFF002DUB.fastq.gz	09270afe17f979bf8adcf2919447466d
ENCSR486IFJ	ENCFF002EFV	ESRRA	ESRRA ChIP-seq on human K562	ENCLB180ZTB	ENCAB000AGE	ENCSR554FDZ	ENCFF002EFH	fastq_2	ENCFF002DOX	/files/ENCFF002EFV/@@download/ENCFF002EFV.fastq.gz	4ab7b9bcdca066f9e78596ba3b6504f0
ENCSR489RLS	ENCFF904LUM	Control	Input control ChIP-seq on human eGFP-ILK tagged K562 cell line.	ENCLB189DCJ	NA	NA	NA	fastq_2	ENCFF823MCH	/files/ENCFF904LUM/@@download/ENCFF904LUM.fastq.gz	c51390a286dd3bb7d848bd5b9dcf5c91
ENCSR489RLS	ENCFF823MCH	Control	Input control ChIP-seq on human eGFP-ILK tagged K562 cell line.	ENCLB189DCJ	NA	NA	NA	fastq_1	ENCFF904LUM	/files/ENCFF823MCH/@@download/ENCFF823MCH.fastq.gz	062056f4a652913d7acf18810074564b
ENCSR490LWA	ENCFF496CZA	eGFP-CEBPG	eGFP-CEBPG ChIP-seq on human K562	ENCLB238BOS	ENCAB728YTO	ENCSR159MTA	ENCFF953WVU	fastq_1	ENCFF028NOQ	/files/ENCFF496CZA/@@download/ENCFF496CZA.fastq.gz	de9c581e7ad0570e07ff5cc2ce1d5cfe
ENCSR490LWA	ENCFF392MVW	eGFP-CEBPG	eGFP-CEBPG ChIP-seq on human K562	ENCLB366UYZ	ENCAB728YTO	ENCSR159MTA	ENCFF953WVU	fastq_1	ENCFF567TRK	/files/ENCFF392MVW/@@download/ENCFF392MVW.fastq.gz	0453ffcfd0b11fa1441f8e74bf9c70b5
ENCSR490LWA	ENCFF028NOQ	eGFP-CEBPG	eGFP-CEBPG ChIP-seq on human K562	ENCLB238BOS	ENCAB728YTO	ENCSR159MTA	ENCFF911YKD	fastq_2	ENCFF496CZA	/files/ENCFF028NOQ/@@download/ENCFF028NOQ.fastq.gz	63f884298c0232909273095cbe704634
ENCSR490LWA	ENCFF567TRK	eGFP-CEBPG	eGFP-CEBPG ChIP-seq on human K562	ENCLB366UYZ	ENCAB728YTO	ENCSR159MTA	ENCFF911YKD	fastq_2	ENCFF392MVW	/files/ENCFF567TRK/@@download/ENCFF567TRK.fastq.gz	6b5c3bf5e5c8068f1f8d196ce245d75a
ENCSR491EBY	ENCFF385PER	ARID2	ARID2 ChIP-seq on human K562	ENCLB427FQR	ENCAB655PST	ENCSR173USI	ENCFF002EFH	fastq_2	ENCFF991XUU	/files/ENCFF385PER/@@download/ENCFF385PER.fastq.gz	f2bf89590af327a616a540f13dde15eb
ENCSR491EBY	ENCFF808AUX	ARID2	ARID2 ChIP-seq on human K562	ENCLB593HMA	ENCAB655PST	ENCSR173USI	ENCFF002EFA	fastq_2	ENCFF272DKU	/files/ENCFF808AUX/@@download/ENCFF808AUX.fastq.gz	496be8f4ab4f3960bf2be75e4ea2ba77
ENCSR491EBY	ENCFF991XUU	ARID2	ARID2 ChIP-seq on human K562	ENCLB427FQR	ENCAB655PST	ENCSR173USI	ENCFF002EFF	fastq_1	ENCFF385PER	/files/ENCFF991XUU/@@download/ENCFF991XUU.fastq.gz	8eb9c3d198b4ffe6a15484ceab2e4eb5
ENCSR491EBY	ENCFF272DKU	ARID2	ARID2 ChIP-seq on human K562	ENCLB593HMA	ENCAB655PST	ENCSR173USI	ENCFF002EFD	fastq_1	ENCFF808AUX	/files/ENCFF272DKU/@@download/ENCFF272DKU.fastq.gz	8fd140d9ebdf867a93d721c29801d743
ENCSR492LTS	ENCFF188VON	BCLAF1	BCLAF1 ChIP-seq on human K562	ENCLB712HGK	ENCAB012FUX	ENCSR173USI	ENCFF002EFD	fastq_1	ENCFF574FTC	/files/ENCFF188VON/@@download/ENCFF188VON.fastq.gz	5b25fb5cccc2ecd259aa46a895dcb9cc
ENCSR492LTS	ENCFF574FTC	BCLAF1	BCLAF1 ChIP-seq on human K562	ENCLB712HGK	ENCAB012FUX	ENCSR173USI	ENCFF002EFA	fastq_2	ENCFF188VON	/files/ENCFF574FTC/@@download/ENCFF574FTC.fastq.gz	563060a1d0aa74d9fc77f7f6e85cbd9f
ENCSR492LTS	ENCFF834VSH	BCLAF1	BCLAF1 ChIP-seq on human K562	ENCLB051CXN	ENCAB012FUX	ENCSR173USI	ENCFF002EFH	fastq_2	ENCFF744DBX	/files/ENCFF834VSH/@@download/ENCFF834VSH.fastq.gz	aa21c21978bc9938e16e5ff0238d7bee
ENCSR492LTS	ENCFF744DBX	BCLAF1	BCLAF1 ChIP-seq on human K562	ENCLB051CXN	ENCAB012FUX	ENCSR173USI	ENCFF002EFF	fastq_1	ENCFF834VSH	/files/ENCFF744DBX/@@download/ENCFF744DBX.fastq.gz	63246010e207d18991f47ab1395bf163
ENCSR492SGS	ENCFF598DYO	Control	Input control ChIP-seq on human eGFP-GTF2A2 tagged K562 cell ine.	ENCLB126ABP	NA	NA	ENCFF451VBV	fastq_1	ENCFF821AJH	/files/ENCFF598DYO/@@download/ENCFF598DYO.fastq.gz	0d15f9fcd8ba376c2be6190bf87f8fb5
ENCSR492SGS	ENCFF821AJH	Control	Input control ChIP-seq on human eGFP-GTF2A2 tagged K562 cell ine.	ENCLB126ABP	NA	NA	ENCFF451VBV	fastq_2	ENCFF598DYO	/files/ENCFF821AJH/@@download/ENCFF821AJH.fastq.gz	ebaf8640d9372526e05f2d3c00d48e6d
ENCSR494PWZ	ENCFF769QGV	ZC3H8	ZC3H8 ChIP-seq on human K562	ENCLB705OSO	ENCAB192ZJZ	ENCSR173USI	ENCFF002EFD	fastq_1	ENCFF243CTR	/files/ENCFF769QGV/@@download/ENCFF769QGV.fastq.gz	b98960ce0bbff63557a70876b6f74792
ENCSR494PWZ	ENCFF243CTR	ZC3H8	ZC3H8 ChIP-seq on human K562	ENCLB705OSO	ENCAB192ZJZ	ENCSR173USI	ENCFF002EFA	fastq_2	ENCFF769QGV	/files/ENCFF243CTR/@@download/ENCFF243CTR.fastq.gz	3df1a96b556080d3cb898051edf67c0e
ENCSR494PWZ	ENCFF721BBC	ZC3H8	ZC3H8 ChIP-seq on human K562	ENCLB085EWN	ENCAB192ZJZ	ENCSR173USI	ENCFF002EFH	fastq_2	ENCFF172ORX	/files/ENCFF721BBC/@@download/ENCFF721BBC.fastq.gz	17ebad95cc075fdebe8b2024a7c2309f
ENCSR494PWZ	ENCFF172ORX	ZC3H8	ZC3H8 ChIP-seq on human K562	ENCLB085EWN	ENCAB192ZJZ	ENCSR173USI	ENCFF002EFF	fastq_1	ENCFF721BBC	/files/ENCFF172ORX/@@download/ENCFF172ORX.fastq.gz	5f7b5d3cfb02516b93eb39ca78c5632a
ENCSR494TDU	ENCFF002DPB	NRF1	NRF1 ChIP-seq on human K562	ENCLB047HZO	ENCAB000BLM	ENCSR173USI	ENCFF002EFF	fastq_1	ENCFF002DUE	/files/ENCFF002DPB/@@download/ENCFF002DPB.fastq.gz	2d32499003243f4f1d4640252295c05e
ENCSR494TDU	ENCFF002DPD	NRF1	NRF1 ChIP-seq on human K562	ENCLB116QWY	ENCAB000BLM	ENCSR173USI	ENCFF002EFA	fastq_2	ENCFF002EGB	/files/ENCFF002DPD/@@download/ENCFF002DPD.fastq.gz	3ea062eaccc7dd99e36ef3c38699d8a2
ENCSR494TDU	ENCFF002DUE	NRF1	NRF1 ChIP-seq on human K562	ENCLB047HZO	ENCAB000BLM	ENCSR173USI	ENCFF002EFH	fastq_2	ENCFF002DPB	/files/ENCFF002DUE/@@download/ENCFF002DUE.fastq.gz	97f8017d95026b3e924331791c468f2f
ENCSR494TDU	ENCFF002EGB	NRF1	NRF1 ChIP-seq on human K562	ENCLB116QWY	ENCAB000BLM	ENCSR173USI	ENCFF002EFD	fastq_1	ENCFF002DPD	/files/ENCFF002EGB/@@download/ENCFF002EGB.fastq.gz	ff3a614ac05fb9c01842ebdcd19e1731
ENCSR494UQJ	ENCFF703FVJ	NR3C1	NR3C1 ChIP-seq on human K562	ENCLB008DQB	ENCAB221RKB	ENCSR173USI	ENCFF002EFD	fastq_1	ENCFF195DWB	/files/ENCFF703FVJ/@@download/ENCFF703FVJ.fastq.gz	eabb084c855420a98e9f4d300cbb962e
ENCSR494UQJ	ENCFF195DWB	NR3C1	NR3C1 ChIP-seq on human K562	ENCLB008DQB	ENCAB221RKB	ENCSR173USI	ENCFF002EFA	fastq_2	ENCFF703FVJ	/files/ENCFF195DWB/@@download/ENCFF195DWB.fastq.gz	aae31d5908879fafca597fe606c93f6c
ENCSR494UQJ	ENCFF349XHH	NR3C1	NR3C1 ChIP-seq on human K562	ENCLB515YKR	ENCAB221RKB	ENCSR173USI	ENCFF002EFF	fastq_1	ENCFF998XOV	/files/ENCFF349XHH/@@download/ENCFF349XHH.fastq.gz	22c4c5494b804e497af1710809de7bff
ENCSR494UQJ	ENCFF998XOV	NR3C1	NR3C1 ChIP-seq on human K562	ENCLB515YKR	ENCAB221RKB	ENCSR173USI	ENCFF002EFH	fastq_2	ENCFF349XHH	/files/ENCFF998XOV/@@download/ENCFF998XOV.fastq.gz	f86e74c7ccb734e729e1f3ebe81bff85
ENCSR497VFH	ENCFF300NMV	ZNF639	ZNF639 ChIP-seq on human K562	ENCLB685IPG	ENCAB707RWG	ENCSR173USI	ENCFF002EFF	fastq_1	ENCFF187CTD	/files/ENCFF300NMV/@@download/ENCFF300NMV.fastq.gz	5efcfa51a7d31804957ac0f4bd452f85
ENCSR497VFH	ENCFF497YJP	ZNF639	ZNF639 ChIP-seq on human K562	ENCLB610WMP	ENCAB707RWG	ENCSR173USI	ENCFF002EFA	fastq_2	ENCFF124FJO	/files/ENCFF497YJP/@@download/ENCFF497YJP.fastq.gz	ca968b5a7d63eae45c3e7dc80e7bcdd0
ENCSR497VFH	ENCFF187CTD	ZNF639	ZNF639 ChIP-seq on human K562	ENCLB685IPG	ENCAB707RWG	ENCSR173USI	ENCFF002EFH	fastq_2	ENCFF300NMV	/files/ENCFF187CTD/@@download/ENCFF187CTD.fastq.gz	4bf0d45236bdf88de4fe65a12ec53ac8
ENCSR497VFH	ENCFF124FJO	ZNF639	ZNF639 ChIP-seq on human K562	ENCLB610WMP	ENCAB707RWG	ENCSR173USI	ENCFF002EFD	fastq_1	ENCFF497YJP	/files/ENCFF124FJO/@@download/ENCFF124FJO.fastq.gz	2de266a5d5426e727b1b73f609ec3e88
ENCSR500VBE	ENCFF337NMZ	Control	Input control ChIP-seq on human eGFP-ZNF354B tagged K562 cell line.	ENCLB449XJZ	NA	NA	NA	fastq_2	ENCFF437UBY	/files/ENCFF337NMZ/@@download/ENCFF337NMZ.fastq.gz	43297e695a55e7fd25834c3ae01f27c0
ENCSR500VBE	ENCFF437UBY	Control	Input control ChIP-seq on human eGFP-ZNF354B tagged K562 cell line.	ENCLB449XJZ	NA	NA	NA	fastq_1	ENCFF337NMZ	/files/ENCFF437UBY/@@download/ENCFF437UBY.fastq.gz	961a38e7098c146439df93df910ce89c
ENCSR502OEK	ENCFF132GWN	ELF1	ELF1 ChIP-seq on human K562	ENCLB183AFP	ENCAB778OCV	ENCSR554FDZ	ENCFF002EFF	fastq_1	ENCFF456MJL	/files/ENCFF132GWN/@@download/ENCFF132GWN.fastq.gz	904cfe4d436ecbaa6a5e0bf5697e453f
ENCSR502OEK	ENCFF932JXG	ELF1	ELF1 ChIP-seq on human K562	ENCLB181VJH	ENCAB778OCV	ENCSR554FDZ	ENCFF002EFD	fastq_1	ENCFF070OBA	/files/ENCFF932JXG/@@download/ENCFF932JXG.fastq.gz	d63f7f294d4177db63999a043beefba7
ENCSR502OEK	ENCFF070OBA	ELF1	ELF1 ChIP-seq on human K562	ENCLB181VJH	ENCAB778OCV	ENCSR554FDZ	ENCFF002EFA	fastq_2	ENCFF932JXG	/files/ENCFF070OBA/@@download/ENCFF070OBA.fastq.gz	ef87a3b3e0b4a1238050dd887a08b0fd
ENCSR502OEK	ENCFF456MJL	ELF1	ELF1 ChIP-seq on human K562	ENCLB183AFP	ENCAB778OCV	ENCSR554FDZ	ENCFF002EFH	fastq_2	ENCFF132GWN	/files/ENCFF456MJL/@@download/ENCFF456MJL.fastq.gz	818e216c969a6e36049a0ce766c4cfee
ENCSR508DQA	ENCFF959CFI	FOXK2	FOXK2 ChIP-seq on human K562	ENCLB318JMG	ENCAB625ERS	ENCSR554FDZ	ENCFF002EFH	fastq_2	ENCFF260CTF	/files/ENCFF959CFI/@@download/ENCFF959CFI.fastq.gz	ca86d98fa40984b617cd3f3ccfb94b69
ENCSR508DQA	ENCFF260CTF	FOXK2	FOXK2 ChIP-seq on human K562	ENCLB318JMG	ENCAB625ERS	ENCSR554FDZ	ENCFF002EFF	fastq_1	ENCFF959CFI	/files/ENCFF260CTF/@@download/ENCFF260CTF.fastq.gz	6dc54782342e78c9c06f55c0885e307c
ENCSR508DQA	ENCFF344DMA	FOXK2	FOXK2 ChIP-seq on human K562	ENCLB308QXN	ENCAB625ERS	ENCSR554FDZ	ENCFF002EFD	fastq_1	ENCFF164JCA	/files/ENCFF344DMA/@@download/ENCFF344DMA.fastq.gz	d5ad9ccc1f263d24f4b164d602fbe7a6
ENCSR508DQA	ENCFF164JCA	FOXK2	FOXK2 ChIP-seq on human K562	ENCLB308QXN	ENCAB625ERS	ENCSR554FDZ	ENCFF002EFA	fastq_2	ENCFF344DMA	/files/ENCFF164JCA/@@download/ENCFF164JCA.fastq.gz	4d9478fcf4d4fd696f1c116d364f98b7
ENCSR512NLO	ENCFF335ZAN	MNT	MNT ChIP-seq on human K562	ENCLB230CRX	ENCAB000BCL	ENCSR173USI	ENCFF002EFA	fastq_2	ENCFF244ECJ	/files/ENCFF335ZAN/@@download/ENCFF335ZAN.fastq.gz	5daa8e7048a132b183c2c8e250296c73
ENCSR512NLO	ENCFF196AKS	MNT	MNT ChIP-seq on human K562	ENCLB153XIV	ENCAB000BCL	ENCSR173USI	ENCFF002EFH	fastq_2	ENCFF642JVD	/files/ENCFF196AKS/@@download/ENCFF196AKS.fastq.gz	54e7abff3c709ee175db3f4e28533ba0
ENCSR512NLO	ENCFF642JVD	MNT	MNT ChIP-seq on human K562	ENCLB153XIV	ENCAB000BCL	ENCSR173USI	ENCFF002EFF	fastq_1	ENCFF196AKS	/files/ENCFF642JVD/@@download/ENCFF642JVD.fastq.gz	7ef09d5e703be9491a26fdb8d133cdf1
ENCSR512NLO	ENCFF244ECJ	MNT	MNT ChIP-seq on human K562	ENCLB230CRX	ENCAB000BCL	ENCSR173USI	ENCFF002EFD	fastq_1	ENCFF335ZAN	/files/ENCFF244ECJ/@@download/ENCFF244ECJ.fastq.gz	0aa1e519b4dd93b3f7eb094b9b65db2e
ENCSR519WMW	ENCFF124VKG	SMARCC2	SMARCC2 ChIP-seq on human K562	ENCLB475DUV	ENCAB313DWJ	ENCSR173USI	ENCFF002EFD	fastq_1	ENCFF287GOE	/files/ENCFF124VKG/@@download/ENCFF124VKG.fastq.gz	89923a6d4c1b4c910e0ee7185cb9ae81
ENCSR519WMW	ENCFF287GOE	SMARCC2	SMARCC2 ChIP-seq on human K562	ENCLB475DUV	ENCAB313DWJ	ENCSR173USI	ENCFF002EFA	fastq_2	ENCFF124VKG	/files/ENCFF287GOE/@@download/ENCFF287GOE.fastq.gz	7dd56a9ab141a78d9fb2189fe75ccb82
ENCSR519WMW	ENCFF809LBJ	SMARCC2	SMARCC2 ChIP-seq on human K562	ENCLB128DIO	ENCAB313DWJ	ENCSR173USI	ENCFF002EFD	fastq_1	ENCFF147AFV	/files/ENCFF809LBJ/@@download/ENCFF809LBJ.fastq.gz	c0f5cb848029c670e9f686d98b7f95c7
ENCSR519WMW	ENCFF147AFV	SMARCC2	SMARCC2 ChIP-seq on human K562	ENCLB128DIO	ENCAB313DWJ	ENCSR173USI	ENCFF002EFA	fastq_2	ENCFF809LBJ	/files/ENCFF147AFV/@@download/ENCFF147AFV.fastq.gz	06bfe03274fcbded2b7eecbe3aa9b209
ENCSR524BUE	ENCFF273REO	RAD51	RAD51 ChIP-seq on human K562	ENCLB774HOZ	ENCAB406ZKT	ENCSR554FDZ	ENCFF002EFF	fastq_1	ENCFF809ISJ	/files/ENCFF273REO/@@download/ENCFF273REO.fastq.gz	184ee3a95a419999fba32c73f77326ed
ENCSR524BUE	ENCFF354UBV	RAD51	RAD51 ChIP-seq on human K562	ENCLB961RCO	ENCAB406ZKT	ENCSR554FDZ	ENCFF002EFD	fastq_1	ENCFF600KXI	/files/ENCFF354UBV/@@download/ENCFF354UBV.fastq.gz	290f57b3ad27712b59e7bafb681420ae
ENCSR524BUE	ENCFF809ISJ	RAD51	RAD51 ChIP-seq on human K562	ENCLB774HOZ	ENCAB406ZKT	ENCSR554FDZ	ENCFF002EFH	fastq_2	ENCFF273REO	/files/ENCFF809ISJ/@@download/ENCFF809ISJ.fastq.gz	721c77dbe1d53ebdc7acf2bfe6d4a37b
ENCSR524BUE	ENCFF600KXI	RAD51	RAD51 ChIP-seq on human K562	ENCLB961RCO	ENCAB406ZKT	ENCSR554FDZ	ENCFF002EFA	fastq_2	ENCFF354UBV	/files/ENCFF600KXI/@@download/ENCFF600KXI.fastq.gz	f9074bbb228cc05a6d394ae31b930469
ENCSR530XQI	ENCFF756MPL	L3MBTL2	L3MBTL2 ChIP-seq on human K562	ENCLB003ART	ENCAB000BMG	ENCSR554FDZ	ENCFF002EFD	fastq_1	ENCFF347VNR	/files/ENCFF756MPL/@@download/ENCFF756MPL.fastq.gz	ece84c65e608ebf31cee9958e09a7ae5
ENCSR530XQI	ENCFF945QMW	L3MBTL2	L3MBTL2 ChIP-seq on human K562	ENCLB030YBJ	ENCAB000BMG	ENCSR554FDZ	ENCFF002EFF	fastq_1	ENCFF139CLF	/files/ENCFF945QMW/@@download/ENCFF945QMW.fastq.gz	92d620c9872131a9a03031948321ec1a
ENCSR530XQI	ENCFF139CLF	L3MBTL2	L3MBTL2 ChIP-seq on human K562	ENCLB030YBJ	ENCAB000BMG	ENCSR554FDZ	ENCFF002EFH	fastq_2	ENCFF945QMW	/files/ENCFF139CLF/@@download/ENCFF139CLF.fastq.gz	ee78560fdede19be09c8596d195de772
ENCSR530XQI	ENCFF347VNR	L3MBTL2	L3MBTL2 ChIP-seq on human K562	ENCLB003ART	ENCAB000BMG	ENCSR554FDZ	ENCFF002EFA	fastq_2	ENCFF756MPL	/files/ENCFF347VNR/@@download/ENCFF347VNR.fastq.gz	7a355c06c87004de60d5ada6b0ee7245
ENCSR532EMP	ENCFF633AET	eGFP-ZNF740	eGFP-ZNF740 ChIP-seq on human K562	ENCLB852SAT	ENCAB728YTO	ENCSR209YCR	ENCFF055UND	fastq_2	ENCFF607RXB	/files/ENCFF633AET/@@download/ENCFF633AET.fastq.gz	b2abf9f5ce87a17d868cea2f72b8ede1
ENCSR532EMP	ENCFF554XIX	eGFP-ZNF740	eGFP-ZNF740 ChIP-seq on human K562	ENCLB015DNV	ENCAB728YTO	ENCSR209YCR	ENCFF055UND	fastq_1	ENCFF111REI	/files/ENCFF554XIX/@@download/ENCFF554XIX.fastq.gz	c6ba4ad71e7a6621a147fc627caaead1
ENCSR532EMP	ENCFF111REI	eGFP-ZNF740	eGFP-ZNF740 ChIP-seq on human K562	ENCLB015DNV	ENCAB728YTO	ENCSR209YCR	ENCFF055UND	fastq_2	ENCFF554XIX	/files/ENCFF111REI/@@download/ENCFF111REI.fastq.gz	9fc325201bd588f27010a8483aceb608
ENCSR532EMP	ENCFF607RXB	eGFP-ZNF740	eGFP-ZNF740 ChIP-seq on human K562	ENCLB852SAT	ENCAB728YTO	ENCSR209YCR	ENCFF055UND	fastq_1	ENCFF633AET	/files/ENCFF607RXB/@@download/ENCFF607RXB.fastq.gz	4cf340496361518f69e865ded48b6420
ENCSR542WJU	ENCFF640FTH	MCM7	MCM7 ChIP-seq on human K562	ENCLB469VTS	ENCAB076QOB	ENCSR173USI	ENCFF002EFF	fastq_1	ENCFF909ZLD	/files/ENCFF640FTH/@@download/ENCFF640FTH.fastq.gz	37a8282345c50f744397042513f3f484
ENCSR542WJU	ENCFF909ZLD	MCM7	MCM7 ChIP-seq on human K562	ENCLB469VTS	ENCAB076QOB	ENCSR173USI	ENCFF002EFH	fastq_2	ENCFF640FTH	/files/ENCFF909ZLD/@@download/ENCFF909ZLD.fastq.gz	e825da0c92a58c43526a8d6385e1bb6c
ENCSR542WJU	ENCFF250AVG	MCM7	MCM7 ChIP-seq on human K562	ENCLB563WZL	ENCAB076QOB	ENCSR173USI	ENCFF002EFF	fastq_1	ENCFF121ACO	/files/ENCFF250AVG/@@download/ENCFF250AVG.fastq.gz	5b402356a3795993e6bdc80febd3de96
ENCSR542WJU	ENCFF121ACO	MCM7	MCM7 ChIP-seq on human K562	ENCLB563WZL	ENCAB076QOB	ENCSR173USI	ENCFF002EFH	fastq_2	ENCFF250AVG	/files/ENCFF121ACO/@@download/ENCFF121ACO.fastq.gz	8dbba304aa32ae5181e98ddbc6c51e5b
ENCSR545WDI	ENCFF795KJT	Control	Input control ChIP-seq on human eGFP-RELA tagged K562 cell line.	ENCLB096NOI	NA	NA	NA	fastq_1	ENCFF067HZB	/files/ENCFF795KJT/@@download/ENCFF795KJT.fastq.gz	181e5f1b5066490e060060bdd03c3d11
ENCSR545WDI	ENCFF067HZB	Control	Input control ChIP-seq on human eGFP-RELA tagged K562 cell line.	ENCLB096NOI	NA	NA	NA	fastq_2	ENCFF795KJT	/files/ENCFF067HZB/@@download/ENCFF067HZB.fastq.gz	d8d470b5d43ab2db6aa0913da30b39c9
ENCSR546IHU	ENCFF880UNP	ZNF184	ZNF184 ChIP-seq on human K562	ENCLB801CGH	ENCAB466YMY	ENCSR173USI	ENCFF002EFF	fastq_1	ENCFF264CHQ	/files/ENCFF880UNP/@@download/ENCFF880UNP.fastq.gz	d73336e473cddc87d7485cffb4ab3005
ENCSR546IHU	ENCFF082KHS	ZNF184	ZNF184 ChIP-seq on human K562	ENCLB252ESN	ENCAB466YMY	ENCSR173USI	ENCFF002EFA	fastq_2	ENCFF118URY	/files/ENCFF082KHS/@@download/ENCFF082KHS.fastq.gz	03d859a15078976ef843d499d8e9b874
ENCSR546IHU	ENCFF264CHQ	ZNF184	ZNF184 ChIP-seq on human K562	ENCLB801CGH	ENCAB466YMY	ENCSR173USI	ENCFF002EFH	fastq_2	ENCFF880UNP	/files/ENCFF264CHQ/@@download/ENCFF264CHQ.fastq.gz	1edb47c5c5d27ab6274c4d6e1b820281
ENCSR546IHU	ENCFF118URY	ZNF184	ZNF184 ChIP-seq on human K562	ENCLB252ESN	ENCAB466YMY	ENCSR173USI	ENCFF002EFD	fastq_1	ENCFF082KHS	/files/ENCFF118URY/@@download/ENCFF118URY.fastq.gz	a896740629f70c16a3f61f3132c78a0f
ENCSR547LKC	ENCFF552ETP	GATAD2B	GATAD2B ChIP-seq on human K562	ENCLB788LZY	ENCAB939ONI	ENCSR632PAG	ENCFF259GQA	fastq_1	ENCFF523ULM	/files/ENCFF552ETP/@@download/ENCFF552ETP.fastq.gz	f9088ca92f7b23763959856416b76d40
ENCSR547LKC	ENCFF523ULM	GATAD2B	GATAD2B ChIP-seq on human K562	ENCLB788LZY	ENCAB939ONI	ENCSR632PAG	ENCFF837MIV	fastq_2	ENCFF552ETP	/files/ENCFF523ULM/@@download/ENCFF523ULM.fastq.gz	236b200e9c6047b628e5b0a011b66431
ENCSR547LKC	ENCFF489DPL	GATAD2B	GATAD2B ChIP-seq on human K562	ENCLB668YGI	ENCAB939ONI	ENCSR632PAG	ENCFF498JMO	fastq_1	ENCFF999EFL	/files/ENCFF489DPL/@@download/ENCFF489DPL.fastq.gz	a1b3bd91365380ebfa3c9a39d55dcf11
ENCSR547LKC	ENCFF999EFL	GATAD2B	GATAD2B ChIP-seq on human K562	ENCLB668YGI	ENCAB939ONI	ENCSR632PAG	ENCFF502GTS	fastq_2	ENCFF489DPL	/files/ENCFF999EFL/@@download/ENCFF999EFL.fastq.gz	5b804ddbe311e996e28a96735c868f0a
ENCSR550HCT	ENCFF807OLO	eGFP-KLF1	eGFP-KLF1 ChIP-seq on human K562	ENCLB606PCO	ENCAB728YTO	ENCSR249OFO	ENCFF419AVJ	fastq_2	ENCFF942FDD	/files/ENCFF807OLO/@@download/ENCFF807OLO.fastq.gz	bcf0e73e571a7e09e4dab8501cc4323a
ENCSR550HCT	ENCFF994DFN	eGFP-KLF1	eGFP-KLF1 ChIP-seq on human K562	ENCLB371OAT	ENCAB728YTO	ENCSR249OFO	ENCFF918QAP	fastq_1	ENCFF438UFH	/files/ENCFF994DFN/@@download/ENCFF994DFN.fastq.gz	14f3ff06d7dfe4c13cfdff366e226c1a
ENCSR550HCT	ENCFF942FDD	eGFP-KLF1	eGFP-KLF1 ChIP-seq on human K562	ENCLB606PCO	ENCAB728YTO	ENCSR249OFO	ENCFF918QAP	fastq_1	ENCFF807OLO	/files/ENCFF942FDD/@@download/ENCFF942FDD.fastq.gz	d98cea0616998d959052939ad744f4cd
ENCSR550HCT	ENCFF438UFH	eGFP-KLF1	eGFP-KLF1 ChIP-seq on human K562	ENCLB371OAT	ENCAB728YTO	ENCSR249OFO	ENCFF419AVJ	fastq_2	ENCFF994DFN	/files/ENCFF438UFH/@@download/ENCFF438UFH.fastq.gz	5f8cf21523bf2266f6542f768535ecbe
ENCSR552PSV	ENCFF280MUX	MCM2	MCM2 ChIP-seq on human K562	ENCLB610ZUQ	ENCAB220HTO	ENCSR173USI	ENCFF002EFH	fastq_2	ENCFF158WAX	/files/ENCFF280MUX/@@download/ENCFF280MUX.fastq.gz	e176096c0fe03bd9cd3457b24cf949f9
ENCSR552PSV	ENCFF158WAX	MCM2	MCM2 ChIP-seq on human K562	ENCLB610ZUQ	ENCAB220HTO	ENCSR173USI	ENCFF002EFF	fastq_1	ENCFF280MUX	/files/ENCFF158WAX/@@download/ENCFF158WAX.fastq.gz	1a6fda24086d595dee4a17ece5448349
ENCSR552PSV	ENCFF692YLS	MCM2	MCM2 ChIP-seq on human K562	ENCLB626TAV	ENCAB220HTO	ENCSR173USI	ENCFF002EFF	fastq_1	ENCFF274BMI	/files/ENCFF692YLS/@@download/ENCFF692YLS.fastq.gz	b9cfbd69e268b95fa3e00442719357d4
ENCSR552PSV	ENCFF274BMI	MCM2	MCM2 ChIP-seq on human K562	ENCLB626TAV	ENCAB220HTO	ENCSR173USI	ENCFF002EFH	fastq_2	ENCFF692YLS	/files/ENCFF274BMI/@@download/ENCFF274BMI.fastq.gz	d0fe7114141c70d9bc6c1abc474d12ad
ENCSR552YGL	ENCFF719JFL	eGFP-NFE2	eGFP-NFE2 ChIP-seq on human K562	ENCLB695IPK	ENCAB728YTO	ENCSR375CYS	ENCFF439KJM	fastq_1	ENCFF105YSI	/files/ENCFF719JFL/@@download/ENCFF719JFL.fastq.gz	040b3a827b0d94d8436a4d099c6f572c
ENCSR552YGL	ENCFF105YSI	eGFP-NFE2	eGFP-NFE2 ChIP-seq on human K562	ENCLB695IPK	ENCAB728YTO	ENCSR375CYS	ENCFF439KJM	fastq_2	ENCFF719JFL	/files/ENCFF105YSI/@@download/ENCFF105YSI.fastq.gz	c81a0ab3a66a387cb72ddf884870741d
ENCSR552YGL	ENCFF034LKJ	eGFP-NFE2	eGFP-NFE2 ChIP-seq on human K562	ENCLB768TMO	ENCAB728YTO	ENCSR375CYS	ENCFF439KJM	fastq_2	ENCFF118PSY	/files/ENCFF034LKJ/@@download/ENCFF034LKJ.fastq.gz	b45e2bfb9f7106e41da02db17f224fab
ENCSR552YGL	ENCFF118PSY	eGFP-NFE2	eGFP-NFE2 ChIP-seq on human K562	ENCLB768TMO	ENCAB728YTO	ENCSR375CYS	ENCFF439KJM	fastq_1	ENCFF034LKJ	/files/ENCFF118PSY/@@download/ENCFF118PSY.fastq.gz	31a5a85c072b43a16d094786f8311eb9
ENCSR554FDZ	ENCFF002EGI	rabbit-IgG-control	rabbit-IgG-control ChIP-seq on human K562	ENCLB960ZOZ	ENCAB000AOJ	NA	NA	fastq_1	ENCFF002EGA	/files/ENCFF002EGI/@@download/ENCFF002EGI.fastq.gz	ccc9e85269d58667e7bc3ee13aec3261
ENCSR554FDZ	ENCFF002EFY	rabbit-IgG-control	rabbit-IgG-control ChIP-seq on human K562	ENCLB080FTU	ENCAB000AOJ	NA	NA	fastq_1	ENCFF002DUC	/files/ENCFF002EFY/@@download/ENCFF002EFY.fastq.gz	de668fcc1f528ab8074b8f1133c02bed
ENCSR554FDZ	ENCFF002DUC	rabbit-IgG-control	rabbit-IgG-control ChIP-seq on human K562	ENCLB080FTU	ENCAB000AOJ	NA	NA	fastq_2	ENCFF002EFY	/files/ENCFF002DUC/@@download/ENCFF002DUC.fastq.gz	7ce391df3c8ee038d11b85c37a625018
ENCSR554FDZ	ENCFF002EGA	rabbit-IgG-control	rabbit-IgG-control ChIP-seq on human K562	ENCLB960ZOZ	ENCAB000AOJ	NA	NA	fastq_2	ENCFF002EGI	/files/ENCFF002EGA/@@download/ENCFF002EGA.fastq.gz	8cb67e6daec8c6f7cb0f88459b09ff7b
ENCSR557SDQ	ENCFF217VQE	Control	Input control ChIP-seq on human eGFP-HINFP tagged K562 cell line.	ENCLB527HRB	NA	NA	NA	fastq_1	ENCFF241ECN	/files/ENCFF217VQE/@@download/ENCFF217VQE.fastq.gz	8fc01dc9c3fefdea30ff47e51018062a
ENCSR557SDQ	ENCFF241ECN	Control	Input control ChIP-seq on human eGFP-HINFP tagged K562 cell line.	ENCLB527HRB	NA	NA	NA	fastq_2	ENCFF217VQE	/files/ENCFF241ECN/@@download/ENCFF241ECN.fastq.gz	0d9a07f6c1c6db85db82dda988cb69a8
ENCSR563LLO	ENCFF749JUG	E2F1	E2F1 ChIP-seq on human K562	ENCLB809EWT	ENCAB851KCY	ENCSR554FDZ	ENCFF002EFF	fastq_1	ENCFF942QFN	/files/ENCFF749JUG/@@download/ENCFF749JUG.fastq.gz	ed11fdb833504d89cbdaa80195bb6342
ENCSR563LLO	ENCFF399CCC	E2F1	E2F1 ChIP-seq on human K562	ENCLB250QWI	ENCAB851KCY	ENCSR554FDZ	ENCFF002EFA	fastq_2	ENCFF907JIE	/files/ENCFF399CCC/@@download/ENCFF399CCC.fastq.gz	9c42e977da8c0e46d264c46fc58bf1ce
ENCSR563LLO	ENCFF907JIE	E2F1	E2F1 ChIP-seq on human K562	ENCLB250QWI	ENCAB851KCY	ENCSR554FDZ	ENCFF002EFD	fastq_1	ENCFF399CCC	/files/ENCFF907JIE/@@download/ENCFF907JIE.fastq.gz	f803648c02f1fd83256344426e557179
ENCSR563LLO	ENCFF942QFN	E2F1	E2F1 ChIP-seq on human K562	ENCLB809EWT	ENCAB851KCY	ENCSR554FDZ	ENCFF002EFH	fastq_2	ENCFF749JUG	/files/ENCFF942QFN/@@download/ENCFF942QFN.fastq.gz	d8dcb2e02f9e5a5d223fd20e18231279
ENCSR563YDA	ENCFF214MWL	HDGF	HDGF ChIP-seq on human K562	ENCLB520NBN	ENCAB691BTB	ENCSR554FDZ	ENCFF002EFA	fastq_2	ENCFF664YJD	/files/ENCFF214MWL/@@download/ENCFF214MWL.fastq.gz	a05a159eb6d4c5823f02fee699621c6b
ENCSR563YDA	ENCFF598OBQ	HDGF	HDGF ChIP-seq on human K562	ENCLB914YJE	ENCAB691BTB	ENCSR554FDZ	ENCFF002EFF	fastq_1	ENCFF324VNE	/files/ENCFF598OBQ/@@download/ENCFF598OBQ.fastq.gz	a3f8113dcea69188bfb15c73d2ccee16
ENCSR563YDA	ENCFF664YJD	HDGF	HDGF ChIP-seq on human K562	ENCLB520NBN	ENCAB691BTB	ENCSR554FDZ	ENCFF002EFD	fastq_1	ENCFF214MWL	/files/ENCFF664YJD/@@download/ENCFF664YJD.fastq.gz	72920b0881dc3e715e191a381c43b410
ENCSR563YDA	ENCFF324VNE	HDGF	HDGF ChIP-seq on human K562	ENCLB914YJE	ENCAB691BTB	ENCSR554FDZ	ENCFF002EFH	fastq_2	ENCFF598OBQ	/files/ENCFF324VNE/@@download/ENCFF324VNE.fastq.gz	094daa008ad8a6de6aa9ca01d0bfbf9c
ENCSR565XPP	ENCFF224SOH	Control	Input control ChIP-seq on human eGFP-ATF3 tagged K562 cell ine.	ENCLB306PZQ	NA	NA	NA	fastq_1	ENCFF451VBV	/files/ENCFF224SOH/@@download/ENCFF224SOH.fastq.gz	a39e5ac189846e70801b7f24b63d642e
ENCSR565XPP	ENCFF451VBV	Control	Input control ChIP-seq on human eGFP-ATF3 tagged K562 cell ine.	ENCLB306PZQ	NA	NA	NA	fastq_2	ENCFF224SOH	/files/ENCFF451VBV/@@download/ENCFF451VBV.fastq.gz	fb920cb64655fa6f1c7c78e7537959ff
ENCSR567JEU	ENCFF519SRC	YBX3	YBX3 ChIP-seq on human K562	ENCLB315RYQ	ENCAB021IRD	ENCSR173USI	ENCFF002EFH	fastq_2	ENCFF276AYD	/files/ENCFF519SRC/@@download/ENCFF519SRC.fastq.gz	38869be97aaa384846cea4cd8dc51192
ENCSR567JEU	ENCFF276AYD	YBX3	YBX3 ChIP-seq on human K562	ENCLB315RYQ	ENCAB021IRD	ENCSR173USI	ENCFF002EFF	fastq_1	ENCFF519SRC	/files/ENCFF276AYD/@@download/ENCFF276AYD.fastq.gz	67b81ef73d0ee3829b4b6947ad43ce9a
ENCSR567JEU	ENCFF504AIH	YBX3	YBX3 ChIP-seq on human K562	ENCLB538QJH	ENCAB021IRD	ENCSR173USI	ENCFF002EFA	fastq_2	ENCFF590TAH	/files/ENCFF504AIH/@@download/ENCFF504AIH.fastq.gz	af8cfe186781027a66b5145afe3fe91b
ENCSR567JEU	ENCFF590TAH	YBX3	YBX3 ChIP-seq on human K562	ENCLB538QJH	ENCAB021IRD	ENCSR173USI	ENCFF002EFD	fastq_1	ENCFF504AIH	/files/ENCFF590TAH/@@download/ENCFF590TAH.fastq.gz	7591fe9a3d5feecedfb3e342978556bc
ENCSR568PGX	ENCFF910QTP	HDAC1	HDAC1 ChIP-seq on human K562	ENCLB747FPE	ENCAB447WPM	ENCSR632PAG	ENCFF502GTS	fastq_2	ENCFF895UGJ	/files/ENCFF910QTP/@@download/ENCFF910QTP.fastq.gz	b437b38270e8445861f69fdce6e09803
ENCSR568PGX	ENCFF895UGJ	HDAC1	HDAC1 ChIP-seq on human K562	ENCLB747FPE	ENCAB447WPM	ENCSR632PAG	ENCFF498JMO	fastq_1	ENCFF910QTP	/files/ENCFF895UGJ/@@download/ENCFF895UGJ.fastq.gz	aae2d184568c6a1cf6be4c6f73a8115c
ENCSR568PGX	ENCFF677ULQ	HDAC1	HDAC1 ChIP-seq on human K562	ENCLB254MAR	ENCAB447WPM	ENCSR632PAG	ENCFF259GQA	fastq_1	ENCFF410PAM	/files/ENCFF677ULQ/@@download/ENCFF677ULQ.fastq.gz	d93b4eb38fd6f2e033599d05a21bb136
ENCSR568PGX	ENCFF410PAM	HDAC1	HDAC1 ChIP-seq on human K562	ENCLB254MAR	ENCAB447WPM	ENCSR632PAG	ENCFF837MIV	fastq_2	ENCFF677ULQ	/files/ENCFF410PAM/@@download/ENCFF410PAM.fastq.gz	97ead85b5085e12deefcc4267b53431d
ENCSR571BUF	ENCFF333JPS	ARHGAP35	ARHGAP35 ChIP-seq on human K562	ENCLB693PHV	ENCAB567JVG	ENCSR173USI	ENCFF002EFH	fastq_2	ENCFF439UUP	/files/ENCFF333JPS/@@download/ENCFF333JPS.fastq.gz	08743702baad3b5c3b017091a7aa48a5
ENCSR571BUF	ENCFF439UUP	ARHGAP35	ARHGAP35 ChIP-seq on human K562	ENCLB693PHV	ENCAB567JVG	ENCSR173USI	ENCFF002EFF	fastq_1	ENCFF333JPS	/files/ENCFF439UUP/@@download/ENCFF439UUP.fastq.gz	a81d09f43e49439053b8c697876d34f3
ENCSR571BUF	ENCFF129HKI	ARHGAP35	ARHGAP35 ChIP-seq on human K562	ENCLB240ZWG	ENCAB567JVG	ENCSR173USI	ENCFF002EFA	fastq_2	ENCFF111ZWV	/files/ENCFF129HKI/@@download/ENCFF129HKI.fastq.gz	6d6c496956fee94dcd4f7beedd7fc9d6
ENCSR571BUF	ENCFF111ZWV	ARHGAP35	ARHGAP35 ChIP-seq on human K562	ENCLB240ZWG	ENCAB567JVG	ENCSR173USI	ENCFF002EFD	fastq_1	ENCFF129HKI	/files/ENCFF111ZWV/@@download/ENCFF111ZWV.fastq.gz	cf4375d21f432837ce8afb7b8870d49b
ENCSR574XEO	ENCFF732PVD	NUFIP1	NUFIP1 ChIP-seq on human K562	ENCLB428VPJ	ENCAB558VPN	ENCSR658AGP	ENCFF240DTE	fastq_1	ENCFF098JPF	/files/ENCFF732PVD/@@download/ENCFF732PVD.fastq.gz	f79bcc352b32a7f37e773c1b2ad36d31
ENCSR574XEO	ENCFF098JPF	NUFIP1	NUFIP1 ChIP-seq on human K562	ENCLB428VPJ	ENCAB558VPN	ENCSR658AGP	ENCFF608MDV	fastq_2	ENCFF732PVD	/files/ENCFF098JPF/@@download/ENCFF098JPF.fastq.gz	68bb19ab8209269824a6327c452db8af
ENCSR574XEO	ENCFF572GPA	NUFIP1	NUFIP1 ChIP-seq on human K562	ENCLB132LZR	ENCAB558VPN	ENCSR658AGP	ENCFF368UOC	fastq_2	ENCFF025YQV	/files/ENCFF572GPA/@@download/ENCFF572GPA.fastq.gz	1a909ffac95f225d26058ff8404e651e
ENCSR574XEO	ENCFF025YQV	NUFIP1	NUFIP1 ChIP-seq on human K562	ENCLB132LZR	ENCAB558VPN	ENCSR658AGP	ENCFF410PHD	fastq_1	ENCFF572GPA	/files/ENCFF025YQV/@@download/ENCFF025YQV.fastq.gz	14e3a270835c8e7d7c29e1fa621d54a4
ENCSR578DNH	ENCFF047NSE	Control	Input control ChIP-seq on human eGFP-HDAC8 tagged K562 cell line.	ENCLB956QKL	NA	NA	NA	fastq_1	ENCFF743SMH	/files/ENCFF047NSE/@@download/ENCFF047NSE.fastq.gz	5b05991e09ff02add06daf6469067566
ENCSR578DNH	ENCFF743SMH	Control	Input control ChIP-seq on human eGFP-HDAC8 tagged K562 cell line.	ENCLB956QKL	NA	NA	NA	fastq_2	ENCFF047NSE	/files/ENCFF743SMH/@@download/ENCFF743SMH.fastq.gz	c8d94402f7812ba8a82cfbb21c28c3a5
ENCSR578SNR	ENCFF783BXZ	Control	Input control ChIP-seq on human eGFP-CREB3 tagged K562 cell line.	ENCLB955VGG	NA	NA	NA	fastq_2	ENCFF390XLA	/files/ENCFF783BXZ/@@download/ENCFF783BXZ.fastq.gz	54220056d02bd3ffe9c4f991411fdddc
ENCSR578SNR	ENCFF390XLA	Control	Input control ChIP-seq on human eGFP-CREB3 tagged K562 cell line.	ENCLB955VGG	NA	NA	NA	fastq_1	ENCFF783BXZ	/files/ENCFF390XLA/@@download/ENCFF390XLA.fastq.gz	0ecabedb19e1fcc21336983c1a34ec6c
ENCSR587OQL	ENCFF670FTR	SMARCA4	SMARCA4 ChIP-seq on human K562	ENCLB243QBC	ENCAB039LJW	ENCSR554FDZ	ENCFF002EFA	fastq_2	ENCFF310JLM	/files/ENCFF670FTR/@@download/ENCFF670FTR.fastq.gz	81d71e817186094654e54d668eeb1a2d
ENCSR587OQL	ENCFF310JLM	SMARCA4	SMARCA4 ChIP-seq on human K562	ENCLB243QBC	ENCAB039LJW	ENCSR554FDZ	ENCFF002EFD	fastq_1	ENCFF670FTR	/files/ENCFF310JLM/@@download/ENCFF310JLM.fastq.gz	06d1e913b59c7dc6c5409a271227c205
ENCSR587OQL	ENCFF793GYQ	SMARCA4	SMARCA4 ChIP-seq on human K562	ENCLB798DKB	ENCAB039LJW	ENCSR554FDZ	ENCFF002EFF	fastq_1	ENCFF444MWP	/files/ENCFF793GYQ/@@download/ENCFF793GYQ.fastq.gz	ce1d9665a2961c95b391bbf2c56c4d44
ENCSR587OQL	ENCFF444MWP	SMARCA4	SMARCA4 ChIP-seq on human K562	ENCLB798DKB	ENCAB039LJW	ENCSR554FDZ	ENCFF002EFH	fastq_2	ENCFF793GYQ	/files/ENCFF444MWP/@@download/ENCFF444MWP.fastq.gz	3460af208d9ea7dc2e20d83be6568c55
ENCSR591CCL	ENCFF229NRD	eGFP-ZNF512	eGFP-ZNF512 ChIP-seq on human K562	ENCLB502KXG	ENCAB728YTO	ENCSR108OFV	ENCFF144ZOK	fastq_2	ENCFF123LEB	/files/ENCFF229NRD/@@download/ENCFF229NRD.fastq.gz	2e7e62d520fd87eb51c2aae5cdb83471
ENCSR591CCL	ENCFF123LEB	eGFP-ZNF512	eGFP-ZNF512 ChIP-seq on human K562	ENCLB502KXG	ENCAB728YTO	ENCSR108OFV	ENCFF144ZOK	fastq_1	ENCFF229NRD	/files/ENCFF123LEB/@@download/ENCFF123LEB.fastq.gz	105e12cb51784992f3f8be4fba8bd63f
ENCSR591CCL	ENCFF968UUM	eGFP-ZNF512	eGFP-ZNF512 ChIP-seq on human K562	ENCLB836XAD	ENCAB728YTO	ENCSR108OFV	ENCFF144ZOK	fastq_1	ENCFF055XKT	/files/ENCFF968UUM/@@download/ENCFF968UUM.fastq.gz	c242e985012e71e2f4aca0c45e722ad2
ENCSR591CCL	ENCFF055XKT	eGFP-ZNF512	eGFP-ZNF512 ChIP-seq on human K562	ENCLB836XAD	ENCAB728YTO	ENCSR108OFV	ENCFF144ZOK	fastq_2	ENCFF968UUM	/files/ENCFF055XKT/@@download/ENCFF055XKT.fastq.gz	32d9b4361731a95c698f82352a468705
ENCSR594SMP	ENCFF124AQZ	PHF20	PHF20 ChIP-seq on human K562	ENCLB252HFL	ENCAB791UJZ	ENCSR658AGP	ENCFF368UOC	fastq_2	ENCFF841SWR	/files/ENCFF124AQZ/@@download/ENCFF124AQZ.fastq.gz	420a1d983d6882370579b6cbab0e261c
ENCSR594SMP	ENCFF744BML	PHF20	PHF20 ChIP-seq on human K562	ENCLB490ONR	ENCAB791UJZ	ENCSR658AGP	ENCFF608MDV	fastq_2	ENCFF413ICF	/files/ENCFF744BML/@@download/ENCFF744BML.fastq.gz	58bd4c89c403a4f5b468c873819429e2
ENCSR594SMP	ENCFF413ICF	PHF20	PHF20 ChIP-seq on human K562	ENCLB490ONR	ENCAB791UJZ	ENCSR658AGP	ENCFF240DTE	fastq_1	ENCFF744BML	/files/ENCFF413ICF/@@download/ENCFF413ICF.fastq.gz	467187483c0b750915d70f146de00c14
ENCSR594SMP	ENCFF841SWR	PHF20	PHF20 ChIP-seq on human K562	ENCLB252HFL	ENCAB791UJZ	ENCSR658AGP	ENCFF410PHD	fastq_1	ENCFF124AQZ	/files/ENCFF841SWR/@@download/ENCFF841SWR.fastq.gz	71ecb0b19b8c75f41e17230ffe754f8a
ENCSR596IKD	ENCFF817VCN	eGFP-ETS2	eGFP-ETS2 ChIP-seq on human K562	ENCLB796TLJ	ENCAB728YTO	ENCSR614FBE	ENCFF910GLH	fastq_2	ENCFF947BPK	/files/ENCFF817VCN/@@download/ENCFF817VCN.fastq.gz	299bf1684ee87ae36ef2504aad7eca21
ENCSR596IKD	ENCFF466RJA	eGFP-ETS2	eGFP-ETS2 ChIP-seq on human K562	ENCLB128AXH	ENCAB728YTO	ENCSR614FBE	ENCFF910GLH	fastq_1	ENCFF548XLM	/files/ENCFF466RJA/@@download/ENCFF466RJA.fastq.gz	ece3d3ec1d25e7a5cd146280d6abaea0
ENCSR596IKD	ENCFF548XLM	eGFP-ETS2	eGFP-ETS2 ChIP-seq on human K562	ENCLB128AXH	ENCAB728YTO	ENCSR614FBE	ENCFF910GLH	fastq_2	ENCFF466RJA	/files/ENCFF548XLM/@@download/ENCFF548XLM.fastq.gz	388aa52aa16240f79bdb9ace570ffcfd
ENCSR596IKD	ENCFF947BPK	eGFP-ETS2	eGFP-ETS2 ChIP-seq on human K562	ENCLB796TLJ	ENCAB728YTO	ENCSR614FBE	ENCFF910GLH	fastq_1	ENCFF817VCN	/files/ENCFF947BPK/@@download/ENCFF947BPK.fastq.gz	d5d00124352ad776527e90769ee2b7e4
ENCSR598TIR	ENCFF905PWR	eGFP-ZNF507	eGFP-ZNF507 ChIP-seq on human K562	ENCLB115LID	ENCAB728YTO	ENCSR068GPE	ENCFF091IYB	fastq_2	ENCFF240EGC	/files/ENCFF905PWR/@@download/ENCFF905PWR.fastq.gz	825d0a839a2a94f211bee3ab99f347f2
ENCSR598TIR	ENCFF240EGC	eGFP-ZNF507	eGFP-ZNF507 ChIP-seq on human K562	ENCLB115LID	ENCAB728YTO	ENCSR068GPE	ENCFF091IYB	fastq_1	ENCFF905PWR	/files/ENCFF240EGC/@@download/ENCFF240EGC.fastq.gz	04557400d166d06d29ab7e124e920077
ENCSR598TIR	ENCFF306MYT	eGFP-ZNF507	eGFP-ZNF507 ChIP-seq on human K562	ENCLB805SUJ	ENCAB728YTO	ENCSR068GPE	ENCFF091IYB	fastq_1	ENCFF574SDW	/files/ENCFF306MYT/@@download/ENCFF306MYT.fastq.gz	e94d28c6de8ecdf690f8a058c09d495b
ENCSR598TIR	ENCFF574SDW	eGFP-ZNF507	eGFP-ZNF507 ChIP-seq on human K562	ENCLB805SUJ	ENCAB728YTO	ENCSR068GPE	ENCFF091IYB	fastq_2	ENCFF306MYT	/files/ENCFF574SDW/@@download/ENCFF574SDW.fastq.gz	e7718fba45d82ae5f9e0241b855c8887
ENCSR608HVP	ENCFF358PYP	eGFP-KLF13	eGFP-KLF13 ChIP-seq on human K562	ENCLB645ARI	ENCAB728YTO	ENCSR962GNR	ENCFF697PWI	fastq_1	ENCFF684JBQ	/files/ENCFF358PYP/@@download/ENCFF358PYP.fastq.gz	644a6b12a05fd8055bcedb2d6548d279
ENCSR608HVP	ENCFF519FTA	eGFP-KLF13	eGFP-KLF13 ChIP-seq on human K562	ENCLB203KFJ	ENCAB728YTO	ENCSR962GNR	ENCFF697PWI	fastq_1	ENCFF607CQM	/files/ENCFF519FTA/@@download/ENCFF519FTA.fastq.gz	eca8bda3047653b0119071cf4dbb9d5f
ENCSR608HVP	ENCFF684JBQ	eGFP-KLF13	eGFP-KLF13 ChIP-seq on human K562	ENCLB645ARI	ENCAB728YTO	ENCSR962GNR	ENCFF486HGM	fastq_2	ENCFF358PYP	/files/ENCFF684JBQ/@@download/ENCFF684JBQ.fastq.gz	49b7243d6e800b84deeecef3f03868cf
ENCSR608HVP	ENCFF607CQM	eGFP-KLF13	eGFP-KLF13 ChIP-seq on human K562	ENCLB203KFJ	ENCAB728YTO	ENCSR962GNR	ENCFF486HGM	fastq_2	ENCFF519FTA	/files/ENCFF607CQM/@@download/ENCFF607CQM.fastq.gz	2cd6d3ea11095dc05f975bd94075f65e
ENCSR608XTF	ENCFF742JMT	RNF2	RNF2 ChIP-seq on human K562	ENCLB401FBV	ENCAB790JUW	ENCSR632PAG	ENCFF837MIV	fastq_2	ENCFF470MPB	/files/ENCFF742JMT/@@download/ENCFF742JMT.fastq.gz	78b5cf4012603d88cff82334854fc9c4
ENCSR608XTF	ENCFF411FCT	RNF2	RNF2 ChIP-seq on human K562	ENCLB741MQA	ENCAB790JUW	ENCSR632PAG	ENCFF502GTS	fastq_2	ENCFF446JLZ	/files/ENCFF411FCT/@@download/ENCFF411FCT.fastq.gz	5e671b45e6680dd13783112b86665895
ENCSR608XTF	ENCFF470MPB	RNF2	RNF2 ChIP-seq on human K562	ENCLB401FBV	ENCAB790JUW	ENCSR632PAG	ENCFF259GQA	fastq_1	ENCFF742JMT	/files/ENCFF470MPB/@@download/ENCFF470MPB.fastq.gz	a87658f51c5d2e9d6dda6b65567f634d
ENCSR608XTF	ENCFF446JLZ	RNF2	RNF2 ChIP-seq on human K562	ENCLB741MQA	ENCAB790JUW	ENCSR632PAG	ENCFF498JMO	fastq_1	ENCFF411FCT	/files/ENCFF446JLZ/@@download/ENCFF446JLZ.fastq.gz	e1149dc6b54e8b078f6fc9f7df176ada
ENCSR613NUC	ENCFF382GYA	ARNT	ARNT ChIP-seq on human K562	ENCLB295YUB	ENCAB608UKB	ENCSR554FDZ	ENCFF002EFA	fastq_2	ENCFF841ZHV	/files/ENCFF382GYA/@@download/ENCFF382GYA.fastq.gz	1b35a2dd374036a977f066b49ff2d05e
ENCSR613NUC	ENCFF446XHP	ARNT	ARNT ChIP-seq on human K562	ENCLB369GSL	ENCAB608UKB	ENCSR554FDZ	ENCFF002EFH	fastq_2	ENCFF546YEQ	/files/ENCFF446XHP/@@download/ENCFF446XHP.fastq.gz	d624af74e703a428301c3858d8ec94a2
ENCSR613NUC	ENCFF841ZHV	ARNT	ARNT ChIP-seq on human K562	ENCLB295YUB	ENCAB608UKB	ENCSR554FDZ	ENCFF002EFD	fastq_1	ENCFF382GYA	/files/ENCFF841ZHV/@@download/ENCFF841ZHV.fastq.gz	7e62c17ccb93fb8191d98c757913b5d4
ENCSR613NUC	ENCFF546YEQ	ARNT	ARNT ChIP-seq on human K562	ENCLB369GSL	ENCAB608UKB	ENCSR554FDZ	ENCFF002EFF	fastq_1	ENCFF446XHP	/files/ENCFF546YEQ/@@download/ENCFF546YEQ.fastq.gz	01134128bef3f8d95d855971de0ae5b8
ENCSR614FBE	ENCFF258YTR	Control	Input control ChIP-seq on human eGFP-ETS2 tagged MCF7 cell line.	ENCLB877BWJ	NA	NA	ENCFF144ZOK	fastq_1	ENCFF910GLH	/files/ENCFF258YTR/@@download/ENCFF258YTR.fastq.gz	f8a353dd83997aa5507244db81768771
ENCSR614FBE	ENCFF910GLH	Control	Input control ChIP-seq on human eGFP-ETS2 tagged MCF7 cell line.	ENCLB877BWJ	NA	NA	ENCFF144ZOK	fastq_2	ENCFF258YTR	/files/ENCFF910GLH/@@download/ENCFF910GLH.fastq.gz	09b7a59b1b60d2ec4025fceb4da34ab1
ENCSR619GFP	ENCFF551WWR	eGFP-HINFP	eGFP-HINFP ChIP-seq on human K562	ENCLB011FKD	ENCAB728YTO	ENCSR557SDQ	ENCFF217VQE	fastq_1	ENCFF541TDH	/files/ENCFF551WWR/@@download/ENCFF551WWR.fastq.gz	6ca2cac6e45396dadc96dbacc2a57078
ENCSR619GFP	ENCFF224KMR	eGFP-HINFP	eGFP-HINFP ChIP-seq on human K562	ENCLB540BAL	ENCAB728YTO	ENCSR557SDQ	ENCFF241ECN	fastq_2	ENCFF423ZOG	/files/ENCFF224KMR/@@download/ENCFF224KMR.fastq.gz	cf1617e8cdc55e7dfe77a9b9196552b6
ENCSR619GFP	ENCFF541TDH	eGFP-HINFP	eGFP-HINFP ChIP-seq on human K562	ENCLB011FKD	ENCAB728YTO	ENCSR557SDQ	ENCFF241ECN	fastq_2	ENCFF551WWR	/files/ENCFF541TDH/@@download/ENCFF541TDH.fastq.gz	a0398cde505c2e8c077ac8b441ba797e
ENCSR619GFP	ENCFF423ZOG	eGFP-HINFP	eGFP-HINFP ChIP-seq on human K562	ENCLB540BAL	ENCAB728YTO	ENCSR557SDQ	ENCFF217VQE	fastq_1	ENCFF224KMR	/files/ENCFF423ZOG/@@download/ENCFF423ZOG.fastq.gz	aa74c9132ac17f94699cd7fb9ff3244e
ENCSR621ATC	ENCFF358CMD	ZNF184	ZNF184 ChIP-seq on human K562	ENCLB663GQH	ENCAB952VOF	ENCSR173USI	ENCFF002EFF	fastq_1	ENCFF126NLO	/files/ENCFF358CMD/@@download/ENCFF358CMD.fastq.gz	a5fc00183d3016717bf5ca3f15c77db6
ENCSR621ATC	ENCFF126NLO	ZNF184	ZNF184 ChIP-seq on human K562	ENCLB663GQH	ENCAB952VOF	ENCSR173USI	ENCFF002EFH	fastq_2	ENCFF358CMD	/files/ENCFF126NLO/@@download/ENCFF126NLO.fastq.gz	853de97885ef73f46c26082a6f23bb05
ENCSR621ATC	ENCFF971GFY	ZNF184	ZNF184 ChIP-seq on human K562	ENCLB359XFK	ENCAB952VOF	ENCSR173USI	ENCFF002EFD	fastq_1	ENCFF432KKI	/files/ENCFF971GFY/@@download/ENCFF971GFY.fastq.gz	58b67ded9104e4dab8c2d08353bc0881
ENCSR621ATC	ENCFF432KKI	ZNF184	ZNF184 ChIP-seq on human K562	ENCLB359XFK	ENCAB952VOF	ENCSR173USI	ENCFF002EFA	fastq_2	ENCFF971GFY	/files/ENCFF432KKI/@@download/ENCFF432KKI.fastq.gz	82ce9dad11aa15eaf80fb43b9cab66b7
ENCSR623SDL	ENCFF839JCV	Control	Input control ChIP-seq on human eGFP-PBX2 tagged K562 cell line.	ENCLB906RKA	NA	NA	ENCFF439KJM	fastq_2	ENCFF417ORB	/files/ENCFF839JCV/@@download/ENCFF839JCV.fastq.gz	fc74f51c85f68f70a707cc6ec81f1893
ENCSR623SDL	ENCFF417ORB	Control	Input control ChIP-seq on human eGFP-PBX2 tagged K562 cell line.	ENCLB906RKA	NA	NA	ENCFF439KJM	fastq_1	ENCFF839JCV	/files/ENCFF417ORB/@@download/ENCFF417ORB.fastq.gz	e48b4a24012a1e3554fd503ead30ae35
ENCSR626QJQ	ENCFF270QZW	CSDE1	CSDE1 ChIP-seq on human K562	ENCLB814QOY	ENCAB563OWJ	ENCSR173USI	ENCFF002EFD	fastq_1	ENCFF910CUI	/files/ENCFF270QZW/@@download/ENCFF270QZW.fastq.gz	f01648ef014269badba4ef74fb00cee1
ENCSR626QJQ	ENCFF910CUI	CSDE1	CSDE1 ChIP-seq on human K562	ENCLB814QOY	ENCAB563OWJ	ENCSR173USI	ENCFF002EFA	fastq_2	ENCFF270QZW	/files/ENCFF910CUI/@@download/ENCFF910CUI.fastq.gz	0d0ace1f23ce6a407814dcc2aea9c18b
ENCSR626QJQ	ENCFF083CSA	CSDE1	CSDE1 ChIP-seq on human K562	ENCLB857BOS	ENCAB563OWJ	ENCSR173USI	ENCFF002EFF	fastq_1	ENCFF042ZPU	/files/ENCFF083CSA/@@download/ENCFF083CSA.fastq.gz	5c66d3765fde6443dc7873dfac5aad3e
ENCSR626QJQ	ENCFF042ZPU	CSDE1	CSDE1 ChIP-seq on human K562	ENCLB857BOS	ENCAB563OWJ	ENCSR173USI	ENCFF002EFH	fastq_2	ENCFF083CSA	/files/ENCFF042ZPU/@@download/ENCFF042ZPU.fastq.gz	e654f879b5cc9c43520e9d0c983992c7
ENCSR628APV	ENCFF611GML	MCM5	MCM5 ChIP-seq on human K562	ENCLB624UYN	ENCAB690HQC	ENCSR173USI	ENCFF002EFF	fastq_1	ENCFF380XLB	/files/ENCFF611GML/@@download/ENCFF611GML.fastq.gz	3fc2cbf911eb36131c7bc91dded3db53
ENCSR628APV	ENCFF967WPN	MCM5	MCM5 ChIP-seq on human K562	ENCLB105FUQ	ENCAB690HQC	ENCSR173USI	ENCFF002EFA	fastq_2	ENCFF965IPJ	/files/ENCFF967WPN/@@download/ENCFF967WPN.fastq.gz	bf35bfdb71662c21f36b9b7671b4b8da
ENCSR628APV	ENCFF380XLB	MCM5	MCM5 ChIP-seq on human K562	ENCLB624UYN	ENCAB690HQC	ENCSR173USI	ENCFF002EFH	fastq_2	ENCFF611GML	/files/ENCFF380XLB/@@download/ENCFF380XLB.fastq.gz	fd25c0c34f08c1e2ddf6781ccca22cb7
ENCSR628APV	ENCFF965IPJ	MCM5	MCM5 ChIP-seq on human K562	ENCLB105FUQ	ENCAB690HQC	ENCSR173USI	ENCFF002EFD	fastq_1	ENCFF967WPN	/files/ENCFF965IPJ/@@download/ENCFF965IPJ.fastq.gz	bee00aa852069f2de485712a3b17d589
ENCSR632DCH	ENCFF497JNW	eGFP-ATF3	eGFP-ATF3 ChIP-seq on human K562	ENCLB917NMY	ENCAB728YTO	ENCSR565XPP	ENCFF451VBV	fastq_1	ENCFF842CFV	/files/ENCFF497JNW/@@download/ENCFF497JNW.fastq.gz	a940f16e740bcbc58dc4d0193b5a68c2
ENCSR632DCH	ENCFF647KQT	eGFP-ATF3	eGFP-ATF3 ChIP-seq on human K562	ENCLB789MHG	ENCAB728YTO	ENCSR565XPP	ENCFF451VBV	fastq_1	ENCFF311SGU	/files/ENCFF647KQT/@@download/ENCFF647KQT.fastq.gz	5d1daef7b9628b1ab863256a80f6ee54
ENCSR632DCH	ENCFF311SGU	eGFP-ATF3	eGFP-ATF3 ChIP-seq on human K562	ENCLB789MHG	ENCAB728YTO	ENCSR565XPP	ENCFF451VBV	fastq_2	ENCFF647KQT	/files/ENCFF311SGU/@@download/ENCFF311SGU.fastq.gz	9d80f36e0b2feef46cb63d404fa420c7
ENCSR632DCH	ENCFF842CFV	eGFP-ATF3	eGFP-ATF3 ChIP-seq on human K562	ENCLB917NMY	ENCAB728YTO	ENCSR565XPP	ENCFF451VBV	fastq_2	ENCFF497JNW	/files/ENCFF842CFV/@@download/ENCFF842CFV.fastq.gz	bb91c59376108bf8a8aac0f81b6d6036
ENCSR632PAG	ENCFF259GQA	Control	ChIP-seq on human K562	ENCLB780OJF	NA	NA	NA	fastq_1	ENCFF837MIV	/files/ENCFF259GQA/@@download/ENCFF259GQA.fastq.gz	924f6440a7879b8fc114a2daf402dd5e
ENCSR632PAG	ENCFF498JMO	Control	ChIP-seq on human K562	ENCLB010XKT	NA	NA	NA	fastq_1	ENCFF502GTS	/files/ENCFF498JMO/@@download/ENCFF498JMO.fastq.gz	69f7001e8318551bbba51ee2be9acddd
ENCSR632PAG	ENCFF502GTS	Control	ChIP-seq on human K562	ENCLB010XKT	NA	NA	NA	fastq_2	ENCFF498JMO	/files/ENCFF502GTS/@@download/ENCFF502GTS.fastq.gz	9c4b1a5339784ccab8947dd5567d4cb7
ENCSR632PAG	ENCFF837MIV	Control	ChIP-seq on human K562	ENCLB780OJF	NA	NA	NA	fastq_2	ENCFF259GQA	/files/ENCFF837MIV/@@download/ENCFF837MIV.fastq.gz	6e5d6c49b76a77844cbaf5a3a099597b
ENCSR632SHZ	ENCFF657HVC	eGFP-NFE2L1	eGFP-NFE2L1 ChIP-seq on human K562	ENCLB069WHB	ENCAB728YTO	ENCSR922MYB	ENCFF527UFN	fastq_2	ENCFF226RVI	/files/ENCFF657HVC/@@download/ENCFF657HVC.fastq.gz	7954c2fa3125d93211d432d441ec5791
ENCSR632SHZ	ENCFF576NTQ	eGFP-NFE2L1	eGFP-NFE2L1 ChIP-seq on human K562	ENCLB296MDB	ENCAB728YTO	ENCSR922MYB	ENCFF563YDI	fastq_1	ENCFF686CXJ	/files/ENCFF576NTQ/@@download/ENCFF576NTQ.fastq.gz	682d8d1a9f47798139a2a32867c204dd
ENCSR632SHZ	ENCFF226RVI	eGFP-NFE2L1	eGFP-NFE2L1 ChIP-seq on human K562	ENCLB069WHB	ENCAB728YTO	ENCSR922MYB	ENCFF563YDI	fastq_1	ENCFF657HVC	/files/ENCFF226RVI/@@download/ENCFF226RVI.fastq.gz	e007214feb628febf7f09c7d9721bec8
ENCSR632SHZ	ENCFF686CXJ	eGFP-NFE2L1	eGFP-NFE2L1 ChIP-seq on human K562	ENCLB296MDB	ENCAB728YTO	ENCSR922MYB	ENCFF527UFN	fastq_2	ENCFF576NTQ	/files/ENCFF686CXJ/@@download/ENCFF686CXJ.fastq.gz	009985f9d6f7942335c048a989bd6f01
ENCSR632TJQ	ENCFF949NMY	ILF3	ILF3 ChIP-seq on human K562	ENCLB324CWS	ENCAB201MQH	ENCSR632PAG	ENCFF502GTS	fastq_2	ENCFF182MTO	/files/ENCFF949NMY/@@download/ENCFF949NMY.fastq.gz	48f52bfbb602d0cfddc60335b6e3ad81
ENCSR632TJQ	ENCFF182MTO	ILF3	ILF3 ChIP-seq on human K562	ENCLB324CWS	ENCAB201MQH	ENCSR632PAG	ENCFF498JMO	fastq_1	ENCFF949NMY	/files/ENCFF182MTO/@@download/ENCFF182MTO.fastq.gz	59f8c9a20dac6c6d666bb32ff2ffc3d2
ENCSR632TJQ	ENCFF656SJN	ILF3	ILF3 ChIP-seq on human K562	ENCLB518PAI	ENCAB201MQH	ENCSR632PAG	ENCFF837MIV	fastq_2	ENCFF871MFF	/files/ENCFF656SJN/@@download/ENCFF656SJN.fastq.gz	94d2e67d93d779b0c1a16a3b93124e16
ENCSR632TJQ	ENCFF871MFF	ILF3	ILF3 ChIP-seq on human K562	ENCLB518PAI	ENCAB201MQH	ENCSR632PAG	ENCFF259GQA	fastq_1	ENCFF656SJN	/files/ENCFF871MFF/@@download/ENCFF871MFF.fastq.gz	ad0b060b9e7802daf517e20ee6eb6b90
ENCSR635EXI	ENCFF761OSS	ZSCAN29	ZSCAN29 ChIP-seq on human K562	ENCLB185IDQ	ENCAB211EDR	ENCSR173USI	ENCFF002EFH	fastq_2	ENCFF752WRF	/files/ENCFF761OSS/@@download/ENCFF761OSS.fastq.gz	df24a0371db55eb08fd0d43d45b50f98
ENCSR635EXI	ENCFF752WRF	ZSCAN29	ZSCAN29 ChIP-seq on human K562	ENCLB185IDQ	ENCAB211EDR	ENCSR173USI	ENCFF002EFF	fastq_1	ENCFF761OSS	/files/ENCFF752WRF/@@download/ENCFF752WRF.fastq.gz	d8a5a068bc826d2a81b384924e7f7582
ENCSR635EXI	ENCFF412VSI	ZSCAN29	ZSCAN29 ChIP-seq on human K562	ENCLB772TER	ENCAB211EDR	ENCSR173USI	ENCFF002EFA	fastq_2	ENCFF684YTI	/files/ENCFF412VSI/@@download/ENCFF412VSI.fastq.gz	a0d38ccb6387e5cdd967b64f23127b27
ENCSR635EXI	ENCFF684YTI	ZSCAN29	ZSCAN29 ChIP-seq on human K562	ENCLB772TER	ENCAB211EDR	ENCSR173USI	ENCFF002EFD	fastq_1	ENCFF412VSI	/files/ENCFF684YTI/@@download/ENCFF684YTI.fastq.gz	b4bc1238bd36a3407e49ec2b54d887b9
ENCSR635GTR	ENCFF734FMS	eGFP-TEAD2	eGFP-TEAD2 ChIP-seq on human K562	ENCLB385HFC	ENCAB728YTO	ENCSR256DQC	ENCFF717YHU	fastq_1	ENCFF335SYB	/files/ENCFF734FMS/@@download/ENCFF734FMS.fastq.gz	d01db0edd5d9663da80d239dfa085776
ENCSR635GTR	ENCFF335SYB	eGFP-TEAD2	eGFP-TEAD2 ChIP-seq on human K562	ENCLB385HFC	ENCAB728YTO	ENCSR256DQC	ENCFF031XFH	fastq_2	ENCFF734FMS	/files/ENCFF335SYB/@@download/ENCFF335SYB.fastq.gz	87a522019e938c0afd5b0aae0c0e6579
ENCSR635GTR	ENCFF442MPQ	eGFP-TEAD2	eGFP-TEAD2 ChIP-seq on human K562	ENCLB047LXS	ENCAB728YTO	ENCSR256DQC	ENCFF031XFH	fastq_2	ENCFF677HXI	/files/ENCFF442MPQ/@@download/ENCFF442MPQ.fastq.gz	c1d1762778cba7efd038911f63b63810
ENCSR635GTR	ENCFF677HXI	eGFP-TEAD2	eGFP-TEAD2 ChIP-seq on human K562	ENCLB047LXS	ENCAB728YTO	ENCSR256DQC	ENCFF717YHU	fastq_1	ENCFF442MPQ	/files/ENCFF677HXI/@@download/ENCFF677HXI.fastq.gz	59cc495afd283be387321c13b5c92ce9
ENCSR638QHV	ENCFF270PKY	ELF4	ELF4 ChIP-seq on human K562	ENCLB861IEP	ENCAB606JHO	ENCSR554FDZ	ENCFF002EFD	fastq_1	ENCFF029HOW	/files/ENCFF270PKY/@@download/ENCFF270PKY.fastq.gz	3f99a2053ac0de0d11a063250fe0515d
ENCSR638QHV	ENCFF587AYW	ELF4	ELF4 ChIP-seq on human K562	ENCLB492XWJ	ENCAB606JHO	ENCSR554FDZ	ENCFF002EFF	fastq_1	ENCFF625HJX	/files/ENCFF587AYW/@@download/ENCFF587AYW.fastq.gz	3498c0ab8db07d2da692d83df313aa67
ENCSR638QHV	ENCFF625HJX	ELF4	ELF4 ChIP-seq on human K562	ENCLB492XWJ	ENCAB606JHO	ENCSR554FDZ	ENCFF002EFH	fastq_2	ENCFF587AYW	/files/ENCFF625HJX/@@download/ENCFF625HJX.fastq.gz	34e7c845bf08f4aa68fb77d5a2098f2f
ENCSR638QHV	ENCFF029HOW	ELF4	ELF4 ChIP-seq on human K562	ENCLB861IEP	ENCAB606JHO	ENCSR554FDZ	ENCFF002EFA	fastq_2	ENCFF270PKY	/files/ENCFF029HOW/@@download/ENCFF029HOW.fastq.gz	14125f57e0673efe92f0d77e88cfbdb3
ENCSR643VTW	ENCFF281JRR	SMARCA4	SMARCA4 ChIP-seq on human K562	ENCLB019JZA	ENCAB425IPH	ENCSR173USI	ENCFF002EFF	fastq_1	ENCFF538IMN	/files/ENCFF281JRR/@@download/ENCFF281JRR.fastq.gz	0f26e5a404cd249c5ea17b08ec2a95dd
ENCSR643VTW	ENCFF218VUS	SMARCA4	SMARCA4 ChIP-seq on human K562	ENCLB242HBT	ENCAB425IPH	ENCSR173USI	ENCFF002EFD	fastq_1	ENCFF890WRL	/files/ENCFF218VUS/@@download/ENCFF218VUS.fastq.gz	fae57b1ceacce88dcbebb74bef752e22
ENCSR643VTW	ENCFF890WRL	SMARCA4	SMARCA4 ChIP-seq on human K562	ENCLB242HBT	ENCAB425IPH	ENCSR173USI	ENCFF002EFA	fastq_2	ENCFF218VUS	/files/ENCFF890WRL/@@download/ENCFF890WRL.fastq.gz	e5f8947176ca40d8c65f85a76d56a987
ENCSR643VTW	ENCFF538IMN	SMARCA4	SMARCA4 ChIP-seq on human K562	ENCLB019JZA	ENCAB425IPH	ENCSR173USI	ENCFF002EFH	fastq_2	ENCFF281JRR	/files/ENCFF538IMN/@@download/ENCFF538IMN.fastq.gz	e7700fe265793ed95b79ee44b8659716
ENCSR647ZXA	ENCFF987YBA	eGFP-MEF2D	eGFP-MEF2D ChIP-seq on human K562	ENCLB091OUX	ENCAB728YTO	ENCSR412HJH	ENCFF132ASO	fastq_1	ENCFF482ODR	/files/ENCFF987YBA/@@download/ENCFF987YBA.fastq.gz	8f72b86d5cf202be9d5f4e2ddb1ec8dd
ENCSR647ZXA	ENCFF703DNA	eGFP-MEF2D	eGFP-MEF2D ChIP-seq on human K562	ENCLB428UIE	ENCAB728YTO	ENCSR412HJH	ENCFF132ASO	fastq_1	ENCFF958CZA	/files/ENCFF703DNA/@@download/ENCFF703DNA.fastq.gz	29f1ae8862ab6303ab58c6345252c3d1
ENCSR647ZXA	ENCFF958CZA	eGFP-MEF2D	eGFP-MEF2D ChIP-seq on human K562	ENCLB428UIE	ENCAB728YTO	ENCSR412HJH	ENCFF132ASO	fastq_2	ENCFF703DNA	/files/ENCFF958CZA/@@download/ENCFF958CZA.fastq.gz	122de01c2d663a9e400e8a76fe115f8e
ENCSR647ZXA	ENCFF482ODR	eGFP-MEF2D	eGFP-MEF2D ChIP-seq on human K562	ENCLB091OUX	ENCAB728YTO	ENCSR412HJH	ENCFF132ASO	fastq_2	ENCFF987YBA	/files/ENCFF482ODR/@@download/ENCFF482ODR.fastq.gz	3139d9466ac2349c00aae742de18854e
ENCSR648INT	ENCFF395XDN	eGFP-ILK	eGFP-ILK ChIP-seq on human K562	ENCLB758UNH	ENCAB728YTO	ENCSR489RLS	ENCFF823MCH	fastq_1	ENCFF188LAZ	/files/ENCFF395XDN/@@download/ENCFF395XDN.fastq.gz	1b49a458f1a3eb9cda8442768ae67941
ENCSR648INT	ENCFF908PTR	eGFP-ILK	eGFP-ILK ChIP-seq on human K562	ENCLB107LBU	ENCAB728YTO	ENCSR489RLS	ENCFF823MCH	fastq_1	ENCFF007IDQ	/files/ENCFF908PTR/@@download/ENCFF908PTR.fastq.gz	3eeed5f684e16dc68ff736cd31008e4e
ENCSR648INT	ENCFF007IDQ	eGFP-ILK	eGFP-ILK ChIP-seq on human K562	ENCLB107LBU	ENCAB728YTO	ENCSR489RLS	ENCFF904LUM	fastq_2	ENCFF908PTR	/files/ENCFF007IDQ/@@download/ENCFF007IDQ.fastq.gz	611ad5965de09e9c501593edaebc14e9
ENCSR648INT	ENCFF188LAZ	eGFP-ILK	eGFP-ILK ChIP-seq on human K562	ENCLB758UNH	ENCAB728YTO	ENCSR489RLS	ENCFF904LUM	fastq_2	ENCFF395XDN	/files/ENCFF188LAZ/@@download/ENCFF188LAZ.fastq.gz	d794d18c533718e20043660e4c916935
ENCSR654CQU	ENCFF667DGY	SNIP1	SNIP1 ChIP-seq on human K562	ENCLB996ZEB	ENCAB027LVC	ENCSR554FDZ	ENCFF002EFA	fastq_2	ENCFF663NBI	/files/ENCFF667DGY/@@download/ENCFF667DGY.fastq.gz	27b4b5f98c1c4c2765763ba17ebebfd9
ENCSR654CQU	ENCFF663NBI	SNIP1	SNIP1 ChIP-seq on human K562	ENCLB996ZEB	ENCAB027LVC	ENCSR554FDZ	ENCFF002EFD	fastq_1	ENCFF667DGY	/files/ENCFF663NBI/@@download/ENCFF663NBI.fastq.gz	bf133ce0bfe9c771811974e7ffec68f3
ENCSR654CQU	ENCFF411TJB	SNIP1	SNIP1 ChIP-seq on human K562	ENCLB035RSS	ENCAB027LVC	ENCSR554FDZ	ENCFF002EFH	fastq_2	ENCFF165NMW	/files/ENCFF411TJB/@@download/ENCFF411TJB.fastq.gz	f15814cddc5049ec36dc1ecf78742f12
ENCSR654CQU	ENCFF165NMW	SNIP1	SNIP1 ChIP-seq on human K562	ENCLB035RSS	ENCAB027LVC	ENCSR554FDZ	ENCFF002EFF	fastq_1	ENCFF411TJB	/files/ENCFF165NMW/@@download/ENCFF165NMW.fastq.gz	90163a2618e2b09cf3a9ef34d8faa83a
ENCSR657EOF	ENCFF139VNK	NFRKB	NFRKB ChIP-seq on human K562	ENCLB364GTX	ENCAB097XCT	ENCSR554FDZ	ENCFF002EFH	fastq_2	ENCFF705WPL	/files/ENCFF139VNK/@@download/ENCFF139VNK.fastq.gz	4503c514a64699e39937041970e137c0
ENCSR657EOF	ENCFF705WPL	NFRKB	NFRKB ChIP-seq on human K562	ENCLB364GTX	ENCAB097XCT	ENCSR554FDZ	ENCFF002EFF	fastq_1	ENCFF139VNK	/files/ENCFF705WPL/@@download/ENCFF705WPL.fastq.gz	5102dadb8baa706793dd4805f7bd0457
ENCSR657EOF	ENCFF710XSY	NFRKB	NFRKB ChIP-seq on human K562	ENCLB547SPX	ENCAB097XCT	ENCSR554FDZ	ENCFF002EFA	fastq_2	ENCFF340VHI	/files/ENCFF710XSY/@@download/ENCFF710XSY.fastq.gz	4a10100abec7690d7503b80129cd084d
ENCSR657EOF	ENCFF340VHI	NFRKB	NFRKB ChIP-seq on human K562	ENCLB547SPX	ENCAB097XCT	ENCSR554FDZ	ENCFF002EFD	fastq_1	ENCFF710XSY	/files/ENCFF340VHI/@@download/ENCFF340VHI.fastq.gz	7ecc7b161ef03a6d7c498a65ee04133b
ENCSR657JLK	ENCFF526SSV	SIN3B	SIN3B ChIP-seq on human K562	ENCLB035NEJ	ENCAB194LUB	ENCSR632PAG	ENCFF498JMO	fastq_1	ENCFF953OIR	/files/ENCFF526SSV/@@download/ENCFF526SSV.fastq.gz	8072dbfa33db990f18028285d8484749
ENCSR657JLK	ENCFF044ZTQ	SIN3B	SIN3B ChIP-seq on human K562	ENCLB265USE	ENCAB194LUB	ENCSR632PAG	ENCFF259GQA	fastq_1	ENCFF119GEQ	/files/ENCFF044ZTQ/@@download/ENCFF044ZTQ.fastq.gz	d7d8483f0202da630e6a4699fac27bbb
ENCSR657JLK	ENCFF953OIR	SIN3B	SIN3B ChIP-seq on human K562	ENCLB035NEJ	ENCAB194LUB	ENCSR632PAG	ENCFF502GTS	fastq_2	ENCFF526SSV	/files/ENCFF953OIR/@@download/ENCFF953OIR.fastq.gz	f7b6d6b3e14811bc4b55c651cd9127e7
ENCSR657JLK	ENCFF119GEQ	SIN3B	SIN3B ChIP-seq on human K562	ENCLB265USE	ENCAB194LUB	ENCSR632PAG	ENCFF837MIV	fastq_2	ENCFF044ZTQ	/files/ENCFF119GEQ/@@download/ENCFF119GEQ.fastq.gz	a5ba4e5cd8529806c9a7d1bf685a34af
ENCSR658AGP	ENCFF240DTE	Control	ChIP-seq on human K562	ENCLB066PQJ	NA	NA	NA	fastq_1	ENCFF608MDV	/files/ENCFF240DTE/@@download/ENCFF240DTE.fastq.gz	bc397b8cb479f86ce832ff83571f9a20
ENCSR658AGP	ENCFF608MDV	Control	ChIP-seq on human K562	ENCLB066PQJ	NA	NA	NA	fastq_2	ENCFF240DTE	/files/ENCFF608MDV/@@download/ENCFF608MDV.fastq.gz	68263c99784485eabff2837752575b44
ENCSR658AGP	ENCFF410PHD	Control	ChIP-seq on human K562	ENCLB140WNS	NA	NA	NA	fastq_1	ENCFF368UOC	/files/ENCFF410PHD/@@download/ENCFF410PHD.fastq.gz	f32d04eccb847d2e32525552e44e0724
ENCSR658AGP	ENCFF368UOC	Control	ChIP-seq on human K562	ENCLB140WNS	NA	NA	NA	fastq_2	ENCFF410PHD	/files/ENCFF368UOC/@@download/ENCFF368UOC.fastq.gz	7b9d57d9b558fbe2ba72ae8a434bbf25
ENCSR658WFQ	ENCFF560UZF	NCOA1	NCOA1 ChIP-seq on human K562	ENCLB200LBX	ENCAB585QVB	ENCSR554FDZ	ENCFF002EFF	fastq_1	ENCFF399SYU	/files/ENCFF560UZF/@@download/ENCFF560UZF.fastq.gz	874b91955b5d29379da5562177754774
ENCSR658WFQ	ENCFF399SYU	NCOA1	NCOA1 ChIP-seq on human K562	ENCLB200LBX	ENCAB585QVB	ENCSR554FDZ	ENCFF002EFH	fastq_2	ENCFF560UZF	/files/ENCFF399SYU/@@download/ENCFF399SYU.fastq.gz	71e67dee6c4cced8dc847377a8cf8e9f
ENCSR658WFQ	ENCFF730DID	NCOA1	NCOA1 ChIP-seq on human K562	ENCLB023RUL	ENCAB585QVB	ENCSR554FDZ	ENCFF002EFA	fastq_2	ENCFF907WUT	/files/ENCFF730DID/@@download/ENCFF730DID.fastq.gz	f1060768a511c7b9bf05dd19b7ab16d6
ENCSR658WFQ	ENCFF907WUT	NCOA1	NCOA1 ChIP-seq on human K562	ENCLB023RUL	ENCAB585QVB	ENCSR554FDZ	ENCFF002EFD	fastq_1	ENCFF730DID	/files/ENCFF907WUT/@@download/ENCFF907WUT.fastq.gz	be1aeea0395a97831a822b3cf9c5922f
ENCSR660RNO	ENCFF571BGG	KDM4B	KDM4B ChIP-seq on human K562	ENCLB574ECC	ENCAB870XRH	ENCSR632PAG	ENCFF259GQA	fastq_1	ENCFF686DFA	/files/ENCFF571BGG/@@download/ENCFF571BGG.fastq.gz	9f2b8bb9884185b7a71da5ce9ddef8fd
ENCSR660RNO	ENCFF686DFA	KDM4B	KDM4B ChIP-seq on human K562	ENCLB574ECC	ENCAB870XRH	ENCSR632PAG	ENCFF837MIV	fastq_2	ENCFF571BGG	/files/ENCFF686DFA/@@download/ENCFF686DFA.fastq.gz	eced547133d4ee50e94e62256a7da2dd
ENCSR660RNO	ENCFF807ATT	KDM4B	KDM4B ChIP-seq on human K562	ENCLB302UFN	ENCAB870XRH	ENCSR632PAG	ENCFF502GTS	fastq_2	ENCFF938LON	/files/ENCFF807ATT/@@download/ENCFF807ATT.fastq.gz	318ff789aef1a1366c734f895243c9d6
ENCSR660RNO	ENCFF938LON	KDM4B	KDM4B ChIP-seq on human K562	ENCLB302UFN	ENCAB870XRH	ENCSR632PAG	ENCFF498JMO	fastq_1	ENCFF807ATT	/files/ENCFF938LON/@@download/ENCFF938LON.fastq.gz	f629e5dcc5faa478267d44cdd1bfec39
ENCSR664AOA	ENCFF563ZJO	TRIM25	TRIM25 ChIP-seq on human K562	ENCLB628KPQ	ENCAB528LMA	ENCSR173USI	ENCFF002EFA	fastq_2	ENCFF129OBS	/files/ENCFF563ZJO/@@download/ENCFF563ZJO.fastq.gz	e92b6e121d774b327feb5eacb82b170b
ENCSR664AOA	ENCFF129OBS	TRIM25	TRIM25 ChIP-seq on human K562	ENCLB628KPQ	ENCAB528LMA	ENCSR173USI	ENCFF002EFD	fastq_1	ENCFF563ZJO	/files/ENCFF129OBS/@@download/ENCFF129OBS.fastq.gz	5f27e0226b3c3f13e477cf2868d90a4c
ENCSR664AOA	ENCFF954SNY	TRIM25	TRIM25 ChIP-seq on human K562	ENCLB642ESH	ENCAB528LMA	ENCSR173USI	ENCFF002EFH	fastq_2	ENCFF327UUQ	/files/ENCFF954SNY/@@download/ENCFF954SNY.fastq.gz	f199aa9de0290c515a192c7d15c3b950
ENCSR664AOA	ENCFF327UUQ	TRIM25	TRIM25 ChIP-seq on human K562	ENCLB642ESH	ENCAB528LMA	ENCSR173USI	ENCFF002EFF	fastq_1	ENCFF954SNY	/files/ENCFF327UUQ/@@download/ENCFF327UUQ.fastq.gz	3f358cc43aeab45fe507b44eecef9b64
ENCSR667RDX	ENCFF487HZM	Control	Input control ChIP-seq on human eGFP-ETV1 tagged K562 cell line.	ENCLB862KDB	NA	NA	NA	fastq_1	ENCFF510RBZ	/files/ENCFF487HZM/@@download/ENCFF487HZM.fastq.gz	190977af1dc1acbc61251d62706c1aff
ENCSR667RDX	ENCFF510RBZ	Control	Input control ChIP-seq on human eGFP-ETV1 tagged K562 cell line.	ENCLB862KDB	NA	NA	NA	fastq_2	ENCFF487HZM	/files/ENCFF510RBZ/@@download/ENCFF510RBZ.fastq.gz	5856886f85c04f4f4fa8d7f01535e571
ENCSR669NFS	ENCFF023BWP	ARNT	ARNT ChIP-seq on human K562	ENCLB962LRB	ENCAB348OYH	ENCSR173USI	ENCFF002EFH	fastq_2	ENCFF041PSD	/files/ENCFF023BWP/@@download/ENCFF023BWP.fastq.gz	d482445349828da951ce58c9e9b520af
ENCSR669NFS	ENCFF806CEC	ARNT	ARNT ChIP-seq on human K562	ENCLB082UZD	ENCAB348OYH	ENCSR173USI	ENCFF002EFD	fastq_1	ENCFF004DQS	/files/ENCFF806CEC/@@download/ENCFF806CEC.fastq.gz	37910df82ac8e29d628af70a30b6accd
ENCSR669NFS	ENCFF041PSD	ARNT	ARNT ChIP-seq on human K562	ENCLB962LRB	ENCAB348OYH	ENCSR173USI	ENCFF002EFF	fastq_1	ENCFF023BWP	/files/ENCFF041PSD/@@download/ENCFF041PSD.fastq.gz	244e6b1bb7ff2e94f0880eab129a4122
ENCSR669NFS	ENCFF004DQS	ARNT	ARNT ChIP-seq on human K562	ENCLB082UZD	ENCAB348OYH	ENCSR173USI	ENCFF002EFA	fastq_2	ENCFF806CEC	/files/ENCFF004DQS/@@download/ENCFF004DQS.fastq.gz	939d01f8199535c3a10291b06fc7c5a8
ENCSR670FDA	ENCFF956NJR	NFATC3	NFATC3 ChIP-seq on human K562	ENCLB618MLZ	ENCAB872ODR	ENCSR173USI	ENCFF002EFH	fastq_2	ENCFF122AVV	/files/ENCFF956NJR/@@download/ENCFF956NJR.fastq.gz	36de5b39906846f88e1a451ae285c81e
ENCSR670FDA	ENCFF122AVV	NFATC3	NFATC3 ChIP-seq on human K562	ENCLB618MLZ	ENCAB872ODR	ENCSR173USI	ENCFF002EFF	fastq_1	ENCFF956NJR	/files/ENCFF122AVV/@@download/ENCFF122AVV.fastq.gz	7ac0d43ad423a79a62614e9c1c39c18f
ENCSR670FDA	ENCFF483YZA	NFATC3	NFATC3 ChIP-seq on human K562	ENCLB844QFB	ENCAB872ODR	ENCSR173USI	ENCFF002EFD	fastq_1	ENCFF570GLE	/files/ENCFF483YZA/@@download/ENCFF483YZA.fastq.gz	05523fdf4e14225fb663229b9b945e3d
ENCSR670FDA	ENCFF570GLE	NFATC3	NFATC3 ChIP-seq on human K562	ENCLB844QFB	ENCAB872ODR	ENCSR173USI	ENCFF002EFA	fastq_2	ENCFF483YZA	/files/ENCFF570GLE/@@download/ENCFF570GLE.fastq.gz	66d780f9f82b5191239a0e4831eb966b
ENCSR670JDQ	ENCFF656UEH	RB1	RB1 ChIP-seq on human K562	ENCLB457CJU	ENCAB000BFB	ENCSR658AGP	ENCFF368UOC	fastq_2	ENCFF615SOF	/files/ENCFF656UEH/@@download/ENCFF656UEH.fastq.gz	356d9b9d5eb7afeb6f445c3406b0b0eb
ENCSR670JDQ	ENCFF268JOY	RB1	RB1 ChIP-seq on human K562	ENCLB661JJB	ENCAB000BFB	ENCSR658AGP	ENCFF608MDV	fastq_2	ENCFF935GDU	/files/ENCFF268JOY/@@download/ENCFF268JOY.fastq.gz	22c7807770b1e3fd4cba322a5cb65690
ENCSR670JDQ	ENCFF935GDU	RB1	RB1 ChIP-seq on human K562	ENCLB661JJB	ENCAB000BFB	ENCSR658AGP	ENCFF240DTE	fastq_1	ENCFF268JOY	/files/ENCFF935GDU/@@download/ENCFF935GDU.fastq.gz	6e674c92f3eed3f641966148f222afdb
ENCSR670JDQ	ENCFF615SOF	RB1	RB1 ChIP-seq on human K562	ENCLB457CJU	ENCAB000BFB	ENCSR658AGP	ENCFF410PHD	fastq_1	ENCFF656UEH	/files/ENCFF615SOF/@@download/ENCFF615SOF.fastq.gz	0e8855a3e0f4727fe70de4dff17e674b
ENCSR671GFC	ENCFF098GTH	eGFP-TAF7	eGFP-TAF7 ChIP-seq on human K562	ENCLB704OAE	ENCAB728YTO	ENCSR198KYG	ENCFF769QGP	fastq_2	ENCFF926UQW	/files/ENCFF098GTH/@@download/ENCFF098GTH.fastq.gz	767448936a59843fe492eda25e4139aa
ENCSR671GFC	ENCFF099UOS	eGFP-TAF7	eGFP-TAF7 ChIP-seq on human K562	ENCLB350DWH	ENCAB728YTO	ENCSR198KYG	ENCFF860YMH	fastq_1	ENCFF790ADI	/files/ENCFF099UOS/@@download/ENCFF099UOS.fastq.gz	50ea574c8b29938654e0eecabe4c15da
ENCSR671GFC	ENCFF926UQW	eGFP-TAF7	eGFP-TAF7 ChIP-seq on human K562	ENCLB704OAE	ENCAB728YTO	ENCSR198KYG	ENCFF860YMH	fastq_1	ENCFF098GTH	/files/ENCFF926UQW/@@download/ENCFF926UQW.fastq.gz	522d135f399dbffe9a67638757eb54f7
ENCSR671GFC	ENCFF790ADI	eGFP-TAF7	eGFP-TAF7 ChIP-seq on human K562	ENCLB350DWH	ENCAB728YTO	ENCSR198KYG	ENCFF769QGP	fastq_2	ENCFF099UOS	/files/ENCFF790ADI/@@download/ENCFF790ADI.fastq.gz	07153eed45283699920ecad28a689df4
ENCSR674SCQ	ENCFF132GDV	eGFP-ZNF354B	eGFP-ZNF354B ChIP-seq on human K562	ENCLB877DTV	ENCAB728YTO	ENCSR500VBE	ENCFF337NMZ	fastq_1	ENCFF407ICD	/files/ENCFF132GDV/@@download/ENCFF132GDV.fastq.gz	79a5dda058fff6da46ef829f00b77d4e
ENCSR674SCQ	ENCFF185PQG	eGFP-ZNF354B	eGFP-ZNF354B ChIP-seq on human K562	ENCLB440JVS	ENCAB728YTO	ENCSR500VBE	ENCFF337NMZ	fastq_1	ENCFF835TQN	/files/ENCFF185PQG/@@download/ENCFF185PQG.fastq.gz	59adde701bf54c1d0e2a84a5b0763ec5
ENCSR674SCQ	ENCFF407ICD	eGFP-ZNF354B	eGFP-ZNF354B ChIP-seq on human K562	ENCLB877DTV	ENCAB728YTO	ENCSR500VBE	ENCFF337NMZ	fastq_2	ENCFF132GDV	/files/ENCFF407ICD/@@download/ENCFF407ICD.fastq.gz	2d6d1cfc34fa9637fba9b4d87c6b137e
ENCSR674SCQ	ENCFF835TQN	eGFP-ZNF354B	eGFP-ZNF354B ChIP-seq on human K562	ENCLB440JVS	ENCAB728YTO	ENCSR500VBE	ENCFF337NMZ	fastq_2	ENCFF185PQG	/files/ENCFF835TQN/@@download/ENCFF835TQN.fastq.gz	a1c56376ed9ec814934df5715d3c2413
ENCSR675LRO	ENCFF299YIC	MLLT1	MLLT1 ChIP-seq on human K562	ENCLB314WBY	ENCAB649WEQ	ENCSR554FDZ	ENCFF002EFH	fastq_2	ENCFF826AKY	/files/ENCFF299YIC/@@download/ENCFF299YIC.fastq.gz	7861f6ac8ea5b4b9d5cf32432c373218
ENCSR675LRO	ENCFF826AKY	MLLT1	MLLT1 ChIP-seq on human K562	ENCLB314WBY	ENCAB649WEQ	ENCSR554FDZ	ENCFF002EFF	fastq_1	ENCFF299YIC	/files/ENCFF826AKY/@@download/ENCFF826AKY.fastq.gz	b21ce9b5390cfdce1be30bd5210f55cb
ENCSR675LRO	ENCFF745PCH	MLLT1	MLLT1 ChIP-seq on human K562	ENCLB155HWK	ENCAB649WEQ	ENCSR554FDZ	ENCFF002EFD	fastq_1	ENCFF050YVZ	/files/ENCFF745PCH/@@download/ENCFF745PCH.fastq.gz	213b2563ea594f3e6a16bd2005c7ad27
ENCSR675LRO	ENCFF050YVZ	MLLT1	MLLT1 ChIP-seq on human K562	ENCLB155HWK	ENCAB649WEQ	ENCSR554FDZ	ENCFF002EFA	fastq_2	ENCFF745PCH	/files/ENCFF050YVZ/@@download/ENCFF050YVZ.fastq.gz	be30dbb05f0b197f11b09a2e4aca5348
ENCSR686EYO	ENCFF323SPJ	KHSRP	KHSRP ChIP-seq on human K562	ENCLB471TVC	ENCAB275EJS	ENCSR173USI	ENCFF002EFF	fastq_1	ENCFF437GIK	/files/ENCFF323SPJ/@@download/ENCFF323SPJ.fastq.gz	744106e9a3da5979ad2130ca7fc05b29
ENCSR686EYO	ENCFF270RLC	KHSRP	KHSRP ChIP-seq on human K562	ENCLB248YTP	ENCAB275EJS	ENCSR173USI	ENCFF002EFD	fastq_1	ENCFF044UBR	/files/ENCFF270RLC/@@download/ENCFF270RLC.fastq.gz	fd68ba4064dbc32c54e1f435be08863c
ENCSR686EYO	ENCFF437GIK	KHSRP	KHSRP ChIP-seq on human K562	ENCLB471TVC	ENCAB275EJS	ENCSR173USI	ENCFF002EFH	fastq_2	ENCFF323SPJ	/files/ENCFF437GIK/@@download/ENCFF437GIK.fastq.gz	f748348e6856d475df31f12af4bf9f68
ENCSR686EYO	ENCFF044UBR	KHSRP	KHSRP ChIP-seq on human K562	ENCLB248YTP	ENCAB275EJS	ENCSR173USI	ENCFF002EFA	fastq_2	ENCFF270RLC	/files/ENCFF044UBR/@@download/ENCFF044UBR.fastq.gz	d23cb06193a4fd3b22e9ea6df8527652
ENCSR695EQB	ENCFF941CCE	ZNF24	ZNF24 ChIP-seq on human K562	ENCLB385HNK	ENCAB198YAJ	ENCSR554FDZ	ENCFF002EFH	fastq_2	ENCFF241YMF	/files/ENCFF941CCE/@@download/ENCFF941CCE.fastq.gz	e7abfc9782058ef076a9621c0b4b36a2
ENCSR695EQB	ENCFF710ZBC	ZNF24	ZNF24 ChIP-seq on human K562	ENCLB952HQO	ENCAB198YAJ	ENCSR554FDZ	ENCFF002EFA	fastq_2	ENCFF292TZE	/files/ENCFF710ZBC/@@download/ENCFF710ZBC.fastq.gz	428a513cc1755d6f804bc2560a1a3163
ENCSR695EQB	ENCFF292TZE	ZNF24	ZNF24 ChIP-seq on human K562	ENCLB952HQO	ENCAB198YAJ	ENCSR554FDZ	ENCFF002EFD	fastq_1	ENCFF710ZBC	/files/ENCFF292TZE/@@download/ENCFF292TZE.fastq.gz	726f8629e48ad4121b9c26c2216bea15
ENCSR695EQB	ENCFF241YMF	ZNF24	ZNF24 ChIP-seq on human K562	ENCLB385HNK	ENCAB198YAJ	ENCSR554FDZ	ENCFF002EFF	fastq_1	ENCFF941CCE	/files/ENCFF241YMF/@@download/ENCFF241YMF.fastq.gz	215f108525f0916531bdc40ed5a598c3
ENCSR697YLJ	ENCFF256ZUF	CBFA2T3	CBFA2T3 ChIP-seq on human K562	ENCLB808HIQ	ENCAB565MLN	ENCSR658AGP	ENCFF240DTE	fastq_1	ENCFF090VRQ	/files/ENCFF256ZUF/@@download/ENCFF256ZUF.fastq.gz	9d227330be0ccb89da65b5401080d3f0
ENCSR697YLJ	ENCFF090VRQ	CBFA2T3	CBFA2T3 ChIP-seq on human K562	ENCLB808HIQ	ENCAB565MLN	ENCSR658AGP	ENCFF608MDV	fastq_2	ENCFF256ZUF	/files/ENCFF090VRQ/@@download/ENCFF090VRQ.fastq.gz	008f138f172e3f26431136dd9e5398f4
ENCSR697YLJ	ENCFF238IYZ	CBFA2T3	CBFA2T3 ChIP-seq on human K562	ENCLB510SZJ	ENCAB565MLN	ENCSR658AGP	ENCFF410PHD	fastq_1	ENCFF203LDU	/files/ENCFF238IYZ/@@download/ENCFF238IYZ.fastq.gz	7abab00ba9ecfa89aeb8ed931b163b1e
ENCSR697YLJ	ENCFF203LDU	CBFA2T3	CBFA2T3 ChIP-seq on human K562	ENCLB510SZJ	ENCAB565MLN	ENCSR658AGP	ENCFF368UOC	fastq_2	ENCFF238IYZ	/files/ENCFF203LDU/@@download/ENCFF203LDU.fastq.gz	c2badbf4b77b902da487abc3a7385177
ENCSR699PVC	ENCFF875MPK	CBFA2T2	CBFA2T2 ChIP-seq on human K562	ENCLB402DVN	ENCAB322DID	ENCSR658AGP	ENCFF240DTE	fastq_1	ENCFF477TYW	/files/ENCFF875MPK/@@download/ENCFF875MPK.fastq.gz	c858bdd081cded111f027f9ec3f6aa88
ENCSR699PVC	ENCFF590GNR	CBFA2T2	CBFA2T2 ChIP-seq on human K562	ENCLB013HZL	ENCAB322DID	ENCSR658AGP	ENCFF368UOC	fastq_2	ENCFF501GVP	/files/ENCFF590GNR/@@download/ENCFF590GNR.fastq.gz	3ea7ef1f4e3dcccbb087a80eb1663af3
ENCSR699PVC	ENCFF501GVP	CBFA2T2	CBFA2T2 ChIP-seq on human K562	ENCLB013HZL	ENCAB322DID	ENCSR658AGP	ENCFF410PHD	fastq_1	ENCFF590GNR	/files/ENCFF501GVP/@@download/ENCFF501GVP.fastq.gz	093f5f3d70d6516fe0a119acc98f27d8
ENCSR699PVC	ENCFF477TYW	CBFA2T2	CBFA2T2 ChIP-seq on human K562	ENCLB402DVN	ENCAB322DID	ENCSR658AGP	ENCFF608MDV	fastq_2	ENCFF875MPK	/files/ENCFF477TYW/@@download/ENCFF477TYW.fastq.gz	c2179d6db0e77a3cffcf2b1496cca7de
ENCSR709DHP	ENCFF614IRS	Control	Input control ChIP-seq on human eGFP-IRF9 tagged K562 cell line.	ENCLB693HUO	NA	NA	NA	fastq_1	ENCFF817GNU	/files/ENCFF614IRS/@@download/ENCFF614IRS.fastq.gz	bd69169904963003e92f8cd8c59e11bc
ENCSR709DHP	ENCFF817GNU	Control	Input control ChIP-seq on human eGFP-IRF9 tagged K562 cell line.	ENCLB693HUO	NA	NA	NA	fastq_2	ENCFF614IRS	/files/ENCFF817GNU/@@download/ENCFF817GNU.fastq.gz	8457b761cd446c7a0554dcc14c50076c
ENCSR710WLO	ENCFF434ISC	MGA	MGA ChIP-seq on human K562	ENCLB315ZKU	ENCAB591RYH	ENCSR632PAG	ENCFF498JMO	fastq_1	ENCFF105BAY	/files/ENCFF434ISC/@@download/ENCFF434ISC.fastq.gz	38e62f950ce79eea002874e4791fd4bb
ENCSR710WLO	ENCFF194JCS	MGA	MGA ChIP-seq on human K562	ENCLB486UZD	ENCAB591RYH	ENCSR632PAG	ENCFF259GQA	fastq_1	ENCFF831HED	/files/ENCFF194JCS/@@download/ENCFF194JCS.fastq.gz	7c9b99e194fc7a46cd5feac3ae8bf7dc
ENCSR710WLO	ENCFF831HED	MGA	MGA ChIP-seq on human K562	ENCLB486UZD	ENCAB591RYH	ENCSR632PAG	ENCFF837MIV	fastq_2	ENCFF194JCS	/files/ENCFF831HED/@@download/ENCFF831HED.fastq.gz	c9d47d7fa1ce583edaa400eaa1a0d76f
ENCSR710WLO	ENCFF105BAY	MGA	MGA ChIP-seq on human K562	ENCLB315ZKU	ENCAB591RYH	ENCSR632PAG	ENCFF502GTS	fastq_2	ENCFF434ISC	/files/ENCFF105BAY/@@download/ENCFF105BAY.fastq.gz	50d7a0ce73a934ab536c44f9bfa321a8
ENCSR711SNW	ENCFF343AWT	NCOA1	NCOA1 ChIP-seq on human K562	ENCLB670OJE	ENCAB104FWW	ENCSR173USI	ENCFF002EFA	fastq_2	ENCFF042FDU	/files/ENCFF343AWT/@@download/ENCFF343AWT.fastq.gz	e0542ccac68c14528a6363e9af108f6a
ENCSR711SNW	ENCFF042FDU	NCOA1	NCOA1 ChIP-seq on human K562	ENCLB670OJE	ENCAB104FWW	ENCSR173USI	ENCFF002EFD	fastq_1	ENCFF343AWT	/files/ENCFF042FDU/@@download/ENCFF042FDU.fastq.gz	1ee948eb83360f92520554dfccaada78
ENCSR711SNW	ENCFF009IPS	NCOA1	NCOA1 ChIP-seq on human K562	ENCLB813IKJ	ENCAB104FWW	ENCSR173USI	ENCFF002EFH	fastq_2	ENCFF738HHZ	/files/ENCFF009IPS/@@download/ENCFF009IPS.fastq.gz	fd2f65f503a23fd7b8c67ad4b7acd242
ENCSR711SNW	ENCFF738HHZ	NCOA1	NCOA1 ChIP-seq on human K562	ENCLB813IKJ	ENCAB104FWW	ENCSR173USI	ENCFF002EFF	fastq_1	ENCFF009IPS	/files/ENCFF738HHZ/@@download/ENCFF738HHZ.fastq.gz	7eabef1ba841e3c5133de545ba33a2f9
ENCSR711VWL	ENCFF992PSP	HDAC1	HDAC1 ChIP-seq on human K562	ENCLB836ZKZ	ENCAB297MIF	ENCSR173USI	ENCFF002EFD	fastq_1	ENCFF814BAR	/files/ENCFF992PSP/@@download/ENCFF992PSP.fastq.gz	bb1c8294640949bf72aff7b1630ffdba
ENCSR711VWL	ENCFF095OUI	HDAC1	HDAC1 ChIP-seq on human K562	ENCLB440DSO	ENCAB297MIF	ENCSR173USI	ENCFF002EFH	fastq_2	ENCFF672NLI	/files/ENCFF095OUI/@@download/ENCFF095OUI.fastq.gz	52755d06fffe90cbbe12ffdcf3a2bed5
ENCSR711VWL	ENCFF814BAR	HDAC1	HDAC1 ChIP-seq on human K562	ENCLB836ZKZ	ENCAB297MIF	ENCSR173USI	ENCFF002EFA	fastq_2	ENCFF992PSP	/files/ENCFF814BAR/@@download/ENCFF814BAR.fastq.gz	0eb9cbfdf038f69552c9978438c8e472
ENCSR711VWL	ENCFF672NLI	HDAC1	HDAC1 ChIP-seq on human K562	ENCLB440DSO	ENCAB297MIF	ENCSR173USI	ENCFF002EFF	fastq_1	ENCFF095OUI	/files/ENCFF672NLI/@@download/ENCFF672NLI.fastq.gz	5a03af6122131aa7423b48c824259f7f
ENCSR715CCR	ENCFF031JCO	DPF2	DPF2 ChIP-seq on human K562	ENCLB708CTN	ENCAB076EMA	ENCSR554FDZ	ENCFF002EFH	fastq_2	ENCFF579BJG	/files/ENCFF031JCO/@@download/ENCFF031JCO.fastq.gz	e2c01dfc59e5b04ce99b26e8f4a6e1ad
ENCSR715CCR	ENCFF579BJG	DPF2	DPF2 ChIP-seq on human K562	ENCLB708CTN	ENCAB076EMA	ENCSR554FDZ	ENCFF002EFF	fastq_1	ENCFF031JCO	/files/ENCFF579BJG/@@download/ENCFF579BJG.fastq.gz	fb0fedad886058e981cda9f760e23ca7
ENCSR715CCR	ENCFF290HFY	DPF2	DPF2 ChIP-seq on human K562	ENCLB882FCY	ENCAB076EMA	ENCSR554FDZ	ENCFF002EFA	fastq_2	ENCFF389HJO	/files/ENCFF290HFY/@@download/ENCFF290HFY.fastq.gz	180984e5627c7b935b22c50da498772c
ENCSR715CCR	ENCFF389HJO	DPF2	DPF2 ChIP-seq on human K562	ENCLB882FCY	ENCAB076EMA	ENCSR554FDZ	ENCFF002EFD	fastq_1	ENCFF290HFY	/files/ENCFF389HJO/@@download/ENCFF389HJO.fastq.gz	1a01960a94b28fb3eb5eb44f155d4057
ENCSR718SDE	ENCFF765ZNI	RLF	RLF ChIP-seq on human K562	ENCLB278GNJ	ENCAB069FYQ	ENCSR658AGP	ENCFF368UOC	fastq_2	ENCFF640JQI	/files/ENCFF765ZNI/@@download/ENCFF765ZNI.fastq.gz	aec0e1932e230401b35ca913f83121c4
ENCSR718SDE	ENCFF640JQI	RLF	RLF ChIP-seq on human K562	ENCLB278GNJ	ENCAB069FYQ	ENCSR658AGP	ENCFF410PHD	fastq_1	ENCFF765ZNI	/files/ENCFF640JQI/@@download/ENCFF640JQI.fastq.gz	98d86ffaf15b00fc6f42b548818a45e2
ENCSR718SDE	ENCFF812LUV	RLF	RLF ChIP-seq on human K562	ENCLB430LRT	ENCAB069FYQ	ENCSR658AGP	ENCFF240DTE	fastq_1	ENCFF324OEM	/files/ENCFF812LUV/@@download/ENCFF812LUV.fastq.gz	7162caf7da872b8e9b976a797dd737a1
ENCSR718SDE	ENCFF324OEM	RLF	RLF ChIP-seq on human K562	ENCLB430LRT	ENCAB069FYQ	ENCSR658AGP	ENCFF608MDV	fastq_2	ENCFF812LUV	/files/ENCFF324OEM/@@download/ENCFF324OEM.fastq.gz	42cb319ce6f3de73b696a5d3acbdc1e4
ENCSR720HUL	ENCFF895VJN	E2F1	E2F1 ChIP-seq on human K562	ENCLB549JWU	ENCAB357OHU	ENCSR173USI	ENCFF498JMO	fastq_1	ENCFF108ESB	/files/ENCFF895VJN/@@download/ENCFF895VJN.fastq.gz	a7da081afe0cec7eb1f24831a1fe6d9f
ENCSR720HUL	ENCFF803CCE	E2F1	E2F1 ChIP-seq on human K562	ENCLB524NDK	ENCAB357OHU	ENCSR173USI	ENCFF259GQA	fastq_1	ENCFF917BAA	/files/ENCFF803CCE/@@download/ENCFF803CCE.fastq.gz	949f5b144b317e8fc03f554f576b53c1
ENCSR720HUL	ENCFF917BAA	E2F1	E2F1 ChIP-seq on human K562	ENCLB524NDK	ENCAB357OHU	ENCSR173USI	ENCFF837MIV	fastq_2	ENCFF803CCE	/files/ENCFF917BAA/@@download/ENCFF917BAA.fastq.gz	38fa0d20fcc56f008e89493c27c6907e
ENCSR720HUL	ENCFF108ESB	E2F1	E2F1 ChIP-seq on human K562	ENCLB549JWU	ENCAB357OHU	ENCSR173USI	ENCFF502GTS	fastq_2	ENCFF895VJN	/files/ENCFF108ESB/@@download/ENCFF108ESB.fastq.gz	0ab360c09155b2fd514ee2ec0199428e
ENCSR724HDV	ENCFF795ITH	Control	Input control ChIP-seq on human eGFP-DIDO1 tagged K562 cell line.	ENCLB106RCN	NA	NA	NA	fastq_1	ENCFF729LDU	/files/ENCFF795ITH/@@download/ENCFF795ITH.fastq.gz	ed52332f14d82c9a3c0260204e2f6a00
ENCSR724HDV	ENCFF729LDU	Control	Input control ChIP-seq on human eGFP-DIDO1 tagged K562 cell line.	ENCLB106RCN	NA	NA	NA	fastq_2	ENCFF795ITH	/files/ENCFF729LDU/@@download/ENCFF729LDU.fastq.gz	c62e37ef89af002aaf42bbea7680bdfb
ENCSR727UQK	ENCFF345KIN	Control	Input control ChIP-seq on human eGFP-MAFG tagged K562 cell line.	ENCLB341QQP	NA	NA	NA	fastq_1	ENCFF211RBV	/files/ENCFF345KIN/@@download/ENCFF345KIN.fastq.gz	f0565e5c3b96436405672f35b2465646
ENCSR727UQK	ENCFF211RBV	Control	Input control ChIP-seq on human eGFP-MAFG tagged K562 cell line.	ENCLB341QQP	NA	NA	NA	fastq_2	ENCFF345KIN	/files/ENCFF211RBV/@@download/ENCFF211RBV.fastq.gz	0ddb2395bb953ec056707dfe9451a581
ENCSR731LHZ	ENCFF301GHT	E4F1	E4F1 ChIP-seq on human K562	ENCLB902ALU	ENCAB944PGR	ENCSR173USI	ENCFF002EFD	fastq_1	ENCFF243UPQ	/files/ENCFF301GHT/@@download/ENCFF301GHT.fastq.gz	a265b1343cf0d0c3754abaea42cc1d6b
ENCSR731LHZ	ENCFF772FZX	E4F1	E4F1 ChIP-seq on human K562	ENCLB642OCU	ENCAB944PGR	ENCSR173USI	ENCFF002EFF	fastq_1	ENCFF603CIN	/files/ENCFF772FZX/@@download/ENCFF772FZX.fastq.gz	1b83a83ab8400ac2abc33c7400677100
ENCSR731LHZ	ENCFF243UPQ	E4F1	E4F1 ChIP-seq on human K562	ENCLB902ALU	ENCAB944PGR	ENCSR173USI	ENCFF002EFA	fastq_2	ENCFF301GHT	/files/ENCFF243UPQ/@@download/ENCFF243UPQ.fastq.gz	736978b2fcf9e0185960beaceb4fd6b1
ENCSR731LHZ	ENCFF603CIN	E4F1	E4F1 ChIP-seq on human K562	ENCLB642OCU	ENCAB944PGR	ENCSR173USI	ENCFF002EFH	fastq_2	ENCFF772FZX	/files/ENCFF603CIN/@@download/ENCFF603CIN.fastq.gz	140f752a344659532c332ddf49d3f186
ENCSR731LHZ	ENCFF953JKI	E4F1	E4F1 ChIP-seq on human K562	ENCLB642OCU	ENCAB944PGR	ENCSR173USI	ENCFF002EFH	fastq_2	ENCFF447FBL	/files/ENCFF953JKI/@@download/ENCFF953JKI.fastq.gz	0bcaddea1498546f97b391f93eb81180
ENCSR731LHZ	ENCFF447FBL	E4F1	E4F1 ChIP-seq on human K562	ENCLB642OCU	ENCAB944PGR	ENCSR173USI	ENCFF002EFF	fastq_1	ENCFF953JKI	/files/ENCFF447FBL/@@download/ENCFF447FBL.fastq.gz	873f87c166f6e0971402a33a8da41b30
ENCSR742IDN	ENCFF102DIC	NR2C1	NR2C1 ChIP-seq on human K562	ENCLB408KAB	ENCAB324ARN	ENCSR632PAG	ENCFF837MIV	fastq_2	ENCFF146EKI	/files/ENCFF102DIC/@@download/ENCFF102DIC.fastq.gz	b531501479d0eef4dfef305bcdce0cc5
ENCSR742IDN	ENCFF025RHU	NR2C1	NR2C1 ChIP-seq on human K562	ENCLB463BWS	ENCAB324ARN	ENCSR632PAG	ENCFF498JMO	fastq_1	ENCFF562VET	/files/ENCFF025RHU/@@download/ENCFF025RHU.fastq.gz	1c180dcd00aed6e578b9459e8262ce4e
ENCSR742IDN	ENCFF562VET	NR2C1	NR2C1 ChIP-seq on human K562	ENCLB463BWS	ENCAB324ARN	ENCSR632PAG	ENCFF502GTS	fastq_2	ENCFF025RHU	/files/ENCFF562VET/@@download/ENCFF562VET.fastq.gz	010721e6e55850cb4bfe58a6fe9b9366
ENCSR742IDN	ENCFF146EKI	NR2C1	NR2C1 ChIP-seq on human K562	ENCLB408KAB	ENCAB324ARN	ENCSR632PAG	ENCFF259GQA	fastq_1	ENCFF102DIC	/files/ENCFF146EKI/@@download/ENCFF146EKI.fastq.gz	535849d6890a9650b423374fa97aaee9
ENCSR742TMU	ENCFF908NRM	ZNF282	ZNF282 ChIP-seq on human K562	ENCLB365BOC	ENCAB503NQV	ENCSR554FDZ	ENCFF002EFF	fastq_1	ENCFF222CTH	/files/ENCFF908NRM/@@download/ENCFF908NRM.fastq.gz	c0b6bd45d294c60c03dd27089c8c0d0b
ENCSR742TMU	ENCFF222CTH	ZNF282	ZNF282 ChIP-seq on human K562	ENCLB365BOC	ENCAB503NQV	ENCSR554FDZ	ENCFF002EFH	fastq_2	ENCFF908NRM	/files/ENCFF222CTH/@@download/ENCFF222CTH.fastq.gz	418739b825539609904ecd5f6e6b77c9
ENCSR742TMU	ENCFF455ZRR	ZNF282	ZNF282 ChIP-seq on human K562	ENCLB311VSR	ENCAB503NQV	ENCSR554FDZ	ENCFF002EFA	fastq_2	ENCFF899JCN	/files/ENCFF455ZRR/@@download/ENCFF455ZRR.fastq.gz	03bc959f4c337c979bb68553f619a5eb
ENCSR742TMU	ENCFF899JCN	ZNF282	ZNF282 ChIP-seq on human K562	ENCLB311VSR	ENCAB503NQV	ENCSR554FDZ	ENCFF002EFD	fastq_1	ENCFF455ZRR	/files/ENCFF899JCN/@@download/ENCFF899JCN.fastq.gz	16ae7844c6146fa72aebe789539847d2
ENCSR744WOO	ENCFF171QIU	TCF12	TCF12 ChIP-seq on human K562	ENCLB527OEI	ENCAB506UYG	ENCSR173USI	ENCFF002EFA	fastq_2	ENCFF920GYM	/files/ENCFF171QIU/@@download/ENCFF171QIU.fastq.gz	6d6dbbda436156b2a5c92d64877df50d
ENCSR744WOO	ENCFF017IMJ	TCF12	TCF12 ChIP-seq on human K562	ENCLB041JMU	ENCAB506UYG	ENCSR173USI	ENCFF002EFF	fastq_1	ENCFF349MIY	/files/ENCFF017IMJ/@@download/ENCFF017IMJ.fastq.gz	da58c2252770d023815075115aad1c18
ENCSR744WOO	ENCFF920GYM	TCF12	TCF12 ChIP-seq on human K562	ENCLB527OEI	ENCAB506UYG	ENCSR173USI	ENCFF002EFD	fastq_1	ENCFF171QIU	/files/ENCFF920GYM/@@download/ENCFF920GYM.fastq.gz	11a1da9016da79926701c9624259f9e0
ENCSR744WOO	ENCFF349MIY	TCF12	TCF12 ChIP-seq on human K562	ENCLB041JMU	ENCAB506UYG	ENCSR173USI	ENCFF002EFH	fastq_2	ENCFF017IMJ	/files/ENCFF349MIY/@@download/ENCFF349MIY.fastq.gz	f7396c330854dc664f2e27848684dd6a
ENCSR764YDL	ENCFF685UUM	NR0B1	NR0B1 ChIP-seq on human K562	ENCLB822EFR	ENCAB651SYY	ENCSR632PAG	ENCFF259GQA	fastq_1	ENCFF828VUL	/files/ENCFF685UUM/@@download/ENCFF685UUM.fastq.gz	a48adfbbf266179b534bcc0d8ceb6dd4
ENCSR764YDL	ENCFF301KVJ	NR0B1	NR0B1 ChIP-seq on human K562	ENCLB544RHH	ENCAB651SYY	ENCSR632PAG	ENCFF502GTS	fastq_2	ENCFF460ZWD	/files/ENCFF301KVJ/@@download/ENCFF301KVJ.fastq.gz	0eb5c6a131e91b4a247ad394754b514d
ENCSR764YDL	ENCFF828VUL	NR0B1	NR0B1 ChIP-seq on human K562	ENCLB822EFR	ENCAB651SYY	ENCSR632PAG	ENCFF837MIV	fastq_2	ENCFF685UUM	/files/ENCFF828VUL/@@download/ENCFF828VUL.fastq.gz	c30f8e216c9a497469112e7fe163f6ba
ENCSR764YDL	ENCFF460ZWD	NR0B1	NR0B1 ChIP-seq on human K562	ENCLB544RHH	ENCAB651SYY	ENCSR632PAG	ENCFF498JMO	fastq_1	ENCFF301KVJ	/files/ENCFF460ZWD/@@download/ENCFF460ZWD.fastq.gz	85825146b28061678e80332b0da34453
ENCSR772EEN	ENCFF148FMX	eGFP-RELA	eGFP-RELA ChIP-seq on human K562	ENCLB998PQU	ENCAB728YTO	ENCSR545WDI	ENCFF795KJT	fastq_1	ENCFF528GYT	/files/ENCFF148FMX/@@download/ENCFF148FMX.fastq.gz	b4d68d98f5e512e7d209b5557a9f6967
ENCSR772EEN	ENCFF186DEJ	eGFP-RELA	eGFP-RELA ChIP-seq on human K562	ENCLB738KFG	ENCAB728YTO	ENCSR545WDI	ENCFF067HZB	fastq_2	ENCFF074UIO	/files/ENCFF186DEJ/@@download/ENCFF186DEJ.fastq.gz	d36020dd1e934fa2a66a1ca4573cfff2
ENCSR772EEN	ENCFF074UIO	eGFP-RELA	eGFP-RELA ChIP-seq on human K562	ENCLB738KFG	ENCAB728YTO	ENCSR545WDI	ENCFF795KJT	fastq_1	ENCFF186DEJ	/files/ENCFF074UIO/@@download/ENCFF074UIO.fastq.gz	d31319386d0ef2b3b931d5cbdc897f2d
ENCSR772EEN	ENCFF528GYT	eGFP-RELA	eGFP-RELA ChIP-seq on human K562	ENCLB998PQU	ENCAB728YTO	ENCSR545WDI	ENCFF067HZB	fastq_2	ENCFF148FMX	/files/ENCFF528GYT/@@download/ENCFF528GYT.fastq.gz	57479abd8ea021627ef380b7cded6dfe
ENCSR776RXA	ENCFF026HSI	Control	Input control ChIP-seq on human eGFP-POLR2H tagged K562 cell ine.	ENCLB868ABL	NA	NA	ENCFF671HJP	fastq_2	ENCFF096LLU	/files/ENCFF026HSI/@@download/ENCFF026HSI.fastq.gz	32dba9eb12e4b77028719f43e5210a66
ENCSR776RXA	ENCFF096LLU	Control	Input control ChIP-seq on human eGFP-POLR2H tagged K562 cell ine.	ENCLB868ABL	NA	NA	ENCFF671HJP	fastq_1	ENCFF026HSI	/files/ENCFF096LLU/@@download/ENCFF096LLU.fastq.gz	0ede51e44678eb09b49faf4cbf6e88fd
ENCSR780BBJ	ENCFF960PEL	ZZZ3	ZZZ3 ChIP-seq on human K562	ENCLB662OQQ	ENCAB797CMZ	ENCSR632PAG	ENCFF259GQA	fastq_1	ENCFF491EOP	/files/ENCFF960PEL/@@download/ENCFF960PEL.fastq.gz	cc94abd92307f91475d2b43a07f70ecd
ENCSR780BBJ	ENCFF233HVB	ZZZ3	ZZZ3 ChIP-seq on human K562	ENCLB154WSS	ENCAB797CMZ	ENCSR632PAG	ENCFF498JMO	fastq_1	ENCFF778PUP	/files/ENCFF233HVB/@@download/ENCFF233HVB.fastq.gz	dc72b22237dc2a7be43a30d43c4e9b87
ENCSR780BBJ	ENCFF778PUP	ZZZ3	ZZZ3 ChIP-seq on human K562	ENCLB154WSS	ENCAB797CMZ	ENCSR632PAG	ENCFF502GTS	fastq_2	ENCFF233HVB	/files/ENCFF778PUP/@@download/ENCFF778PUP.fastq.gz	c47ee9fb4204ae557acd3b7af316e217
ENCSR780BBJ	ENCFF491EOP	ZZZ3	ZZZ3 ChIP-seq on human K562	ENCLB662OQQ	ENCAB797CMZ	ENCSR632PAG	ENCFF837MIV	fastq_2	ENCFF960PEL	/files/ENCFF491EOP/@@download/ENCFF491EOP.fastq.gz	95b9e99f443d37f11be941d043d1e027
ENCSR781GAA	ENCFF114DVM	Control	Input control ChIP-seq on human eGFP-ID3 tagged K562 cell line.	ENCLB356AAP	NA	NA	NA	fastq_2	ENCFF622ATI	/files/ENCFF114DVM/@@download/ENCFF114DVM.fastq.gz	c9792dfe7e633f5aae10fdb26802c450
ENCSR781GAA	ENCFF622ATI	Control	Input control ChIP-seq on human eGFP-ID3 tagged K562 cell line.	ENCLB356AAP	NA	NA	NA	fastq_1	ENCFF114DVM	/files/ENCFF622ATI/@@download/ENCFF622ATI.fastq.gz	676e8729e7bfd99c3161bf54fe24f325
ENCSR786OQY	ENCFF543AIK	ZBTB5	ZBTB5 ChIP-seq on human K562	ENCLB902XHD	ENCAB301QZF	ENCSR173USI	ENCFF002EFH	fastq_2	ENCFF865YPR	/files/ENCFF543AIK/@@download/ENCFF543AIK.fastq.gz	2bfe32457461047d548f4caa08c21b62
ENCSR786OQY	ENCFF861REO	ZBTB5	ZBTB5 ChIP-seq on human K562	ENCLB567SCE	ENCAB301QZF	ENCSR173USI	ENCFF002EFA	fastq_2	ENCFF730YIK	/files/ENCFF861REO/@@download/ENCFF861REO.fastq.gz	0cf5b060af1fa08daa2e34f5ccbec898
ENCSR786OQY	ENCFF865YPR	ZBTB5	ZBTB5 ChIP-seq on human K562	ENCLB902XHD	ENCAB301QZF	ENCSR173USI	ENCFF002EFF	fastq_1	ENCFF543AIK	/files/ENCFF865YPR/@@download/ENCFF865YPR.fastq.gz	fcff60fa9c5f104a7ecc9866ce497c38
ENCSR786OQY	ENCFF730YIK	ZBTB5	ZBTB5 ChIP-seq on human K562	ENCLB567SCE	ENCAB301QZF	ENCSR173USI	ENCFF002EFD	fastq_1	ENCFF861REO	/files/ENCFF730YIK/@@download/ENCFF730YIK.fastq.gz	c2a0191943fb8c8539918c3a47973a5f
ENCSR787RVK	ENCFF284BOO	eGFP-TSC22D4	eGFP-TSC22D4 ChIP-seq on human K562	ENCLB021WRW	ENCAB728YTO	ENCSR298QDM	ENCFF703OVM	fastq_1	ENCFF014DOG	/files/ENCFF284BOO/@@download/ENCFF284BOO.fastq.gz	4ef704a81b6c546e232e40f660a0b067
ENCSR787RVK	ENCFF493SOQ	eGFP-TSC22D4	eGFP-TSC22D4 ChIP-seq on human K562	ENCLB483YWT	ENCAB728YTO	ENCSR298QDM	ENCFF703OVM	fastq_1	ENCFF398EAS	/files/ENCFF493SOQ/@@download/ENCFF493SOQ.fastq.gz	77ff95dafcfa488459374b51bcb365ea
ENCSR787RVK	ENCFF398EAS	eGFP-TSC22D4	eGFP-TSC22D4 ChIP-seq on human K562	ENCLB483YWT	ENCAB728YTO	ENCSR298QDM	ENCFF898SRJ	fastq_2	ENCFF493SOQ	/files/ENCFF398EAS/@@download/ENCFF398EAS.fastq.gz	fc7ccc0071a78c041029b9aa35fc91a4
ENCSR787RVK	ENCFF014DOG	eGFP-TSC22D4	eGFP-TSC22D4 ChIP-seq on human K562	ENCLB021WRW	ENCAB728YTO	ENCSR298QDM	ENCFF898SRJ	fastq_2	ENCFF284BOO	/files/ENCFF014DOG/@@download/ENCFF014DOG.fastq.gz	8134996da44c3584dc9ae5c07292be9e
ENCSR788RSW	ENCFF002DUA	SOX6	SOX6 ChIP-seq on human K562	ENCLB134QRS	ENCAB000BOG	ENCSR554FDZ	ENCFF002EFD	fastq_1	ENCFF002DPM	/files/ENCFF002DUA/@@download/ENCFF002DUA.fastq.gz	e07f12682a52e9a55bc4ea5e59885fed
ENCSR788RSW	ENCFF002EGF	SOX6	SOX6 ChIP-seq on human K562	ENCLB788HDH	ENCAB000BOG	ENCSR554FDZ	ENCFF002EFH	fastq_2	ENCFF002DPJ	/files/ENCFF002EGF/@@download/ENCFF002EGF.fastq.gz	b3689a234ab0823589ed9862f379bf23
ENCSR788RSW	ENCFF002DPJ	SOX6	SOX6 ChIP-seq on human K562	ENCLB788HDH	ENCAB000BOG	ENCSR554FDZ	ENCFF002EFF	fastq_1	ENCFF002EGF	/files/ENCFF002DPJ/@@download/ENCFF002DPJ.fastq.gz	fbc799e4689d93e528a5a5db3fd1a99e
ENCSR788RSW	ENCFF002DPM	SOX6	SOX6 ChIP-seq on human K562	ENCLB134QRS	ENCAB000BOG	ENCSR554FDZ	ENCFF002EFA	fastq_2	ENCFF002DUA	/files/ENCFF002DPM/@@download/ENCFF002DPM.fastq.gz	85bce0dc93257926329d8a823d3a35e9
ENCSR792IYC	ENCFF801FWC	BCLAF1	BCLAF1 ChIP-seq on human K562	ENCLB660CGZ	ENCAB733KID	ENCSR173USI	ENCFF002EFF	fastq_1	ENCFF455GIL	/files/ENCFF801FWC/@@download/ENCFF801FWC.fastq.gz	aa38f29da81e402a7c9a139e42b5b008
ENCSR792IYC	ENCFF455GIL	BCLAF1	BCLAF1 ChIP-seq on human K562	ENCLB660CGZ	ENCAB733KID	ENCSR173USI	ENCFF002EFH	fastq_2	ENCFF801FWC	/files/ENCFF455GIL/@@download/ENCFF455GIL.fastq.gz	3fe942a870c805ed982daf8e2c61bab5
ENCSR792IYC	ENCFF355NCQ	BCLAF1	BCLAF1 ChIP-seq on human K562	ENCLB246JZB	ENCAB733KID	ENCSR173USI	ENCFF002EFA	fastq_2	ENCFF404NEP	/files/ENCFF355NCQ/@@download/ENCFF355NCQ.fastq.gz	77821bd4589bbacd14e2085d05f62cb3
ENCSR792IYC	ENCFF404NEP	BCLAF1	BCLAF1 ChIP-seq on human K562	ENCLB246JZB	ENCAB733KID	ENCSR173USI	ENCFF002EFD	fastq_1	ENCFF355NCQ	/files/ENCFF404NEP/@@download/ENCFF404NEP.fastq.gz	eb5705e9385c5293f7186900cebbaab8
ENCSR796ITY	ENCFF439DZE	NFIC	NFIC ChIP-seq on human K562	ENCLB642HDH	ENCAB272JJF	ENCSR632PAG	ENCFF259GQA	fastq_1	ENCFF456ASW	/files/ENCFF439DZE/@@download/ENCFF439DZE.fastq.gz	fe48a666c957eafc72a0a903c8fd3343
ENCSR796ITY	ENCFF456ASW	NFIC	NFIC ChIP-seq on human K562	ENCLB642HDH	ENCAB272JJF	ENCSR632PAG	ENCFF837MIV	fastq_2	ENCFF439DZE	/files/ENCFF456ASW/@@download/ENCFF456ASW.fastq.gz	ef8957e2870e422c0074fa097e53309a
ENCSR796ITY	ENCFF534ZOY	NFIC	NFIC ChIP-seq on human K562	ENCLB244LCH	ENCAB272JJF	ENCSR632PAG	ENCFF498JMO	fastq_1	ENCFF077ONG	/files/ENCFF534ZOY/@@download/ENCFF534ZOY.fastq.gz	c140e239a48a9866ceeeab2eb9c54558
ENCSR796ITY	ENCFF077ONG	NFIC	NFIC ChIP-seq on human K562	ENCLB244LCH	ENCAB272JJF	ENCSR632PAG	ENCFF502GTS	fastq_2	ENCFF534ZOY	/files/ENCFF077ONG/@@download/ENCFF077ONG.fastq.gz	738b3a2ce82e55140683b32fb26e2e2e
ENCSR797SWM	ENCFF220PBO	MITF	MITF ChIP-seq on human K562	ENCLB664GQC	ENCAB681JHP	ENCSR173USI	ENCFF002EFF	fastq_1	ENCFF018YWZ	/files/ENCFF220PBO/@@download/ENCFF220PBO.fastq.gz	c15cb29a452df29c812b8fa3532174c5
ENCSR797SWM	ENCFF029JZY	MITF	MITF ChIP-seq on human K562	ENCLB890WIR	ENCAB681JHP	ENCSR173USI	ENCFF002EFA	fastq_2	ENCFF455XVE	/files/ENCFF029JZY/@@download/ENCFF029JZY.fastq.gz	e77b68a81149c535b7cace00e39ef64e
ENCSR797SWM	ENCFF018YWZ	MITF	MITF ChIP-seq on human K562	ENCLB664GQC	ENCAB681JHP	ENCSR173USI	ENCFF002EFH	fastq_2	ENCFF220PBO	/files/ENCFF018YWZ/@@download/ENCFF018YWZ.fastq.gz	9b98c477b52c56527bb791f57a7142eb
ENCSR797SWM	ENCFF455XVE	MITF	MITF ChIP-seq on human K562	ENCLB890WIR	ENCAB681JHP	ENCSR173USI	ENCFF002EFD	fastq_1	ENCFF029JZY	/files/ENCFF455XVE/@@download/ENCFF455XVE.fastq.gz	577d7534525432120dc7a38d5b29b351
ENCSR798ILC	ENCFF642TLW	NCOR1	NCOR1 ChIP-seq on human K562	ENCLB732JMK	ENCAB025LCD	ENCSR173USI	ENCFF002EFA	fastq_2	ENCFF268XRY	/files/ENCFF642TLW/@@download/ENCFF642TLW.fastq.gz	eb0a2c37f52b8628f44d7783b1a4f197
ENCSR798ILC	ENCFF714KWX	NCOR1	NCOR1 ChIP-seq on human K562	ENCLB829ZPM	ENCAB025LCD	ENCSR173USI	ENCFF002EFH	fastq_2	ENCFF455UQA	/files/ENCFF714KWX/@@download/ENCFF714KWX.fastq.gz	751c115cf10c8e189f318212e3caa0aa
ENCSR798ILC	ENCFF268XRY	NCOR1	NCOR1 ChIP-seq on human K562	ENCLB732JMK	ENCAB025LCD	ENCSR173USI	ENCFF002EFD	fastq_1	ENCFF642TLW	/files/ENCFF268XRY/@@download/ENCFF268XRY.fastq.gz	4932de7a42048cb3dd2c793d5ee67ce1
ENCSR798ILC	ENCFF455UQA	NCOR1	NCOR1 ChIP-seq on human K562	ENCLB829ZPM	ENCAB025LCD	ENCSR173USI	ENCFF002EFF	fastq_1	ENCFF714KWX	/files/ENCFF455UQA/@@download/ENCFF455UQA.fastq.gz	a2a6fa2d372c7029ad41cd55c128e9a3
ENCSR801RPW	ENCFF483AVN	eGFP-GTF2A2	eGFP-GTF2A2 ChIP-seq on human K562	ENCLB086WYJ	ENCAB728YTO	ENCSR492SGS	ENCFF821AJH	fastq_1	ENCFF264IWL	/files/ENCFF483AVN/@@download/ENCFF483AVN.fastq.gz	812820e65d1b6d0f4a8c4a9c563971e6
ENCSR801RPW	ENCFF264IWL	eGFP-GTF2A2	eGFP-GTF2A2 ChIP-seq on human K562	ENCLB086WYJ	ENCAB728YTO	ENCSR492SGS	ENCFF821AJH	fastq_2	ENCFF483AVN	/files/ENCFF264IWL/@@download/ENCFF264IWL.fastq.gz	b19924622bd07423ad4b4d89d5b56ef0
ENCSR801RPW	ENCFF677HTA	eGFP-GTF2A2	eGFP-GTF2A2 ChIP-seq on human K562	ENCLB428JWA	ENCAB728YTO	ENCSR492SGS	ENCFF821AJH	fastq_1	ENCFF339NHI	/files/ENCFF677HTA/@@download/ENCFF677HTA.fastq.gz	7c08b910bd627129a2cf01e143b50e21
ENCSR801RPW	ENCFF339NHI	eGFP-GTF2A2	eGFP-GTF2A2 ChIP-seq on human K562	ENCLB428JWA	ENCAB728YTO	ENCSR492SGS	ENCFF821AJH	fastq_2	ENCFF677HTA	/files/ENCFF339NHI/@@download/ENCFF339NHI.fastq.gz	a774c219825c8b3eb8674b22be272408
ENCSR803EKW	ENCFF838ILR	NCOA2	NCOA2 ChIP-seq on human K562	ENCLB685IQU	ENCAB155MHN	ENCSR632PAG	ENCFF502GTS	fastq_2	ENCFF385CVM	/files/ENCFF838ILR/@@download/ENCFF838ILR.fastq.gz	0ecb602840158c87f9696942d3dbc3c0
ENCSR803EKW	ENCFF385CVM	NCOA2	NCOA2 ChIP-seq on human K562	ENCLB685IQU	ENCAB155MHN	ENCSR632PAG	ENCFF498JMO	fastq_1	ENCFF838ILR	/files/ENCFF385CVM/@@download/ENCFF385CVM.fastq.gz	edb306cab91e6ee93167fd18d7784041
ENCSR803EKW	ENCFF144MVR	NCOA2	NCOA2 ChIP-seq on human K562	ENCLB962PNK	ENCAB155MHN	ENCSR632PAG	ENCFF259GQA	fastq_1	ENCFF549XBX	/files/ENCFF144MVR/@@download/ENCFF144MVR.fastq.gz	2c8fcb3744bc4b2814fbe45b118678ef
ENCSR803EKW	ENCFF549XBX	NCOA2	NCOA2 ChIP-seq on human K562	ENCLB962PNK	ENCAB155MHN	ENCSR632PAG	ENCFF837MIV	fastq_2	ENCFF144MVR	/files/ENCFF549XBX/@@download/ENCFF549XBX.fastq.gz	07cdca881b29734ef11c6c3623998645
ENCSR805ITZ	ENCFF849TLD	Control	Input control ChIP-seq on human eGFP-NR2C1 tagged K562 cell line.	ENCLB766EJE	NA	NA	NA	fastq_2	ENCFF096CKY	/files/ENCFF849TLD/@@download/ENCFF849TLD.fastq.gz	12e1839b6b711b22c6c12c9d774f2267
ENCSR805ITZ	ENCFF096CKY	Control	Input control ChIP-seq on human eGFP-NR2C1 tagged K562 cell line.	ENCLB766EJE	NA	NA	NA	fastq_1	ENCFF849TLD	/files/ENCFF096CKY/@@download/ENCFF096CKY.fastq.gz	2e55d6b3ca9180582421ecb557f78e36
ENCSR807BGP	ENCFF638OLJ	MTA1	MTA1 ChIP-seq on human K562	ENCLB573EWI	ENCAB000BCN	ENCSR173USI	ENCFF002EFD	fastq_1	ENCFF032QDB	/files/ENCFF638OLJ/@@download/ENCFF638OLJ.fastq.gz	bc7f3b676848e914402c6492fe8dd875
ENCSR807BGP	ENCFF434PLO	MTA1	MTA1 ChIP-seq on human K562	ENCLB732NWZ	ENCAB000BCN	ENCSR173USI	ENCFF002EFF	fastq_1	ENCFF139SOU	/files/ENCFF434PLO/@@download/ENCFF434PLO.fastq.gz	2b72346fc571ef83c3850647bb155e23
ENCSR807BGP	ENCFF139SOU	MTA1	MTA1 ChIP-seq on human K562	ENCLB732NWZ	ENCAB000BCN	ENCSR173USI	ENCFF002EFH	fastq_2	ENCFF434PLO	/files/ENCFF139SOU/@@download/ENCFF139SOU.fastq.gz	7b6856632dcd180d54101839336bbee0
ENCSR807BGP	ENCFF032QDB	MTA1	MTA1 ChIP-seq on human K562	ENCLB573EWI	ENCAB000BCN	ENCSR173USI	ENCFF002EFA	fastq_2	ENCFF638OLJ	/files/ENCFF032QDB/@@download/ENCFF032QDB.fastq.gz	32d1033fa579866c98a94b92d79fc208
ENCSR808AKZ	ENCFF423KKF	BCOR	BCOR ChIP-seq on human K562	ENCLB266GKU	ENCAB461XEH	ENCSR173USI	ENCFF002EFD	fastq_1	ENCFF047XMV	/files/ENCFF423KKF/@@download/ENCFF423KKF.fastq.gz	574af51d4def37ad5ef29eb02fb9d811
ENCSR808AKZ	ENCFF047XMV	BCOR	BCOR ChIP-seq on human K562	ENCLB266GKU	ENCAB461XEH	ENCSR173USI	ENCFF002EFA	fastq_2	ENCFF423KKF	/files/ENCFF047XMV/@@download/ENCFF047XMV.fastq.gz	b62b502fae03e94d54715c5148357b39
ENCSR808AKZ	ENCFF949LLJ	BCOR	BCOR ChIP-seq on human K562	ENCLB786XSD	ENCAB461XEH	ENCSR173USI	ENCFF002EFF	fastq_1	ENCFF036YYM	/files/ENCFF949LLJ/@@download/ENCFF949LLJ.fastq.gz	e843f7530ad0eb416c5032fbe57929f3
ENCSR808AKZ	ENCFF036YYM	BCOR	BCOR ChIP-seq on human K562	ENCLB786XSD	ENCAB461XEH	ENCSR173USI	ENCFF002EFH	fastq_2	ENCFF949LLJ	/files/ENCFF036YYM/@@download/ENCFF036YYM.fastq.gz	ce054a288e00de0b9072a52dd9ca1c02
ENCSR817QKV	ENCFF604RKI	EP400	EP400 ChIP-seq on human K562	ENCLB312GNT	ENCAB702SYV	ENCSR632PAG	ENCFF259GQA	fastq_1	ENCFF478BKV	/files/ENCFF604RKI/@@download/ENCFF604RKI.fastq.gz	086948816bc6e1c57d058ca24a86e920
ENCSR817QKV	ENCFF478BKV	EP400	EP400 ChIP-seq on human K562	ENCLB312GNT	ENCAB702SYV	ENCSR632PAG	ENCFF837MIV	fastq_2	ENCFF604RKI	/files/ENCFF478BKV/@@download/ENCFF478BKV.fastq.gz	4f91e40c9673e898901ca98e9c8fee4e
ENCSR817QKV	ENCFF636OJT	EP400	EP400 ChIP-seq on human K562	ENCLB410LRX	ENCAB702SYV	ENCSR632PAG	ENCFF502GTS	fastq_2	ENCFF076RPA	/files/ENCFF636OJT/@@download/ENCFF636OJT.fastq.gz	860c35abe99b67b0ad26d267c4d04f72
ENCSR817QKV	ENCFF076RPA	EP400	EP400 ChIP-seq on human K562	ENCLB410LRX	ENCAB702SYV	ENCSR632PAG	ENCFF498JMO	fastq_1	ENCFF636OJT	/files/ENCFF076RPA/@@download/ENCFF076RPA.fastq.gz	0c6fe0618229ca600839d5e3fa37fd8a
ENCSR818DQV	ENCFF711WIA	eGFP-MAFG	eGFP-MAFG ChIP-seq on human K562	ENCLB918FBQ	ENCAB728YTO	ENCSR727UQK	ENCFF345KIN	fastq_1	ENCFF131JSB	/files/ENCFF711WIA/@@download/ENCFF711WIA.fastq.gz	8c4b2247a44324e872588efe00182b33
ENCSR818DQV	ENCFF131JSB	eGFP-MAFG	eGFP-MAFG ChIP-seq on human K562	ENCLB918FBQ	ENCAB728YTO	ENCSR727UQK	ENCFF211RBV	fastq_2	ENCFF711WIA	/files/ENCFF131JSB/@@download/ENCFF131JSB.fastq.gz	81ecbc383c28d7ed2c21884908aac1e1
ENCSR818DQV	ENCFF307CQO	eGFP-MAFG	eGFP-MAFG ChIP-seq on human K562	ENCLB754JCU	ENCAB728YTO	ENCSR727UQK	ENCFF211RBV	fastq_2	ENCFF683PDC	/files/ENCFF307CQO/@@download/ENCFF307CQO.fastq.gz	bcc0616b5b85cf69fb3b4099523f5289
ENCSR818DQV	ENCFF683PDC	eGFP-MAFG	eGFP-MAFG ChIP-seq on human K562	ENCLB754JCU	ENCAB728YTO	ENCSR727UQK	ENCFF345KIN	fastq_1	ENCFF307CQO	/files/ENCFF683PDC/@@download/ENCFF683PDC.fastq.gz	1334d97655765b9eac29376fc49d6d55
ENCSR819LHG	ENCFF692TZI	FOXA1	FOXA1 ChIP-seq on human K562	ENCLB562CFQ	ENCAB301QLE	ENCSR658AGP	ENCFF240DTE	fastq_1	ENCFF762YIW	/files/ENCFF692TZI/@@download/ENCFF692TZI.fastq.gz	f2146b3ea7bb236c00d0c20199daf145
ENCSR819LHG	ENCFF762YIW	FOXA1	FOXA1 ChIP-seq on human K562	ENCLB562CFQ	ENCAB301QLE	ENCSR658AGP	ENCFF608MDV	fastq_2	ENCFF692TZI	/files/ENCFF762YIW/@@download/ENCFF762YIW.fastq.gz	27ba2875aea8d85a4a1366f1e5ed76d8
ENCSR819LHG	ENCFF186GBM	FOXA1	FOXA1 ChIP-seq on human K562	ENCLB089LJO	ENCAB301QLE	ENCSR658AGP	ENCFF368UOC	fastq_2	ENCFF394CJB	/files/ENCFF186GBM/@@download/ENCFF186GBM.fastq.gz	08ed9903f4936127c45d1aca8c86e910
ENCSR819LHG	ENCFF394CJB	FOXA1	FOXA1 ChIP-seq on human K562	ENCLB089LJO	ENCAB301QLE	ENCSR658AGP	ENCFF410PHD	fastq_1	ENCFF186GBM	/files/ENCFF394CJB/@@download/ENCFF394CJB.fastq.gz	262d8e2bc9d176c742fcc8ddb4a0e704
ENCSR820GND	ENCFF044YZK	RNF2	RNF2 ChIP-seq on human K562	ENCLB065PPI	ENCAB301SIR	ENCSR554FDZ	ENCFF002EFH	fastq_2	ENCFF829JEX	/files/ENCFF044YZK/@@download/ENCFF044YZK.fastq.gz	33d68680ae58cdee6b37cf87f8b971b3
ENCSR820GND	ENCFF307RHE	RNF2	RNF2 ChIP-seq on human K562	ENCLB279KNJ	ENCAB301SIR	ENCSR554FDZ	ENCFF002EFD	fastq_1	ENCFF250LUM	/files/ENCFF307RHE/@@download/ENCFF307RHE.fastq.gz	3683a0b65cf45c89e6184fd0b7ce269e
ENCSR820GND	ENCFF250LUM	RNF2	RNF2 ChIP-seq on human K562	ENCLB279KNJ	ENCAB301SIR	ENCSR554FDZ	ENCFF002EFA	fastq_2	ENCFF307RHE	/files/ENCFF250LUM/@@download/ENCFF250LUM.fastq.gz	e0df5ebb1950b7a634c33a9e34ebdb7a
ENCSR820GND	ENCFF829JEX	RNF2	RNF2 ChIP-seq on human K562	ENCLB065PPI	ENCAB301SIR	ENCSR554FDZ	ENCFF002EFF	fastq_1	ENCFF044YZK	/files/ENCFF829JEX/@@download/ENCFF829JEX.fastq.gz	4b3e73aa485c45ad4e189063916022b4
ENCSR822CCM	ENCFF718FBA	ARID1B	ARID1B ChIP-seq on human K562	ENCLB034SHO	ENCAB796NDK	ENCSR632PAG	ENCFF259GQA	fastq_1	ENCFF521KBW	/files/ENCFF718FBA/@@download/ENCFF718FBA.fastq.gz	909c8c7ea557c09ee798d0de03f7c2a4
ENCSR822CCM	ENCFF521KBW	ARID1B	ARID1B ChIP-seq on human K562	ENCLB034SHO	ENCAB796NDK	ENCSR632PAG	ENCFF837MIV	fastq_2	ENCFF718FBA	/files/ENCFF521KBW/@@download/ENCFF521KBW.fastq.gz	b95e5d8f8c39f0df23626c692d27f6a9
ENCSR822CCM	ENCFF680HKS	ARID1B	ARID1B ChIP-seq on human K562	ENCLB485DXZ	ENCAB796NDK	ENCSR632PAG	ENCFF498JMO	fastq_1	ENCFF065YSO	/files/ENCFF680HKS/@@download/ENCFF680HKS.fastq.gz	fe54bc2bac468ea3e0ceae0820343b44
ENCSR822CCM	ENCFF065YSO	ARID1B	ARID1B ChIP-seq on human K562	ENCLB485DXZ	ENCAB796NDK	ENCSR632PAG	ENCFF502GTS	fastq_2	ENCFF680HKS	/files/ENCFF065YSO/@@download/ENCFF065YSO.fastq.gz	1698c940cea8a61fb27f8123255ba68f
ENCSR832OGB	ENCFF850KNY	LEF1	LEF1 ChIP-seq on human K562	ENCLB736UKF	ENCAB442TBN	ENCSR658AGP	ENCFF410PHD	fastq_1	ENCFF037ZGC	/files/ENCFF850KNY/@@download/ENCFF850KNY.fastq.gz	d35e2ab0a045e5f3055bbd84087d64d0
ENCSR832OGB	ENCFF087CSK	LEF1	LEF1 ChIP-seq on human K562	ENCLB862OTV	ENCAB442TBN	ENCSR658AGP	ENCFF240DTE	fastq_1	ENCFF660QON	/files/ENCFF087CSK/@@download/ENCFF087CSK.fastq.gz	b8de3c979ae370b49ead240a17fe99f0
ENCSR832OGB	ENCFF660QON	LEF1	LEF1 ChIP-seq on human K562	ENCLB862OTV	ENCAB442TBN	ENCSR658AGP	ENCFF608MDV	fastq_2	ENCFF087CSK	/files/ENCFF660QON/@@download/ENCFF660QON.fastq.gz	a57249c5438b9c1d64c68285930df2a9
ENCSR832OGB	ENCFF037ZGC	LEF1	LEF1 ChIP-seq on human K562	ENCLB736UKF	ENCAB442TBN	ENCSR658AGP	ENCFF368UOC	fastq_2	ENCFF850KNY	/files/ENCFF037ZGC/@@download/ENCFF037ZGC.fastq.gz	b14b1e912c2df420cf826730c6956625
ENCSR835TCD	ENCFF393ANW	eGFP-HDAC8	eGFP-HDAC8 ChIP-seq on human K562	ENCLB824ZRT	ENCAB728YTO	ENCSR578DNH	ENCFF047NSE	fastq_1	ENCFF351UCM	/files/ENCFF393ANW/@@download/ENCFF393ANW.fastq.gz	244572a9eef6a16b35c9d92c3b3454c9
ENCSR835TCD	ENCFF351UCM	eGFP-HDAC8	eGFP-HDAC8 ChIP-seq on human K562	ENCLB824ZRT	ENCAB728YTO	ENCSR578DNH	ENCFF743SMH	fastq_2	ENCFF393ANW	/files/ENCFF351UCM/@@download/ENCFF351UCM.fastq.gz	152ea6050107a90b65bb32a7dad8b658
ENCSR835TCD	ENCFF391EFO	eGFP-HDAC8	eGFP-HDAC8 ChIP-seq on human K562	ENCLB240SJJ	ENCAB728YTO	ENCSR578DNH	ENCFF743SMH	fastq_2	ENCFF493AAY	/files/ENCFF391EFO/@@download/ENCFF391EFO.fastq.gz	4276866089eef9c9fa9ada40b0344eee
ENCSR835TCD	ENCFF493AAY	eGFP-HDAC8	eGFP-HDAC8 ChIP-seq on human K562	ENCLB240SJJ	ENCAB728YTO	ENCSR578DNH	ENCFF047NSE	fastq_1	ENCFF391EFO	/files/ENCFF493AAY/@@download/ENCFF493AAY.fastq.gz	9279c92c15e9e314f48e1468fe354a49
ENCSR851BNE	ENCFF002EIX	MEIS2	MEIS2 ChIP-seq on human K562	ENCLB019HCL	ENCAB962CNL	ENCSR554FDZ	ENCFF002EFA	fastq_2	ENCFF002EIW	/files/ENCFF002EIX/@@download/ENCFF002EIX.fastq.gz	6994222e9a21a9f4eaa8c1507772c447
ENCSR851BNE	ENCFF002EIW	MEIS2	MEIS2 ChIP-seq on human K562	ENCLB019HCL	ENCAB962CNL	ENCSR554FDZ	ENCFF002EFD	fastq_1	ENCFF002EIX	/files/ENCFF002EIW/@@download/ENCFF002EIW.fastq.gz	50e4b47b323961c76f5a8c1c40e58ef3
ENCSR851BNE	ENCFF002EIV	MEIS2	MEIS2 ChIP-seq on human K562	ENCLB028OIZ	ENCAB962CNL	ENCSR554FDZ	ENCFF002EFH	fastq_2	ENCFF002EIU	/files/ENCFF002EIV/@@download/ENCFF002EIV.fastq.gz	8421d3570acc6b44596c78b5d91bc85e
ENCSR851BNE	ENCFF002EIU	MEIS2	MEIS2 ChIP-seq on human K562	ENCLB028OIZ	ENCAB962CNL	ENCSR554FDZ	ENCFF002EFF	fastq_1	ENCFF002EIV	/files/ENCFF002EIU/@@download/ENCFF002EIU.fastq.gz	f631b6d67df779e77d2415a7acff49ea
ENCSR851XLW	ENCFF167GOB	ZNF830	ZNF830 ChIP-seq on human K562	ENCLB166JDU	ENCAB969PZN	ENCSR632PAG	ENCFF502GTS	fastq_2	ENCFF340GSU	/files/ENCFF167GOB/@@download/ENCFF167GOB.fastq.gz	c7ded66dd3eabc3cbf335a44669cb57f
ENCSR851XLW	ENCFF921RGY	ZNF830	ZNF830 ChIP-seq on human K562	ENCLB757HCL	ENCAB969PZN	ENCSR632PAG	ENCFF837MIV	fastq_2	ENCFF502MLY	/files/ENCFF921RGY/@@download/ENCFF921RGY.fastq.gz	de03695ec1ee41430d0f945cd196f830
ENCSR851XLW	ENCFF340GSU	ZNF830	ZNF830 ChIP-seq on human K562	ENCLB166JDU	ENCAB969PZN	ENCSR632PAG	ENCFF498JMO	fastq_1	ENCFF167GOB	/files/ENCFF340GSU/@@download/ENCFF340GSU.fastq.gz	b0c0816279b20f36f5b72b85dccc5082
ENCSR851XLW	ENCFF502MLY	ZNF830	ZNF830 ChIP-seq on human K562	ENCLB757HCL	ENCAB969PZN	ENCSR632PAG	ENCFF259GQA	fastq_1	ENCFF921RGY	/files/ENCFF502MLY/@@download/ENCFF502MLY.fastq.gz	e23178ef4c345e06c67a5c1fff54d678
ENCSR854MCV	ENCFF031RWN	eGFP-IRF1	eGFP-IRF1 ChIP-seq on human K562	ENCLB534ROR	ENCAB728YTO	ENCSR387MCX	ENCFF285JYI	fastq_1	ENCFF031WIT	/files/ENCFF031RWN/@@download/ENCFF031RWN.fastq.gz	721be130b03936f1a65ce1f46c02a6ce
ENCSR854MCV	ENCFF071PWE	eGFP-IRF1	eGFP-IRF1 ChIP-seq on human K562	ENCLB442GMR	ENCAB728YTO	ENCSR387MCX	ENCFF420KFM	fastq_2	ENCFF602NSL	/files/ENCFF071PWE/@@download/ENCFF071PWE.fastq.gz	ce7af8260b3d179bed89bf18f4de75f7
ENCSR854MCV	ENCFF602NSL	eGFP-IRF1	eGFP-IRF1 ChIP-seq on human K562	ENCLB442GMR	ENCAB728YTO	ENCSR387MCX	ENCFF285JYI	fastq_1	ENCFF071PWE	/files/ENCFF602NSL/@@download/ENCFF602NSL.fastq.gz	7cf636d0ec7665659129fcc278c8fb4f
ENCSR854MCV	ENCFF031WIT	eGFP-IRF1	eGFP-IRF1 ChIP-seq on human K562	ENCLB534ROR	ENCAB728YTO	ENCSR387MCX	ENCFF420KFM	fastq_2	ENCFF031RWN	/files/ENCFF031WIT/@@download/ENCFF031WIT.fastq.gz	a33e7ae6e44bfec5645cefa9e75d0469
ENCSR869IUD	ENCFF043SEF	ATF2	ATF2 ChIP-seq on human K562	ENCLB389JVD	ENCAB605GOL	ENCSR554FDZ	ENCFF002EFD	fastq_1	ENCFF780EID	/files/ENCFF043SEF/@@download/ENCFF043SEF.fastq.gz	ba60ffae0df9c5481be352e2c27cc6ac
ENCSR869IUD	ENCFF307XRL	ATF2	ATF2 ChIP-seq on human K562	ENCLB336JCV	ENCAB605GOL	ENCSR554FDZ	ENCFF002EFF	fastq_1	ENCFF951ZXP	/files/ENCFF307XRL/@@download/ENCFF307XRL.fastq.gz	7ad40c4c7f3b98e553cdcbe1da407ebe
ENCSR869IUD	ENCFF951ZXP	ATF2	ATF2 ChIP-seq on human K562	ENCLB336JCV	ENCAB605GOL	ENCSR554FDZ	ENCFF002EFH	fastq_2	ENCFF307XRL	/files/ENCFF951ZXP/@@download/ENCFF951ZXP.fastq.gz	6d28663c6ef966310680125fc1a748c6
ENCSR869IUD	ENCFF780EID	ATF2	ATF2 ChIP-seq on human K562	ENCLB389JVD	ENCAB605GOL	ENCSR554FDZ	ENCFF002EFA	fastq_2	ENCFF043SEF	/files/ENCFF780EID/@@download/ENCFF780EID.fastq.gz	795d0fddd2575c8e7fc1a88a568ceb6c
ENCSR871TKJ	ENCFF484TAP	THRAP3	THRAP3 ChIP-seq on human K562	ENCLB361EOC	ENCAB212EPQ	ENCSR632PAG	ENCFF259GQA	fastq_1	ENCFF251TJX	/files/ENCFF484TAP/@@download/ENCFF484TAP.fastq.gz	b0ec5bbf8e5bc6b93fc4a4f3f4877124
ENCSR871TKJ	ENCFF975CDD	THRAP3	THRAP3 ChIP-seq on human K562	ENCLB248NVD	ENCAB212EPQ	ENCSR632PAG	ENCFF502GTS	fastq_2	ENCFF814WTW	/files/ENCFF975CDD/@@download/ENCFF975CDD.fastq.gz	5ee6300243bd42aa5c5994dfd9819c86
ENCSR871TKJ	ENCFF814WTW	THRAP3	THRAP3 ChIP-seq on human K562	ENCLB248NVD	ENCAB212EPQ	ENCSR632PAG	ENCFF498JMO	fastq_1	ENCFF975CDD	/files/ENCFF814WTW/@@download/ENCFF814WTW.fastq.gz	3cf9c0f2b6b9108b720cef894124b834
ENCSR871TKJ	ENCFF251TJX	THRAP3	THRAP3 ChIP-seq on human K562	ENCLB361EOC	ENCAB212EPQ	ENCSR632PAG	ENCFF837MIV	fastq_2	ENCFF484TAP	/files/ENCFF251TJX/@@download/ENCFF251TJX.fastq.gz	f36141250a4024be345e5a09c88a52a1
ENCSR876GXA	ENCFF332XKO	ZBTB33	ZBTB33 ChIP-seq on human K562	ENCLB005VWE	ENCAB292USO	ENCSR554FDZ	ENCFF002EFF	fastq_1	ENCFF189UUN	/files/ENCFF332XKO/@@download/ENCFF332XKO.fastq.gz	eb996cff637b109c765b916db17977b3
ENCSR876GXA	ENCFF189UUN	ZBTB33	ZBTB33 ChIP-seq on human K562	ENCLB005VWE	ENCAB292USO	ENCSR554FDZ	ENCFF002EFH	fastq_2	ENCFF332XKO	/files/ENCFF189UUN/@@download/ENCFF189UUN.fastq.gz	a5f61bbcd15afcffdbd477a7ed9313fd
ENCSR876GXA	ENCFF968SHS	ZBTB33	ZBTB33 ChIP-seq on human K562	ENCLB699RIE	ENCAB292USO	ENCSR554FDZ	ENCFF002EFA	fastq_2	ENCFF094FKH	/files/ENCFF968SHS/@@download/ENCFF968SHS.fastq.gz	09b51cf6b4a004b2d915454ebbf2e4b7
ENCSR876GXA	ENCFF094FKH	ZBTB33	ZBTB33 ChIP-seq on human K562	ENCLB699RIE	ENCAB292USO	ENCSR554FDZ	ENCFF002EFD	fastq_1	ENCFF968SHS	/files/ENCFF094FKH/@@download/ENCFF094FKH.fastq.gz	04e98aead0ab1f887f6bff89caeec55f
ENCSR886RYH	ENCFF100NWH	NONO	NONO ChIP-seq on human K562	ENCLB972NRV	ENCAB349QGP	ENCSR632PAG	ENCFF259GQA	fastq_1	ENCFF594FPL	/files/ENCFF100NWH/@@download/ENCFF100NWH.fastq.gz	2a69d62f53fae35183433347161f586d
ENCSR886RYH	ENCFF902KOT	NONO	NONO ChIP-seq on human K562	ENCLB394RCX	ENCAB349QGP	ENCSR632PAG	ENCFF498JMO	fastq_1	ENCFF499MPN	/files/ENCFF902KOT/@@download/ENCFF902KOT.fastq.gz	9fce5d9831c5240bca1c343285130a25
ENCSR886RYH	ENCFF594FPL	NONO	NONO ChIP-seq on human K562	ENCLB972NRV	ENCAB349QGP	ENCSR632PAG	ENCFF837MIV	fastq_2	ENCFF100NWH	/files/ENCFF594FPL/@@download/ENCFF594FPL.fastq.gz	ca6500c8c3a5e8cd80e4f2132afdae0c
ENCSR886RYH	ENCFF499MPN	NONO	NONO ChIP-seq on human K562	ENCLB394RCX	ENCAB349QGP	ENCSR632PAG	ENCFF502GTS	fastq_2	ENCFF902KOT	/files/ENCFF499MPN/@@download/ENCFF499MPN.fastq.gz	9c0d2aaf56caeac9f7676719eb0a5a88
ENCSR889QUI	ENCFF168MST	Control	Input control ChIP-seq on human eGFP-CEBPB tagged K562 cell line.	ENCLB443RVW	NA	NA	NA	fastq_1	ENCFF962SMK	/files/ENCFF168MST/@@download/ENCFF168MST.fastq.gz	5dec8a2b6f427a579e573efdff39aed8
ENCSR889QUI	ENCFF962SMK	Control	Input control ChIP-seq on human eGFP-CEBPB tagged K562 cell line.	ENCLB443RVW	NA	NA	NA	fastq_2	ENCFF168MST	/files/ENCFF962SMK/@@download/ENCFF962SMK.fastq.gz	8133f45ebad2b3e48e7139d7b88e5d73
ENCSR893WSB	ENCFF395GMN	HDAC2	HDAC2 ChIP-seq on human K562	ENCLB233EPJ	ENCAB152MRN	ENCSR173USI	ENCFF002EFH	fastq_2	ENCFF236GZM	/files/ENCFF395GMN/@@download/ENCFF395GMN.fastq.gz	7f27a52f2cca03a11bb96ffa0aec1541
ENCSR893WSB	ENCFF361JMR	HDAC2	HDAC2 ChIP-seq on human K562	ENCLB006KXG	ENCAB152MRN	ENCSR173USI	ENCFF002EFA	fastq_2	ENCFF359AZP	/files/ENCFF361JMR/@@download/ENCFF361JMR.fastq.gz	9b55867eda6bbf682e0cadba379b2206
ENCSR893WSB	ENCFF359AZP	HDAC2	HDAC2 ChIP-seq on human K562	ENCLB006KXG	ENCAB152MRN	ENCSR173USI	ENCFF002EFD	fastq_1	ENCFF361JMR	/files/ENCFF359AZP/@@download/ENCFF359AZP.fastq.gz	8f4bcb3eb48d260f1b05a16de3a194db
ENCSR893WSB	ENCFF236GZM	HDAC2	HDAC2 ChIP-seq on human K562	ENCLB233EPJ	ENCAB152MRN	ENCSR173USI	ENCFF002EFF	fastq_1	ENCFF395GMN	/files/ENCFF236GZM/@@download/ENCFF236GZM.fastq.gz	bab4b15d0e35a5d965370e599259525a
ENCSR894CGX	ENCFF077SPQ	SUPT5H	SUPT5H ChIP-seq on human K562	ENCLB477XAS	ENCAB349SAR	ENCSR173USI	ENCFF002EFA	fastq_2	ENCFF383EJJ	/files/ENCFF077SPQ/@@download/ENCFF077SPQ.fastq.gz	43b2c621d4e00e9b7418f5b1df90cc67
ENCSR894CGX	ENCFF086VLI	SUPT5H	SUPT5H ChIP-seq on human K562	ENCLB054IOO	ENCAB349SAR	ENCSR173USI	ENCFF002EFF	fastq_1	ENCFF397FZD	/files/ENCFF086VLI/@@download/ENCFF086VLI.fastq.gz	66e08de1a29268bf9f57506507c46e92
ENCSR894CGX	ENCFF397FZD	SUPT5H	SUPT5H ChIP-seq on human K562	ENCLB054IOO	ENCAB349SAR	ENCSR173USI	ENCFF002EFH	fastq_2	ENCFF086VLI	/files/ENCFF397FZD/@@download/ENCFF397FZD.fastq.gz	3d8ccb74ed6f732b3635ecc32833f082
ENCSR894CGX	ENCFF383EJJ	SUPT5H	SUPT5H ChIP-seq on human K562	ENCLB477XAS	ENCAB349SAR	ENCSR173USI	ENCFF002EFD	fastq_1	ENCFF077SPQ	/files/ENCFF383EJJ/@@download/ENCFF383EJJ.fastq.gz	7e490dd4fdb341e175af379c4676454e
ENCSR895HSJ	ENCFF247XZL	SMARCA5	SMARCA5 ChIP-seq on human K562	ENCLB283URL	ENCAB528BVW	ENCSR173USI	ENCFF002EFH	fastq_2	ENCFF444TNL	/files/ENCFF247XZL/@@download/ENCFF247XZL.fastq.gz	d67f0c9de54dc373bc7255786d84f408
ENCSR895HSJ	ENCFF387THV	SMARCA5	SMARCA5 ChIP-seq on human K562	ENCLB554TAC	ENCAB528BVW	ENCSR173USI	ENCFF002EFD	fastq_1	ENCFF975TEJ	/files/ENCFF387THV/@@download/ENCFF387THV.fastq.gz	dd645cfccdd4a7e0034446593d9b904d
ENCSR895HSJ	ENCFF975TEJ	SMARCA5	SMARCA5 ChIP-seq on human K562	ENCLB554TAC	ENCAB528BVW	ENCSR173USI	ENCFF002EFA	fastq_2	ENCFF387THV	/files/ENCFF975TEJ/@@download/ENCFF975TEJ.fastq.gz	1f3c6f7436ac32dd454ad8bc3ae5089f
ENCSR895HSJ	ENCFF444TNL	SMARCA5	SMARCA5 ChIP-seq on human K562	ENCLB283URL	ENCAB528BVW	ENCSR173USI	ENCFF002EFF	fastq_1	ENCFF247XZL	/files/ENCFF444TNL/@@download/ENCFF444TNL.fastq.gz	aed60223c886634ae3220c4fa8572e1e
ENCSR898XMH	ENCFF321WHZ	ZFP91	ZFP91 ChIP-seq on human K562	ENCLB433CWM	ENCAB949JPE	ENCSR658AGP	ENCFF240DTE	fastq_1	ENCFF905FGU	/files/ENCFF321WHZ/@@download/ENCFF321WHZ.fastq.gz	43c277ce39e03425cb8882028ebda39f
ENCSR898XMH	ENCFF905FGU	ZFP91	ZFP91 ChIP-seq on human K562	ENCLB433CWM	ENCAB949JPE	ENCSR658AGP	ENCFF608MDV	fastq_2	ENCFF321WHZ	/files/ENCFF905FGU/@@download/ENCFF905FGU.fastq.gz	5fa154aba2f741082bf5b3a983b8844d
ENCSR898XMH	ENCFF715YUU	ZFP91	ZFP91 ChIP-seq on human K562	ENCLB938IWD	ENCAB949JPE	ENCSR658AGP	ENCFF410PHD	fastq_1	ENCFF717UVU	/files/ENCFF715YUU/@@download/ENCFF715YUU.fastq.gz	c4ca0dd7b1c0cce178b625d840208da5
ENCSR898XMH	ENCFF717UVU	ZFP91	ZFP91 ChIP-seq on human K562	ENCLB938IWD	ENCAB949JPE	ENCSR658AGP	ENCFF368UOC	fastq_2	ENCFF715YUU	/files/ENCFF717UVU/@@download/ENCFF717UVU.fastq.gz	dd22bd42de04223479ae1426f918b117
ENCSR907MZR	ENCFF300IMG	TRIM24	TRIM24 ChIP-seq on human K562	ENCLB447SXG	ENCAB440APL	ENCSR173USI	ENCFF002EFA	fastq_2	ENCFF334HNS	/files/ENCFF300IMG/@@download/ENCFF300IMG.fastq.gz	f623a8fb01a0730b918be100e48cbec8
ENCSR907MZR	ENCFF334HNS	TRIM24	TRIM24 ChIP-seq on human K562	ENCLB447SXG	ENCAB440APL	ENCSR173USI	ENCFF002EFD	fastq_1	ENCFF300IMG	/files/ENCFF334HNS/@@download/ENCFF334HNS.fastq.gz	65a7fdc366c33fad7c7eada3f1881528
ENCSR907MZR	ENCFF950QCU	TRIM24	TRIM24 ChIP-seq on human K562	ENCLB465YBO	ENCAB440APL	ENCSR173USI	ENCFF002EFH	fastq_2	ENCFF107WKN	/files/ENCFF950QCU/@@download/ENCFF950QCU.fastq.gz	05137e1b08f46ad2eb7706a0442b6574
ENCSR907MZR	ENCFF107WKN	TRIM24	TRIM24 ChIP-seq on human K562	ENCLB465YBO	ENCAB440APL	ENCSR173USI	ENCFF002EFF	fastq_1	ENCFF950QCU	/files/ENCFF107WKN/@@download/ENCFF107WKN.fastq.gz	aaffc35d4a708183f7b613aa74945111
ENCSR908CMW	ENCFF408SWF	KDM1A	KDM1A ChIP-seq on human K562	ENCLB314IGB	ENCAB753DKR	ENCSR632PAG	ENCFF502GTS	fastq_2	ENCFF147CXN	/files/ENCFF408SWF/@@download/ENCFF408SWF.fastq.gz	493e3e49753b56046bfb99bb2bdb5aef
ENCSR908CMW	ENCFF147CXN	KDM1A	KDM1A ChIP-seq on human K562	ENCLB314IGB	ENCAB753DKR	ENCSR632PAG	ENCFF498JMO	fastq_1	ENCFF408SWF	/files/ENCFF147CXN/@@download/ENCFF147CXN.fastq.gz	d44ba03d9a6ea93e45232b850f036181
ENCSR908CMW	ENCFF263QAS	KDM1A	KDM1A ChIP-seq on human K562	ENCLB115MXQ	ENCAB753DKR	ENCSR632PAG	ENCFF259GQA	fastq_1	ENCFF763NMB	/files/ENCFF263QAS/@@download/ENCFF263QAS.fastq.gz	15aaef0cfdba7b252abd3757a312c4c4
ENCSR908CMW	ENCFF763NMB	KDM1A	KDM1A ChIP-seq on human K562	ENCLB115MXQ	ENCAB753DKR	ENCSR632PAG	ENCFF837MIV	fastq_2	ENCFF263QAS	/files/ENCFF763NMB/@@download/ENCFF763NMB.fastq.gz	2af1204080f2dc47e3dc6e4dae08ac16
ENCSR910JAI	ENCFF224PWB	NCOR1	NCOR1 ChIP-seq on human K562	ENCLB309ZUD	ENCAB025LCD	ENCSR632PAG	ENCFF498JMO	fastq_1	ENCFF337XLT	/files/ENCFF224PWB/@@download/ENCFF224PWB.fastq.gz	3f336d5c02c9e130280c99b0d523245a
ENCSR910JAI	ENCFF435JEO	NCOR1	NCOR1 ChIP-seq on human K562	ENCLB984CDI	ENCAB025LCD	ENCSR632PAG	ENCFF837MIV	fastq_2	ENCFF443EYG	/files/ENCFF435JEO/@@download/ENCFF435JEO.fastq.gz	fd09d4d2f1a10a4ed3d8eb2bc1fff7f3
ENCSR910JAI	ENCFF443EYG	NCOR1	NCOR1 ChIP-seq on human K562	ENCLB984CDI	ENCAB025LCD	ENCSR632PAG	ENCFF259GQA	fastq_1	ENCFF435JEO	/files/ENCFF443EYG/@@download/ENCFF443EYG.fastq.gz	c29ff6d3fa71580ffd70a5b236dab0d2
ENCSR910JAI	ENCFF337XLT	NCOR1	NCOR1 ChIP-seq on human K562	ENCLB309ZUD	ENCAB025LCD	ENCSR632PAG	ENCFF502GTS	fastq_2	ENCFF224PWB	/files/ENCFF337XLT/@@download/ENCFF337XLT.fastq.gz	8a059b4d0c98e9551552660303531592
ENCSR910NJG	ENCFF671HJP	Control	Input control ChIP-seq on human eGFP-NFE2L1 tagged K562 cell line.	ENCLB281PIG	NA	NA	ENCFF821AJH	fastq_2	ENCFF203GDE	/files/ENCFF671HJP/@@download/ENCFF671HJP.fastq.gz	d985acaaf7ef494ea3a755d8c6b06a85
ENCSR910NJG	ENCFF203GDE	Control	Input control ChIP-seq on human eGFP-NFE2L1 tagged K562 cell line.	ENCLB281PIG	NA	NA	ENCFF821AJH	fastq_1	ENCFF671HJP	/files/ENCFF203GDE/@@download/ENCFF203GDE.fastq.gz	620d789a96cb9b226ae4d7bc6d9d7d56
ENCSR914NEI	ENCFF002DPG	MTA3	MTA3 ChIP-seq on human K562	ENCLB056KZR	ENCAB000BML	ENCSR554FDZ	ENCFF002EFA	fastq_2	ENCFF002EFW	/files/ENCFF002DPG/@@download/ENCFF002DPG.fastq.gz	1aca41c2d9883e6e653a43aa9783d051
ENCSR914NEI	ENCFF002EFW	MTA3	MTA3 ChIP-seq on human K562	ENCLB056KZR	ENCAB000BML	ENCSR554FDZ	ENCFF002EFD	fastq_1	ENCFF002DPG	/files/ENCFF002EFW/@@download/ENCFF002EFW.fastq.gz	14b5c4795310853881d2f032f8493229
ENCSR914NEI	ENCFF894NUI	MTA3	MTA3 ChIP-seq on human K562	ENCLB143OZQ	ENCAB000BML	ENCSR554FDZ	ENCFF002EFF	fastq_1	ENCFF809IJU	/files/ENCFF894NUI/@@download/ENCFF894NUI.fastq.gz	43c31e6395d3ba49d6e0f39ebb7f7dca
ENCSR914NEI	ENCFF809IJU	MTA3	MTA3 ChIP-seq on human K562	ENCLB143OZQ	ENCAB000BML	ENCSR554FDZ	ENCFF002EFH	fastq_2	ENCFF894NUI	/files/ENCFF809IJU/@@download/ENCFF809IJU.fastq.gz	2bfdc20574ca6245aed61aa4a29b825b
ENCSR922MYB	ENCFF563YDI	Control	Input control ChIP-seq on human eGFP-NFE2L1 tagged K562 cell line.	ENCLB838IQJ	NA	NA	NA	fastq_1	ENCFF527UFN	/files/ENCFF563YDI/@@download/ENCFF563YDI.fastq.gz	0a8785cdcd03a0efeaa69002cf5aeb62
ENCSR922MYB	ENCFF527UFN	Control	Input control ChIP-seq on human eGFP-NFE2L1 tagged K562 cell line.	ENCLB838IQJ	NA	NA	NA	fastq_2	ENCFF563YDI	/files/ENCFF527UFN/@@download/ENCFF527UFN.fastq.gz	ce5dc15d39877eec687e3d9555063aa4
ENCSR924GXX	ENCFF005PFF	PHB2	PHB2 ChIP-seq on human K562	ENCLB218JFX	ENCAB081KLG	ENCSR173USI	ENCFF002EFH	fastq_2	ENCFF499ADG	/files/ENCFF005PFF/@@download/ENCFF005PFF.fastq.gz	52a0ad66cd97f4e18ab13c566521b417
ENCSR924GXX	ENCFF513NXC	PHB2	PHB2 ChIP-seq on human K562	ENCLB733EMZ	ENCAB081KLG	ENCSR173USI	ENCFF002EFA	fastq_2	ENCFF672NIZ	/files/ENCFF513NXC/@@download/ENCFF513NXC.fastq.gz	d25ef761c88bb5a423e94cdb30eef956
ENCSR924GXX	ENCFF499ADG	PHB2	PHB2 ChIP-seq on human K562	ENCLB218JFX	ENCAB081KLG	ENCSR173USI	ENCFF002EFF	fastq_1	ENCFF005PFF	/files/ENCFF499ADG/@@download/ENCFF499ADG.fastq.gz	aedda9fcc8dc605181e4c107f23156bc
ENCSR924GXX	ENCFF672NIZ	PHB2	PHB2 ChIP-seq on human K562	ENCLB733EMZ	ENCAB081KLG	ENCSR173USI	ENCFF002EFD	fastq_1	ENCFF513NXC	/files/ENCFF672NIZ/@@download/ENCFF672NIZ.fastq.gz	57c80bcb76281fed346d72676e10ccfa
ENCSR926KTP	ENCFF137GVE	eGFP-IRF9	eGFP-IRF9 ChIP-seq on human K562	ENCLB892HRZ	ENCAB728YTO	ENCSR709DHP	ENCFF614IRS	fastq_1	ENCFF991EAW	/files/ENCFF137GVE/@@download/ENCFF137GVE.fastq.gz	04452eaaff844876057d19cab050aee5
ENCSR926KTP	ENCFF183THJ	eGFP-IRF9	eGFP-IRF9 ChIP-seq on human K562	ENCLB656SZS	ENCAB728YTO	ENCSR709DHP	ENCFF817GNU	fastq_2	ENCFF034WFD	/files/ENCFF183THJ/@@download/ENCFF183THJ.fastq.gz	a84edbbbfbbed2d71044da378de3e5d3
ENCSR926KTP	ENCFF034WFD	eGFP-IRF9	eGFP-IRF9 ChIP-seq on human K562	ENCLB656SZS	ENCAB728YTO	ENCSR709DHP	ENCFF614IRS	fastq_1	ENCFF183THJ	/files/ENCFF034WFD/@@download/ENCFF034WFD.fastq.gz	a04d2454bfff9baa75d08cc0e0f79f91
ENCSR926KTP	ENCFF991EAW	eGFP-IRF9	eGFP-IRF9 ChIP-seq on human K562	ENCLB892HRZ	ENCAB728YTO	ENCSR709DHP	ENCFF817GNU	fastq_2	ENCFF137GVE	/files/ENCFF991EAW/@@download/ENCFF991EAW.fastq.gz	dcf59952943d96536175822a0ba71904
ENCSR928KOR	ENCFF827LCX	GMEB1	GMEB1 ChIP-seq on human K562	ENCLB599JSA	ENCAB054XFU	ENCSR632PAG	ENCFF259GQA	fastq_1	ENCFF696QAK	/files/ENCFF827LCX/@@download/ENCFF827LCX.fastq.gz	30cfd9c08ec5009812e22c98aed6cd93
ENCSR928KOR	ENCFF696QAK	GMEB1	GMEB1 ChIP-seq on human K562	ENCLB599JSA	ENCAB054XFU	ENCSR632PAG	ENCFF837MIV	fastq_2	ENCFF827LCX	/files/ENCFF696QAK/@@download/ENCFF696QAK.fastq.gz	a0bc39c81a67a849f2f0532ade715f98
ENCSR928KOR	ENCFF452YKY	GMEB1	GMEB1 ChIP-seq on human K562	ENCLB612FBB	ENCAB054XFU	ENCSR632PAG	ENCFF502GTS	fastq_2	ENCFF833EAO	/files/ENCFF452YKY/@@download/ENCFF452YKY.fastq.gz	c4a735fd6508ec3ea3dd156cfb9f92a1
ENCSR928KOR	ENCFF833EAO	GMEB1	GMEB1 ChIP-seq on human K562	ENCLB612FBB	ENCAB054XFU	ENCSR632PAG	ENCFF498JMO	fastq_1	ENCFF452YKY	/files/ENCFF833EAO/@@download/ENCFF833EAO.fastq.gz	29d1d6a654ea007abea0ff1710b5114b
ENCSR931HNY	ENCFF226TLO	NCOA1	NCOA1 ChIP-seq on human K562	ENCLB652PHI	ENCAB708RYV	ENCSR554FDZ	ENCFF002EFA	fastq_2	ENCFF165NJF	/files/ENCFF226TLO/@@download/ENCFF226TLO.fastq.gz	1dfbb504830e25ea1a48edd1c94b49e3
ENCSR931HNY	ENCFF137DWP	NCOA1	NCOA1 ChIP-seq on human K562	ENCLB964OKL	ENCAB708RYV	ENCSR554FDZ	ENCFF002EFF	fastq_1	ENCFF033TZD	/files/ENCFF137DWP/@@download/ENCFF137DWP.fastq.gz	07dea25cf91a35c313aca482d7e1f294
ENCSR931HNY	ENCFF165NJF	NCOA1	NCOA1 ChIP-seq on human K562	ENCLB652PHI	ENCAB708RYV	ENCSR554FDZ	ENCFF002EFD	fastq_1	ENCFF226TLO	/files/ENCFF165NJF/@@download/ENCFF165NJF.fastq.gz	5729717c803104c446d9b859b3f79b7a
ENCSR931HNY	ENCFF033TZD	NCOA1	NCOA1 ChIP-seq on human K562	ENCLB964OKL	ENCAB708RYV	ENCSR554FDZ	ENCFF002EFH	fastq_2	ENCFF137DWP	/files/ENCFF033TZD/@@download/ENCFF033TZD.fastq.gz	6b91c7772d5e563dc3a4159e16d83f7b
ENCSR948VFL	ENCFF936LDI	IKZF1	IKZF1 ChIP-seq on human K562	ENCLB190FZE	ENCAB590IRI	ENCSR173USI	ENCFF002EFD	fastq_1	ENCFF245IWG	/files/ENCFF936LDI/@@download/ENCFF936LDI.fastq.gz	4d410388bfa8d663da93854f52f7f91d
ENCSR948VFL	ENCFF245IWG	IKZF1	IKZF1 ChIP-seq on human K562	ENCLB190FZE	ENCAB590IRI	ENCSR173USI	ENCFF002EFA	fastq_2	ENCFF936LDI	/files/ENCFF245IWG/@@download/ENCFF245IWG.fastq.gz	abc83f9791f5a7de9c68c8895f27ab0c
ENCSR948VFL	ENCFF156ZUZ	IKZF1	IKZF1 ChIP-seq on human K562	ENCLB592VTM	ENCAB590IRI	ENCSR173USI	ENCFF002EFF	fastq_1	ENCFF738CWY	/files/ENCFF156ZUZ/@@download/ENCFF156ZUZ.fastq.gz	c69dddcc596186f50bfa2b9391c0865a
ENCSR948VFL	ENCFF738CWY	IKZF1	IKZF1 ChIP-seq on human K562	ENCLB592VTM	ENCAB590IRI	ENCSR173USI	ENCFF002EFH	fastq_2	ENCFF156ZUZ	/files/ENCFF738CWY/@@download/ENCFF738CWY.fastq.gz	01744537d7c93de247c69af06d2e871a
ENCSR949NVY	ENCFF654QNS	ZNF639	ZNF639 ChIP-seq on human K562	ENCLB757NKI	ENCAB788TCB	ENCSR173USI	ENCFF002EFH	fastq_2	ENCFF910ZOL	/files/ENCFF654QNS/@@download/ENCFF654QNS.fastq.gz	a56b22c9447b6bb056da0251fd8718b9
ENCSR949NVY	ENCFF593NHM	ZNF639	ZNF639 ChIP-seq on human K562	ENCLB363HFK	ENCAB788TCB	ENCSR173USI	ENCFF002EFA	fastq_2	ENCFF781IDS	/files/ENCFF593NHM/@@download/ENCFF593NHM.fastq.gz	9308870ec266a5b995027dc96a0948b3
ENCSR949NVY	ENCFF910ZOL	ZNF639	ZNF639 ChIP-seq on human K562	ENCLB757NKI	ENCAB788TCB	ENCSR173USI	ENCFF002EFF	fastq_1	ENCFF654QNS	/files/ENCFF910ZOL/@@download/ENCFF910ZOL.fastq.gz	56602de7a2472eb8b15a6ab9c5a8201f
ENCSR949NVY	ENCFF781IDS	ZNF639	ZNF639 ChIP-seq on human K562	ENCLB363HFK	ENCAB788TCB	ENCSR173USI	ENCFF002EFD	fastq_1	ENCFF593NHM	/files/ENCFF781IDS/@@download/ENCFF781IDS.fastq.gz	568cd56f3e32d6a2f2e5032570715666
ENCSR953DVM	ENCFF778OSN	E2F8	E2F8 ChIP-seq on human K562	ENCLB525DKZ	ENCAB224FFQ	ENCSR554FDZ	ENCFF002EFD	fastq_1	ENCFF839XCL	/files/ENCFF778OSN/@@download/ENCFF778OSN.fastq.gz	226487bb80f2970c9ccefb903ce777da
ENCSR953DVM	ENCFF365NLR	E2F8	E2F8 ChIP-seq on human K562	ENCLB235JTH	ENCAB224FFQ	ENCSR554FDZ	ENCFF002EFF	fastq_1	ENCFF467AXX	/files/ENCFF365NLR/@@download/ENCFF365NLR.fastq.gz	ff68a9429832f530606d9f54b0fd25e9
ENCSR953DVM	ENCFF839XCL	E2F8	E2F8 ChIP-seq on human K562	ENCLB525DKZ	ENCAB224FFQ	ENCSR554FDZ	ENCFF002EFA	fastq_2	ENCFF778OSN	/files/ENCFF839XCL/@@download/ENCFF839XCL.fastq.gz	c58f060bf75352d2d3329848622a1d6f
ENCSR953DVM	ENCFF467AXX	E2F8	E2F8 ChIP-seq on human K562	ENCLB235JTH	ENCAB224FFQ	ENCSR554FDZ	ENCFF002EFH	fastq_2	ENCFF365NLR	/files/ENCFF467AXX/@@download/ENCFF467AXX.fastq.gz	2b2b938b8f9d6298dd8495196630d11f
ENCSR957LDM	ENCFF983NMP	TRIM24	TRIM24 ChIP-seq on human K562	ENCLB887DPL	ENCAB680SMX	ENCSR173USI	ENCFF002EFD	fastq_1	ENCFF150KRT	/files/ENCFF983NMP/@@download/ENCFF983NMP.fastq.gz	7ee3a5694aa3efbee7bb30551bc84ee5
ENCSR957LDM	ENCFF150KRT	TRIM24	TRIM24 ChIP-seq on human K562	ENCLB887DPL	ENCAB680SMX	ENCSR173USI	ENCFF002EFA	fastq_2	ENCFF983NMP	/files/ENCFF150KRT/@@download/ENCFF150KRT.fastq.gz	9a67436920e1a3186929716d64c634f5
ENCSR957LDM	ENCFF112ZYY	TRIM24	TRIM24 ChIP-seq on human K562	ENCLB949IYC	ENCAB680SMX	ENCSR173USI	ENCFF002EFF	fastq_1	ENCFF567LMF	/files/ENCFF112ZYY/@@download/ENCFF112ZYY.fastq.gz	769ea519bcabb23b4a02ba92a215e6c8
ENCSR957LDM	ENCFF567LMF	TRIM24	TRIM24 ChIP-seq on human K562	ENCLB949IYC	ENCAB680SMX	ENCSR173USI	ENCFF002EFH	fastq_2	ENCFF112ZYY	/files/ENCFF567LMF/@@download/ENCFF567LMF.fastq.gz	87327068f93c2ea72c929e388900b5b9
ENCSR962GNR	ENCFF697PWI	Control	Input control ChIP-seq on human eGFP-KLF13 tagged K562 cell line.	ENCLB639AYO	NA	NA	NA	fastq_1	ENCFF486HGM	/files/ENCFF697PWI/@@download/ENCFF697PWI.fastq.gz	be22d66369198cb7ccb43175eb3cb041
ENCSR962GNR	ENCFF486HGM	Control	Input control ChIP-seq on human eGFP-KLF13 tagged K562 cell line.	ENCLB639AYO	NA	NA	NA	fastq_2	ENCFF697PWI	/files/ENCFF486HGM/@@download/ENCFF486HGM.fastq.gz	bcdfd2f964664c5c4dfa22d5fbc55609
ENCSR968GIB	ENCFF031QKW	RFX1	RFX1 ChIP-seq on human K562	ENCLB940HZD	ENCAB000BCV	ENCSR632PAG	ENCFF259GQA	fastq_1	ENCFF473RLY	/files/ENCFF031QKW/@@download/ENCFF031QKW.fastq.gz	3b3bd06148daf5cd0f377827467e790c
ENCSR968GIB	ENCFF473RLY	RFX1	RFX1 ChIP-seq on human K562	ENCLB940HZD	ENCAB000BCV	ENCSR632PAG	ENCFF837MIV	fastq_2	ENCFF031QKW	/files/ENCFF473RLY/@@download/ENCFF473RLY.fastq.gz	8091e30c9b51c158810665ac2319bb46
ENCSR968GIB	ENCFF207YQO	RFX1	RFX1 ChIP-seq on human K562	ENCLB412CSD	ENCAB000BCV	ENCSR632PAG	ENCFF502GTS	fastq_2	ENCFF493EZE	/files/ENCFF207YQO/@@download/ENCFF207YQO.fastq.gz	756735e4f85cd27d151ef21d39fb47ce
ENCSR968GIB	ENCFF493EZE	RFX1	RFX1 ChIP-seq on human K562	ENCLB412CSD	ENCAB000BCV	ENCSR632PAG	ENCFF498JMO	fastq_1	ENCFF207YQO	/files/ENCFF493EZE/@@download/ENCFF493EZE.fastq.gz	ce0534254079c60aff128718d001a7f3
ENCSR970NKQ	ENCFF691DSF	NR2F1	NR2F1 ChIP-seq on human K562	ENCLB278RSF	ENCAB000ATZ	ENCSR554FDZ	ENCFF002EFD	fastq_1	ENCFF810SJL	/files/ENCFF691DSF/@@download/ENCFF691DSF.fastq.gz	9ae3a64ce69415b1b3171f52df17a6d1
ENCSR970NKQ	ENCFF394OKZ	NR2F1	NR2F1 ChIP-seq on human K562	ENCLB390CHI	ENCAB000ATZ	ENCSR554FDZ	ENCFF002EFF	fastq_1	ENCFF579DKO	/files/ENCFF394OKZ/@@download/ENCFF394OKZ.fastq.gz	9f9fd0e849f4b54144d163ad2f34d3a6
ENCSR970NKQ	ENCFF579DKO	NR2F1	NR2F1 ChIP-seq on human K562	ENCLB390CHI	ENCAB000ATZ	ENCSR554FDZ	ENCFF002EFH	fastq_2	ENCFF394OKZ	/files/ENCFF579DKO/@@download/ENCFF579DKO.fastq.gz	dc08f6cd711b1174bf843d4735e761ed
ENCSR970NKQ	ENCFF810SJL	NR2F1	NR2F1 ChIP-seq on human K562	ENCLB278RSF	ENCAB000ATZ	ENCSR554FDZ	ENCFF002EFA	fastq_2	ENCFF691DSF	/files/ENCFF810SJL/@@download/ENCFF810SJL.fastq.gz	7e0610f1e0931e02fe08488939687a39
ENCSR972ZBV	ENCFF002DOR	ATF7	ATF7 ChIP-seq on human K562	ENCLB852VNZ	ENCAB000BMO	ENCSR554FDZ	ENCFF002EFF	fastq_1	ENCFF002EIJ	/files/ENCFF002DOR/@@download/ENCFF002DOR.fastq.gz	f5c98fd8e4644c34c51cf4090f80c6e4
ENCSR972ZBV	ENCFF002EIJ	ATF7	ATF7 ChIP-seq on human K562	ENCLB852VNZ	ENCAB000BMO	ENCSR554FDZ	ENCFF002EFH	fastq_2	ENCFF002DOR	/files/ENCFF002EIJ/@@download/ENCFF002EIJ.fastq.gz	ca80a6f0d6c109c6fe085962fa7f2f5b
ENCSR972ZBV	ENCFF002DTY	ATF7	ATF7 ChIP-seq on human K562	ENCLB993OZH	ENCAB000BMO	ENCSR554FDZ	ENCFF002EFD	fastq_1	ENCFF002DOV	/files/ENCFF002DTY/@@download/ENCFF002DTY.fastq.gz	daeb3fdfc83b36e02908aff32bd24ea5
ENCSR972ZBV	ENCFF002DOV	ATF7	ATF7 ChIP-seq on human K562	ENCLB993OZH	ENCAB000BMO	ENCSR554FDZ	ENCFF002EFA	fastq_2	ENCFF002DTY	/files/ENCFF002DOV/@@download/ENCFF002DOV.fastq.gz	0defe4bbf81ac4bfd2efae001a3bbf53
ENCSR978IXJ	ENCFF467ZVS	Control	Input control ChIP-seq on human eGFP-DDX20 tagged K562 cell line.	ENCLB249RSO	NA	NA	NA	fastq_1	ENCFF969JRS	/files/ENCFF467ZVS/@@download/ENCFF467ZVS.fastq.gz	0687fa9d108a8ef7fb155099ac344050
ENCSR978IXJ	ENCFF969JRS	Control	Input control ChIP-seq on human eGFP-DDX20 tagged K562 cell line.	ENCLB249RSO	NA	NA	NA	fastq_2	ENCFF467ZVS	/files/ENCFF969JRS/@@download/ENCFF969JRS.fastq.gz	7da01ff983c498cc80a6d7c9038bbb2b
ENCSR979QYJ	ENCFF678PWC	MNT	MNT ChIP-seq on human K562	ENCLB226MVW	ENCAB887GAG	ENCSR632PAG	ENCFF498JMO	fastq_1	ENCFF627YOB	/files/ENCFF678PWC/@@download/ENCFF678PWC.fastq.gz	1f7b31d2cdffa8901007e9f54ffcc170
ENCSR979QYJ	ENCFF393ZLC	MNT	MNT ChIP-seq on human K562	ENCLB949TNV	ENCAB887GAG	ENCSR632PAG	ENCFF837MIV	fastq_2	ENCFF911ICF	/files/ENCFF393ZLC/@@download/ENCFF393ZLC.fastq.gz	117801533caaf2e96ffaf4f59933427a
ENCSR979QYJ	ENCFF627YOB	MNT	MNT ChIP-seq on human K562	ENCLB226MVW	ENCAB887GAG	ENCSR632PAG	ENCFF502GTS	fastq_2	ENCFF678PWC	/files/ENCFF627YOB/@@download/ENCFF627YOB.fastq.gz	0fbd0b16dec09e6dc753dfac31b12af0
ENCSR979QYJ	ENCFF911ICF	MNT	MNT ChIP-seq on human K562	ENCLB949TNV	ENCAB887GAG	ENCSR632PAG	ENCFF259GQA	fastq_1	ENCFF393ZLC	/files/ENCFF911ICF/@@download/ENCFF911ICF.fastq.gz	c01d031479282a5b7f4026409b0e60ed
ENCSR987PBI	ENCFF553GOC	DNMT1	DNMT1 ChIP-seq on human K562	ENCLB111IXN	ENCAB463LOX	ENCSR173USI	ENCFF002EFH	fastq_2	ENCFF126MZP	/files/ENCFF553GOC/@@download/ENCFF553GOC.fastq.gz	3e79bb7eb4aa8316b75000c575d0a73d
ENCSR987PBI	ENCFF306GVI	DNMT1	DNMT1 ChIP-seq on human K562	ENCLB946ZIV	ENCAB463LOX	ENCSR173USI	ENCFF002EFA	fastq_2	ENCFF436CBC	/files/ENCFF306GVI/@@download/ENCFF306GVI.fastq.gz	128dd0c060d966dd032f235dfa84ee84
ENCSR987PBI	ENCFF436CBC	DNMT1	DNMT1 ChIP-seq on human K562	ENCLB946ZIV	ENCAB463LOX	ENCSR173USI	ENCFF002EFD	fastq_1	ENCFF306GVI	/files/ENCFF436CBC/@@download/ENCFF436CBC.fastq.gz	3d9e38717e3225dc296dfeb4d5d8945a
ENCSR987PBI	ENCFF126MZP	DNMT1	DNMT1 ChIP-seq on human K562	ENCLB111IXN	ENCAB463LOX	ENCSR173USI	ENCFF002EFF	fastq_1	ENCFF553GOC	/files/ENCFF126MZP/@@download/ENCFF126MZP.fastq.gz	3e90cb65b6e6794990e58c5f8bea95f7
ENCSR990AZC	ENCFF568RGZ	MCM3	MCM3 ChIP-seq on human K562	ENCLB545UPC	ENCAB353TGR	ENCSR173USI	ENCFF002EFF	fastq_1	ENCFF567PIT	/files/ENCFF568RGZ/@@download/ENCFF568RGZ.fastq.gz	66be1c461800ec1ada0b48971b6aabd4
ENCSR990AZC	ENCFF721WRK	MCM3	MCM3 ChIP-seq on human K562	ENCLB362HCT	ENCAB353TGR	ENCSR173USI	ENCFF002EFD	fastq_1	ENCFF501RUA	/files/ENCFF721WRK/@@download/ENCFF721WRK.fastq.gz	e5cc83638f0ac44287c70c6240be75a8
ENCSR990AZC	ENCFF567PIT	MCM3	MCM3 ChIP-seq on human K562	ENCLB545UPC	ENCAB353TGR	ENCSR173USI	ENCFF002EFH	fastq_2	ENCFF568RGZ	/files/ENCFF567PIT/@@download/ENCFF567PIT.fastq.gz	629b95e354965588673062c4fdb01a9e
ENCSR990AZC	ENCFF501RUA	MCM3	MCM3 ChIP-seq on human K562	ENCLB362HCT	ENCAB353TGR	ENCSR173USI	ENCFF002EFA	fastq_2	ENCFF721WRK	/files/ENCFF501RUA/@@download/ENCFF501RUA.fastq.gz	41e72f6f9dc89eb3c322659b52910415
ENCSR991ELG	ENCFF002EGO	SP1	SP1 ChIP-seq on human K562	ENCLB040HMX	ENCAB000BAV	ENCSR554FDZ	ENCFF002EFD	fastq_1	ENCFF002DPP	/files/ENCFF002EGO/@@download/ENCFF002EGO.fastq.gz	6037366abea9b9f8635591e5fcb74c57
ENCSR991ELG	ENCFF002DPP	SP1	SP1 ChIP-seq on human K562	ENCLB040HMX	ENCAB000BAV	ENCSR554FDZ	ENCFF002EFA	fastq_2	ENCFF002EGO	/files/ENCFF002DPP/@@download/ENCFF002DPP.fastq.gz	8fb7a1b25857a1f93eb4620b02fce726
ENCSR991ELG	ENCFF002EGC	SP1	SP1 ChIP-seq on human K562	ENCLB596BXN	ENCAB000BAV	ENCSR554FDZ	ENCFF002EFH	fastq_2	ENCFF002DPL	/files/ENCFF002EGC/@@download/ENCFF002EGC.fastq.gz	24fa2b11733944e5d1084f166439ea81
ENCSR991ELG	ENCFF002DPL	SP1	SP1 ChIP-seq on human K562	ENCLB596BXN	ENCAB000BAV	ENCSR554FDZ	ENCFF002EFF	fastq_1	ENCFF002EGC	/files/ENCFF002DPL/@@download/ENCFF002DPL.fastq.gz	32b50adfd7369a13c6e8b0cff55d0bd4
ENCSR996ESX	ENCFF926JSG	NFRKB	NFRKB ChIP-seq on human K562	ENCLB278NYK	ENCAB194SBI	ENCSR173USI	ENCFF002EFA	fastq_2	ENCFF683NIW	/files/ENCFF926JSG/@@download/ENCFF926JSG.fastq.gz	f8eaeae1c6d9a82dd327b734a3c02d36
ENCSR996ESX	ENCFF683NIW	NFRKB	NFRKB ChIP-seq on human K562	ENCLB278NYK	ENCAB194SBI	ENCSR173USI	ENCFF002EFD	fastq_1	ENCFF926JSG	/files/ENCFF683NIW/@@download/ENCFF683NIW.fastq.gz	dedd3bb41c10697d1717693ae615944e
ENCSR996ESX	ENCFF185SQN	NFRKB	NFRKB ChIP-seq on human K562	ENCLB441OFW	ENCAB194SBI	ENCSR173USI	ENCFF002EFF	fastq_1	ENCFF848FDX	/files/ENCFF185SQN/@@download/ENCFF185SQN.fastq.gz	8dd065b0e5d6c408f5a9b8754b94f3f3
ENCSR996ESX	ENCFF848FDX	NFRKB	NFRKB ChIP-seq on human K562	ENCLB441OFW	ENCAB194SBI	ENCSR173USI	ENCFF002EFF	fastq_2	ENCFF185SQN	/files/ENCFF848FDX/@@download/ENCFF848FDX.fastq.gz	fc13d89a70fc2ec4a55e34c198e37f21
ENCSR997NGQ	ENCFF971OYB	XRCC3	XRCC3 ChIP-seq on human K562	ENCLB231JZO	ENCAB805XGD	ENCSR632PAG	ENCFF502GTS	fastq_2	ENCFF898UXT	/files/ENCFF971OYB/@@download/ENCFF971OYB.fastq.gz	adb15eb96de1f402662a7bc8b50c0ec3
ENCSR997NGQ	ENCFF143IFX	XRCC3	XRCC3 ChIP-seq on human K562	ENCLB030KOP	ENCAB805XGD	ENCSR632PAG	ENCFF837MIV	fastq_2	ENCFF356UYQ	/files/ENCFF143IFX/@@download/ENCFF143IFX.fastq.gz	8bbd30b9d7233ca34f502e17d20d4759
ENCSR997NGQ	ENCFF356UYQ	XRCC3	XRCC3 ChIP-seq on human K562	ENCLB030KOP	ENCAB805XGD	ENCSR632PAG	ENCFF259GQA	fastq_1	ENCFF143IFX	/files/ENCFF356UYQ/@@download/ENCFF356UYQ.fastq.gz	79c8e07fd247a5bc96775b2783e070ac
ENCSR997NGQ	ENCFF898UXT	XRCC3	XRCC3 ChIP-seq on human K562	ENCLB231JZO	ENCAB805XGD	ENCSR632PAG	ENCFF498JMO	fastq_1	ENCFF971OYB	/files/ENCFF898UXT/@@download/ENCFF898UXT.fastq.gz	afbd0b15f1fe364a77c691fb5ea143ba
ENCSR998AJK	ENCFF002EFX	NRF1	NRF1 ChIP-seq on human K562	ENCLB029MXN	ENCAB000BLK	ENCSR173USI	ENCFF002EFH	fastq_2	ENCFF002DPA	/files/ENCFF002EFX/@@download/ENCFF002EFX.fastq.gz	e7a35dff04c18e373eaef6e90d73d8db
ENCSR998AJK	ENCFF002EFZ	NRF1	NRF1 ChIP-seq on human K562	ENCLB717XNT	ENCAB000BLK	ENCSR173USI	ENCFF002EFD	fastq_1	ENCFF002DPF	/files/ENCFF002EFZ/@@download/ENCFF002EFZ.fastq.gz	445cc7cbda8e80e9bbe5bfaeca1f709b
ENCSR998AJK	ENCFF002DPF	NRF1	NRF1 ChIP-seq on human K562	ENCLB717XNT	ENCAB000BLK	ENCSR173USI	ENCFF002EFA	fastq_2	ENCFF002EFZ	/files/ENCFF002DPF/@@download/ENCFF002DPF.fastq.gz	792c3680f9eb5e479c1987927e65f22e
ENCSR998AJK	ENCFF002DPA	NRF1	NRF1 ChIP-seq on human K562	ENCLB029MXN	ENCAB000BLK	ENCSR173USI	ENCFF002EFF	fastq_1	ENCFF002EFX	/files/ENCFF002DPA/@@download/ENCFF002DPA.fastq.gz	b4770ffe49382961d13fc002c7bb7f85
