# Supplementary material for: Genome-wide binding analysis of 195 DNA binding proteins reveals “reservoir” promoters and human specific SVA-repeat family regulation
Source: PLoS One. 2021 Jun 24;16(6):e0237055. doi: 10.1371/journal.pone.0237055 (PMC8224974; doi:10.1371/journal.pone.0237055)
Supplement: S3 Table — This table contains the fraction of peaks (per DBP) overlapping several genomic features. (CSV) [file pone.0237055.s010.csv]

annotation	count	dbp	count.Var1	count.Freq	fraction
exon	NA	AFF1	exon	1035	0.036100453435647016
Intergenic	NA	AFF1	Intergenic	6895	0.24049529124520405
intron	NA	AFF1	intron	12752	0.4447854900592954
promoter-TSS	NA	AFF1	promoter-TSS	6694	0.23348447854900592
TTS	NA	AFF1	TTS	1294	0.04513428671084758
exon	NA	ARHGAP35	exon	57	0.034050179211469536
Intergenic	NA	ARHGAP35	Intergenic	425	0.25388291517323774
intron	NA	ARHGAP35	intron	675	0.4032258064516129
promoter-TSS	NA	ARHGAP35	promoter-TSS	416	0.24850657108721624
TTS	NA	ARHGAP35	TTS	101	0.06033452807646356
exon	NA	ARID1B	exon	2997	0.03640891696531617
Intergenic	NA	ARID1B	Intergenic	21203	0.2575836724776772
intron	NA	ARID1B	intron	41807	0.5078904209439349
promoter-TSS	NA	ARID1B	promoter-TSS	12136	0.1474336390694284
TTS	NA	ARID1B	TTS	4172	0.05068335054364332
exon	NA	ARID2	exon	278	0.04890061565523307
Intergenic	NA	ARID2	Intergenic	1594	0.28038698328935796
intron	NA	ARID2	intron	2423	0.4262093227792436
promoter-TSS	NA	ARID2	promoter-TSS	971	0.17080035180299033
TTS	NA	ARID2	TTS	419	0.07370272647317502
exon	NA	ASH1L	exon	158	0.036907264657790234
Intergenic	NA	ASH1L	Intergenic	853	0.19925251109553843
intron	NA	ASH1L	intron	1422	0.33216538192011213
promoter-TSS	NA	ASH1L	promoter-TSS	1648	0.3849567857977108
TTS	NA	ASH1L	TTS	200	0.046718056528848396
exon	NA	ATF2	exon	1689	0.03510996549286991
Intergenic	NA	ATF2	Intergenic	14600	0.30349644534985243
intron	NA	ATF2	intron	24879	0.5171704153328067
promoter-TSS	NA	ATF2	promoter-TSS	4675	0.09718122479524384
TTS	NA	ATF2	TTS	2263	0.04704194902922712
exon	NA	ATF3	exon	3308	0.0387362701702616
Intergenic	NA	ATF3	Intergenic	23618	0.2765638539544252
intron	NA	ATF3	intron	44838	0.5250474249982435
promoter-TSS	NA	ATF3	promoter-TSS	9104	0.10660671210098598
TTS	NA	ATF3	TTS	4530	0.05304573877608375
exon	NA	ATF4	exon	1765	0.03319104123963368
Intergenic	NA	ATF4	Intergenic	15387	0.2893544201440472
intron	NA	ATF4	intron	27893	0.5245312823213043
promoter-TSS	NA	ATF4	promoter-TSS	5463	0.10273238430148372
TTS	NA	ATF4	TTS	2669	0.05019087199353104
exon	NA	ATF7	exon	1955	0.04540809216332977
Intergenic	NA	ATF7	Intergenic	10482	0.24346169926139266
intron	NA	ATF7	intron	17643	0.4097877084591443
promoter-TSS	NA	ATF7	promoter-TSS	10864	0.25233427788358803
TTS	NA	ATF7	TTS	2110	0.049008222232545175
exon	NA	BCOR	exon	2142	0.027515157743294626
Intergenic	NA	BCOR	Intergenic	22689	0.2914525742472511
intron	NA	BCOR	intron	39281	0.5045858596238825
promoter-TSS	NA	BCOR	promoter-TSS	10054	0.1291491110882746
TTS	NA	BCOR	TTS	3682	0.0472972972972973
exon	NA	BRCA1	exon	276	0.019586970406642538
Intergenic	NA	BRCA1	Intergenic	6122	0.43446171315023774
intron	NA	BRCA1	intron	6897	0.4894613583138173
promoter-TSS	NA	BRCA1	promoter-TSS	384	0.02725143708750266
TTS	NA	BRCA1	TTS	412	0.02923852104179973
exon	NA	BRD9	exon	900	0.03383967513911867
Intergenic	NA	BRD9	Intergenic	6272	0.23582493608061364
intron	NA	BRD9	intron	12805	0.4814633779515717
promoter-TSS	NA	BRD9	promoter-TSS	5367	0.20179726274627763
TTS	NA	BRD9	TTS	1252	0.04707474808241841
exon	NA	C11orf30	exon	2896	0.03697037008668122
Intergenic	NA	C11orf30	Intergenic	21726	0.27735437172073074
intron	NA	C11orf30	intron	39760	0.507576627985651
promoter-TSS	NA	C11orf30	promoter-TSS	10151	0.1295877854799382
TTS	NA	C11orf30	TTS	3800	0.04851084472699884
exon	NA	CBFA2T2	exon	891	0.03487143360338147
Intergenic	NA	CBFA2T2	Intergenic	7416	0.29024304332511447
intron	NA	CBFA2T2	intron	13106	0.512934914484756
promoter-TSS	NA	CBFA2T2	promoter-TSS	2838	0.1110719736996595
TTS	NA	CBFA2T2	TTS	1300	0.05087863488708857
exon	NA	CBFA2T3	exon	1737	0.035767971500936926
Intergenic	NA	CBFA2T3	Intergenic	13828	0.2847435290241542
intron	NA	CBFA2T3	intron	25747	0.5301772954718613
promoter-TSS	NA	CBFA2T3	promoter-TSS	4772	0.09826411053682844
TTS	NA	CBFA2T3	TTS	2479	0.05104709346621914
exon	NA	CC2D1A	exon	1009	0.031446736894595775
Intergenic	NA	CC2D1A	Intergenic	8918	0.2779405348126909
intron	NA	CC2D1A	intron	15528	0.48394938602505766
promoter-TSS	NA	CC2D1A	promoter-TSS	4972	0.1549585488998317
TTS	NA	CC2D1A	TTS	1659	0.05170479336782397
exon	NA	CDC5L	exon	83	0.032728706624605676
Intergenic	NA	CDC5L	Intergenic	645	0.25433753943217663
intron	NA	CDC5L	intron	1148	0.4526813880126183
promoter-TSS	NA	CDC5L	promoter-TSS	518	0.20425867507886436
TTS	NA	CDC5L	TTS	142	0.055993690851735015
exon	NA	CHAMP1	exon	972	0.03626595030221625
Intergenic	NA	CHAMP1	Intergenic	6064	0.22625177225580181
intron	NA	CHAMP1	intron	12692	0.4735467502425192
promoter-TSS	NA	CHAMP1	promoter-TSS	5966	0.22259532870681292
TTS	NA	CHAMP1	TTS	1108	0.041340198492649805
exon	NA	CREB3L1	exon	787	0.052264576969053
Intergenic	NA	CREB3L1	Intergenic	2443	0.16223934121397263
intron	NA	CREB3L1	intron	4643	0.30834108115287556
promoter-TSS	NA	CREB3L1	promoter-TSS	6571	0.43637933324478684
TTS	NA	CREB3L1	TTS	614	0.040775667419311996
exon	NA	CTBP1	exon	3622	0.05378994891291434
Intergenic	NA	CTBP1	Intergenic	17797	0.26430141380539385
intron	NA	CTBP1	intron	29300	0.4351312819294285
promoter-TSS	NA	CTBP1	promoter-TSS	12864	0.19104193893311155
TTS	NA	CTBP1	TTS	3753	0.055735416419151716
exon	NA	DACH1	exon	501	0.028103438604364168
Intergenic	NA	DACH1	Intergenic	4773	0.26773994502720594
intron	NA	DACH1	intron	9131	0.512200594603691
promoter-TSS	NA	DACH1	promoter-TSS	2542	0.14259269647164413
TTS	NA	DACH1	TTS	880	0.04936332529309474
exon	NA	DDX20	exon	617	0.037153007767808756
Intergenic	NA	DDX20	Intergenic	3787	0.2280363702053351
intron	NA	DDX20	intron	7463	0.44938881194676944
promoter-TSS	NA	DDX20	promoter-TSS	3763	0.2265911964834106
TTS	NA	DDX20	TTS	977	0.0588306135966761
exon	NA	DPF2	exon	3070	0.03636406708992704
Intergenic	NA	DPF2	Intergenic	22370	0.2649720458637354
intron	NA	DPF2	intron	43081	0.5102932815313181
promoter-TSS	NA	DPF2	promoter-TSS	11477	0.1359447550459585
TTS	NA	DPF2	TTS	4426	0.05242585046906093
exon	NA	E2F1	exon	972	0.04010397326401782
Intergenic	NA	E2F1	Intergenic	5249	0.21656970747204687
intron	NA	E2F1	intron	9715	0.40083343648141273
promoter-TSS	NA	E2F1	promoter-TSS	7243	0.2988406155877378
TTS	NA	E2F1	TTS	1058	0.043652267194784836
exon	NA	E2F7	exon	30	0.03496503496503497
Intergenic	NA	E2F7	Intergenic	124	0.1445221445221445
intron	NA	E2F7	intron	205	0.23892773892773891
promoter-TSS	NA	E2F7	promoter-TSS	467	0.5442890442890443
TTS	NA	E2F7	TTS	32	0.037296037296037296
exon	NA	E2F8	exon	1514	0.05851660031693271
Intergenic	NA	E2F8	Intergenic	4570	0.17663201020368724
intron	NA	E2F8	intron	10367	0.4006879758821938
promoter-TSS	NA	E2F8	promoter-TSS	6607	0.25536273335137016
TTS	NA	E2F8	TTS	2815	0.1088006802458161
exon	NA	E4F1	exon	1696	0.03857175346827382
Intergenic	NA	E4F1	Intergenic	10385	0.2361837616556743
intron	NA	E4F1	intron	20327	0.4622924721400955
promoter-TSS	NA	E4F1	promoter-TSS	9390	0.21355469638389812
TTS	NA	E4F1	TTS	2172	0.04939731635205822
exon	NA	ATF1	exon	1908	0.05016300347039647
Intergenic	NA	ATF1	Intergenic	8968	0.2357766326637922
intron	NA	ATF1	intron	14579	0.3832947733725944
promoter-TSS	NA	ATF1	promoter-TSS	10578	0.27810495320222944
TTS	NA	ATF1	TTS	2003	0.05266063729098749
exon	NA	CEBPB	exon	3303	0.032673531768406684
Intergenic	NA	CEBPB	Intergenic	30380	0.3005213124808341
intron	NA	CEBPB	intron	53634	0.5305516811585601
promoter-TSS	NA	CEBPB	promoter-TSS	8339	0.08249003373198405
TTS	NA	CEBPB	TTS	5435	0.053763440860215055
exon	NA	CEBPG	exon	1827	0.03219269805469411
Intergenic	NA	CEBPG	Intergenic	16789	0.2958309839300818
intron	NA	CEBPG	intron	29802	0.525126867775585
promoter-TSS	NA	CEBPG	promoter-TSS	5510	0.09708908937129969
TTS	NA	CEBPG	TTS	2824	0.04976036086833944
exon	NA	CREB3	exon	544	0.04261319128936237
Intergenic	NA	CREB3	Intergenic	3376	0.2644524518251606
intron	NA	CREB3	intron	5471	0.4285602381325396
promoter-TSS	NA	CREB3	promoter-TSS	2759	0.21612094626351244
TTS	NA	CREB3	TTS	616	0.04825317248942503
exon	NA	DIDO1	exon	414	0.03829078801331853
Intergenic	NA	DIDO1	Intergenic	2428	0.2245652978172401
intron	NA	DIDO1	intron	3043	0.28144654088050314
promoter-TSS	NA	DIDO1	promoter-TSS	4573	0.4229559748427673
TTS	NA	DIDO1	TTS	354	0.032741398446170925
exon	NA	ETV1	exon	895	0.0428250155509833
Intergenic	NA	ETV1	Intergenic	4668	0.2233599693765252
intron	NA	ETV1	intron	7703	0.3685822288147758
promoter-TSS	NA	ETV1	promoter-TSS	6664	0.31886693143212597
TTS	NA	ETV1	TTS	969	0.04636585482558974
exon	NA	GTF2A2	exon	255	0.04372427983539095
Intergenic	NA	GTF2A2	Intergenic	1487	0.25497256515775035
intron	NA	GTF2A2	intron	2182	0.37414266117969824
promoter-TSS	NA	GTF2A2	promoter-TSS	1643	0.281721536351166
TTS	NA	GTF2A2	TTS	265	0.04543895747599451
exon	NA	HDAC8	exon	794	0.055617820117680024
Intergenic	NA	HDAC8	Intergenic	2973	0.20825161109554496
intron	NA	HDAC8	intron	4542	0.31815634631549455
promoter-TSS	NA	HDAC8	promoter-TSS	5208	0.3648080694872513
TTS	NA	HDAC8	TTS	759	0.05316615298402914
exon	NA	HINFP	exon	270	0.04004746366063482
Intergenic	NA	HINFP	Intergenic	2084	0.30910708988430735
intron	NA	HINFP	intron	2687	0.39854642539305846
promoter-TSS	NA	HINFP	promoter-TSS	1400	0.20765351527736578
TTS	NA	HINFP	TTS	301	0.04464550578463364
exon	NA	ID3	exon	1905	0.053179610295349226
Intergenic	NA	ID3	Intergenic	8324	0.2323711685556362
intron	NA	ID3	intron	14067	0.3926916420077048
promoter-TSS	NA	ID3	promoter-TSS	9445	0.26366478700240076
TTS	NA	ID3	TTS	2081	0.05809279213890905
exon	NA	ILK	exon	57	0.03347034644744568
Intergenic	NA	ILK	Intergenic	661	0.38813857897827364
intron	NA	ILK	intron	786	0.46153846153846156
promoter-TSS	NA	ILK	promoter-TSS	115	0.06752789195537287
TTS	NA	ILK	TTS	84	0.04932472108044627
exon	NA	IRF1	exon	732	0.037960898200487474
Intergenic	NA	IRF1	Intergenic	5294	0.2745423429964217
intron	NA	IRF1	intron	8933	0.4632577918373697
promoter-TSS	NA	IRF1	promoter-TSS	3417	0.17720271741948868
TTS	NA	IRF1	TTS	907	0.04703624954623243
exon	NA	IRF9	exon	279	0.0350766909730953
Intergenic	NA	IRF9	Intergenic	2305	0.2897912999748554
intron	NA	IRF9	intron	3643	0.45800854915765654
promoter-TSS	NA	IRF9	promoter-TSS	1295	0.16281116419411618
TTS	NA	IRF9	TTS	432	0.05431229570027659
exon	NA	KLF1	exon	765	0.05766186779226653
Intergenic	NA	KLF1	Intergenic	2131	0.1606241049219869
intron	NA	KLF1	intron	3512	0.26471696691037916
promoter-TSS	NA	KLF1	promoter-TSS	6159	0.4642345669706791
TTS	NA	KLF1	TTS	700	0.052762493404688325
exon	NA	KLF13	exon	853	0.05154389993353073
Intergenic	NA	KLF13	Intergenic	2880	0.17402864221403105
intron	NA	KLF13	intron	4501	0.2719801800713034
promoter-TSS	NA	KLF13	promoter-TSS	7456	0.45054081817632485
TTS	NA	KLF13	TTS	859	0.05190645960480996
exon	NA	MAFG	exon	1955	0.0352830767564836
Intergenic	NA	MAFG	Intergenic	16971	0.30628598242162824
intron	NA	MAFG	intron	29716	0.5363027666985508
promoter-TSS	NA	MAFG	promoter-TSS	3996	0.0721182479380606
TTS	NA	MAFG	TTS	2771	0.05000992618527676
exon	NA	MEF2D	exon	644	0.036306235201262825
Intergenic	NA	MEF2D	Intergenic	4778	0.2693652046453941
intron	NA	MEF2D	intron	7929	0.4470064268801443
promoter-TSS	NA	MEF2D	promoter-TSS	3542	0.19968429360694553
TTS	NA	MEF2D	TTS	845	0.04763783966625324
exon	NA	NFE2	exon	1685	0.03465081845850127
Intergenic	NA	NFE2	Intergenic	15671	0.3222628938060377
intron	NA	NFE2	intron	25224	0.5187134983959859
promoter-TSS	NA	NFE2	promoter-TSS	3810	0.07834992185572098
TTS	NA	NFE2	TTS	2238	0.04602286748375421
exon	NA	NFE2L1	exon	199	0.033288725326196054
Intergenic	NA	NFE2L1	Intergenic	1842	0.3081298093007695
intron	NA	NFE2L1	intron	3291	0.5505185680829708
promoter-TSS	NA	NFE2L1	promoter-TSS	375	0.0627300100368016
TTS	NA	NFE2L1	TTS	271	0.04533288725326196
exon	NA	NR2C1	exon	1423	0.04039285815663232
Intergenic	NA	NR2C1	Intergenic	9219	0.2616878140168611
intron	NA	NR2C1	intron	15822	0.4491186238610236
promoter-TSS	NA	NR2C1	promoter-TSS	6905	0.19600329274177525
TTS	NA	NR2C1	TTS	1860	0.05279741122370774
exon	NA	NR4A1	exon	1369	0.045953475881977776
Intergenic	NA	NR4A1	Intergenic	7301	0.24507401564230807
intron	NA	NR4A1	intron	11431	0.38370648853680644
promoter-TSS	NA	NR4A1	promoter-TSS	8121	0.27259910711288643
TTS	NA	NR4A1	TTS	1569	0.05266691282602128
exon	NA	PBX2	exon	1544	0.035954637542789276
Intergenic	NA	PBX2	Intergenic	11474	0.26719139324220476
intron	NA	PBX2	intron	22513	0.5242530796637404
promoter-TSS	NA	PBX2	promoter-TSS	5335	0.12423445031786322
TTS	NA	PBX2	TTS	2077	0.04836643923340242
exon	NA	POLR2H	exon	2507	0.05027574451017748
Intergenic	NA	POLR2H	Intergenic	7830	0.1570239647047027
intron	NA	POLR2H	intron	28761	0.5767772987065076
promoter-TSS	NA	POLR2H	promoter-TSS	6848	0.137330793141482
TTS	NA	POLR2H	TTS	3919	0.07859219893713025
exon	NA	PTRF	exon	137	0.03276728055489118
Intergenic	NA	PTRF	Intergenic	1512	0.3616359722554413
intron	NA	PTRF	intron	1895	0.45324085147093995
promoter-TSS	NA	PTRF	promoter-TSS	415	0.09925855058598422
TTS	NA	PTRF	TTS	222	0.05309734513274336
exon	NA	PTTG1	exon	148	0.03288888888888889
Intergenic	NA	PTTG1	Intergenic	1627	0.3615555555555556
intron	NA	PTTG1	intron	2104	0.46755555555555556
promoter-TSS	NA	PTTG1	promoter-TSS	416	0.09244444444444444
TTS	NA	PTTG1	TTS	205	0.04555555555555556
exon	NA	PYGO2	exon	277	0.03157414795394962
Intergenic	NA	PYGO2	Intergenic	2651	0.3021771343896045
intron	NA	PYGO2	intron	4056	0.46232759603328394
promoter-TSS	NA	PYGO2	promoter-TSS	1373	0.15650290664538927
TTS	NA	PYGO2	TTS	416	0.04741821497777271
exon	NA	RELA	exon	358	0.04011204481792717
Intergenic	NA	RELA	Intergenic	2216	0.24829131652661066
intron	NA	RELA	intron	3346	0.3749019607843137
promoter-TSS	NA	RELA	promoter-TSS	2516	0.2819047619047619
TTS	NA	RELA	TTS	489	0.054789915966386556
exon	NA	TAF7	exon	523	0.044896557644433
Intergenic	NA	TAF7	Intergenic	1991	0.17091595845136923
intron	NA	TAF7	intron	2944	0.25272555584170314
promoter-TSS	NA	TAF7	promoter-TSS	5848	0.5020173405442527
TTS	NA	TAF7	TTS	343	0.02944458751824191
exon	NA	TEAD2	exon	107	0.034978751225890815
Intergenic	NA	TEAD2	Intergenic	1022	0.3340961098398169
intron	NA	TEAD2	intron	1318	0.4308597580908794
promoter-TSS	NA	TEAD2	promoter-TSS	470	0.15364498202026805
TTS	NA	TEAD2	TTS	142	0.04642039882314482
exon	NA	TSC22D4	exon	21	0.019390581717451522
Intergenic	NA	TSC22D4	Intergenic	396	0.3656509695290859
intron	NA	TSC22D4	intron	568	0.5244690674053555
promoter-TSS	NA	TSC22D4	promoter-TSS	64	0.05909510618651893
TTS	NA	TSC22D4	TTS	34	0.03139427516158818
exon	NA	ZNF24	exon	2348	0.034349581602200245
Intergenic	NA	ZNF24	Intergenic	18271	0.26729182515068173
intron	NA	ZNF24	intron	34877	0.5102258762946925
promoter-TSS	NA	ZNF24	promoter-TSS	9207	0.13469190707472642
TTS	NA	ZNF24	TTS	3653	0.05344080987769911
exon	NA	ZNF507	exon	113	0.011938721605916535
Intergenic	NA	ZNF507	Intergenic	3757	0.3969360802958267
intron	NA	ZNF507	intron	5285	0.5583729529846804
promoter-TSS	NA	ZNF507	promoter-TSS	146	0.015425250924458532
TTS	NA	ZNF507	TTS	164	0.017326994189117803
exon	NA	ZNF512	exon	994	0.024246267928578397
Intergenic	NA	ZNF512	Intergenic	13900	0.33905746902136796
intron	NA	ZNF512	intron	20674	0.5042931017660259
promoter-TSS	NA	ZNF512	promoter-TSS	3532	0.08615474680456629
TTS	NA	ZNF512	TTS	1896	0.04624841447946141
exon	NA	ZNF740	exon	218	0.03698676620291822
Intergenic	NA	ZNF740	Intergenic	1869	0.3171021377672209
intron	NA	ZNF740	intron	2613	0.44333220223956565
promoter-TSS	NA	ZNF740	promoter-TSS	859	0.14574143196470987
TTS	NA	ZNF740	TTS	335	0.05683746182558534
exon	NA	EGR1	exon	1703	0.04816721348568843
Intergenic	NA	EGR1	Intergenic	7619	0.21549383414413395
intron	NA	EGR1	intron	13891	0.39288946713429124
promoter-TSS	NA	EGR1	promoter-TSS	10051	0.2842798959158276
TTS	NA	EGR1	TTS	2092	0.05916958932005883
exon	NA	EHMT2	exon	1114	0.035187466439243184
Intergenic	NA	EHMT2	Intergenic	9910	0.3130231529738779
intron	NA	EHMT2	intron	15996	0.505259168009097
promoter-TSS	NA	EHMT2	promoter-TSS	3356	0.10600461164281878
TTS	NA	EHMT2	TTS	1283	0.0405256009349632
exon	NA	ELF1	exon	678	0.03825321597833446
Intergenic	NA	ELF1	Intergenic	3577	0.20181674565560823
intron	NA	ELF1	intron	7270	0.4101782893252088
promoter-TSS	NA	ELF1	promoter-TSS	5427	0.30619498984427895
TTS	NA	ELF1	TTS	772	0.04355675919656962
exon	NA	ELF4	exon	773	0.0419083762537273
Intergenic	NA	ELF4	Intergenic	3588	0.1945242613174302
intron	NA	ELF4	intron	6983	0.3785849823800488
promoter-TSS	NA	ELF4	promoter-TSS	5920	0.32095418812686366
TTS	NA	ELF4	TTS	1181	0.06402819192193006
exon	NA	EP400	exon	1526	0.04969227262366081
Intergenic	NA	EP400	Intergenic	6146	0.2001367677228174
intron	NA	EP400	intron	11857	0.386108307010974
promoter-TSS	NA	EP400	promoter-TSS	9654	0.31437038001888695
TTS	NA	EP400	TTS	1526	0.04969227262366081
exon	NA	ESRRA	exon	1672	0.04454153124833502
Intergenic	NA	ESRRA	Intergenic	9135	0.24335340188608875
intron	NA	ESRRA	intron	15543	0.4140604187756407
promoter-TSS	NA	ESRRA	promoter-TSS	9190	0.24481858383504715
TTS	NA	ESRRA	TTS	1998	0.05322606425488838
exon	NA	EWSR1	exon	224	0.06700568351779838
Intergenic	NA	EWSR1	Intergenic	670	0.20041878552198625
intron	NA	EWSR1	intron	1559	0.4663475919832486
promoter-TSS	NA	EWSR1	promoter-TSS	324	0.09691893508824409
TTS	NA	EWSR1	TTS	566	0.1693090038887227
exon	NA	FOXK2	exon	1187	0.03672648514851485
Intergenic	NA	FOXK2	Intergenic	7555	0.23375618811881188
intron	NA	FOXK2	intron	14730	0.4557549504950495
promoter-TSS	NA	FOXK2	promoter-TSS	7334	0.22691831683168318
TTS	NA	FOXK2	TTS	1514	0.046844059405940594
exon	NA	FOXM1	exon	706	0.0314070910627697
Intergenic	NA	FOXM1	Intergenic	5475	0.24356065661283866
intron	NA	FOXM1	intron	11063	0.49214822723430757
promoter-TSS	NA	FOXM1	promoter-TSS	4200	0.186841051648205
TTS	NA	FOXM1	TTS	1035	0.04604297344187909
exon	NA	GABPB1	exon	1154	0.047048271363339854
Intergenic	NA	GABPB1	Intergenic	4923	0.20070939334637966
intron	NA	GABPB1	intron	8641	0.35229125896934116
promoter-TSS	NA	GABPB1	promoter-TSS	8728	0.3558382257012394
TTS	NA	GABPB1	TTS	1082	0.04411285061969993
exon	NA	GATAD2A	exon	636	0.040942448821938975
Intergenic	NA	GATAD2A	Intergenic	3468	0.22325222093472383
intron	NA	GATAD2A	intron	6452	0.41534698081627397
promoter-TSS	NA	GATAD2A	promoter-TSS	4210	0.27101841122698594
TTS	NA	GATAD2A	TTS	768	0.04943993820007725
exon	NA	GATAD2B	exon	1214	0.054346852896409704
Intergenic	NA	GATAD2B	Intergenic	4035	0.18063389739457428
intron	NA	GATAD2B	intron	7412	0.3318112633181126
promoter-TSS	NA	GATAD2B	promoter-TSS	8603	0.3851284806159907
TTS	NA	GATAD2B	TTS	1074	0.048079505774912705
exon	NA	GMEB1	exon	1885	0.04925529135092762
Intergenic	NA	GMEB1	Intergenic	8035	0.20995557878233603
intron	NA	GMEB1	intron	15378	0.4018291089626339
promoter-TSS	NA	GMEB1	promoter-TSS	10896	0.28471387509798796
TTS	NA	GMEB1	TTS	2076	0.05424614580611445
exon	NA	GTF2F1	exon	664	0.03873075128324778
Intergenic	NA	GTF2F1	Intergenic	3603	0.21016098926738216
intron	NA	GTF2F1	intron	5764	0.33621091927204855
promoter-TSS	NA	GTF2F1	promoter-TSS	6382	0.37225851609892674
TTS	NA	GTF2F1	TTS	731	0.042638824078394776
exon	NA	HDAC1	exon	2978	0.04181703292845609
Intergenic	NA	HDAC1	Intergenic	18028	0.2531489152566173
intron	NA	HDAC1	intron	34797	0.48861897072246013
promoter-TSS	NA	HDAC1	promoter-TSS	11754	0.16504949799901705
TTS	NA	HDAC1	TTS	3658	0.051365583093449414
exon	NA	HDAC2	exon	3453	0.040713098227866014
Intergenic	NA	HDAC2	Intergenic	22776	0.2685437373987478
intron	NA	HDAC2	intron	40762	0.4806102838008324
promoter-TSS	NA	HDAC2	promoter-TSS	13082	0.15424522184099135
TTS	NA	HDAC2	TTS	4740	0.05588765873156238
exon	NA	HDAC3	exon	868	0.04327018943170489
Intergenic	NA	HDAC3	Intergenic	4304	0.21455633100697907
intron	NA	HDAC3	intron	7787	0.38818544366899305
promoter-TSS	NA	HDAC3	promoter-TSS	6213	0.30972083748753737
TTS	NA	HDAC3	TTS	888	0.04426719840478564
exon	NA	HDGF	exon	4151	0.04389480474161177
Intergenic	NA	HDGF	Intergenic	16574	0.17526198356720632
intron	NA	HDGF	intron	55796	0.5900155445345628
promoter-TSS	NA	HDGF	promoter-TSS	10767	0.11385578478750516
TTS	NA	HDGF	TTS	7279	0.07697188236911397
exon	NA	HES1	exon	268	0.03295622233152976
Intergenic	NA	HES1	Intergenic	2024	0.24889326119035907
intron	NA	HES1	intron	3923	0.4824151500245942
promoter-TSS	NA	HES1	promoter-TSS	1501	0.18457943925233644
TTS	NA	HES1	TTS	416	0.05115592720118052
exon	NA	HLTF	exon	332	0.027456169368177307
Intergenic	NA	HLTF	Intergenic	3134	0.2591796228911677
intron	NA	HLTF	intron	5856	0.4842871319880913
promoter-TSS	NA	HLTF	promoter-TSS	2237	0.18499834601389348
TTS	NA	HLTF	TTS	533	0.0440787297386702
exon	NA	IKZF1	exon	4006	0.03998123696318253
Intergenic	NA	IKZF1	Intergenic	27847	0.2779224926894019
intron	NA	IKZF1	intron	50794	0.5069413255885905
promoter-TSS	NA	IKZF1	promoter-TSS	11912	0.11888579498388176
TTS	NA	IKZF1	TTS	5638	0.056269149774943364
exon	NA	ILF3	exon	354	0.07630954947186894
Intergenic	NA	ILF3	Intergenic	475	0.10239275705971114
intron	NA	ILF3	intron	1015	0.21879715455917223
promoter-TSS	NA	ILF3	promoter-TSS	2016	0.4345764173313214
TTS	NA	ILF3	TTS	779	0.16792412157792627
exon	NA	KDM1A	exon	3027	0.038150332728372656
Intergenic	NA	KDM1A	Intergenic	21314	0.2686277475297439
intron	NA	KDM1A	intron	38860	0.489766081871345
promoter-TSS	NA	KDM1A	promoter-TSS	11758	0.14819015930631177
TTS	NA	KDM1A	TTS	4385	0.05526567856422666
exon	NA	KHSRP	exon	385	0.05807814149947202
Intergenic	NA	KHSRP	Intergenic	1036	0.1562829989440338
intron	NA	KHSRP	intron	3313	0.4997737215266254
promoter-TSS	NA	KHSRP	promoter-TSS	1047	0.15794237441544728
TTS	NA	KHSRP	TTS	848	0.12792276361442148
exon	NA	L3MBTL2	exon	2813	0.05196364576790926
Intergenic	NA	L3MBTL2	Intergenic	14325	0.26462112535559906
intron	NA	L3MBTL2	intron	22198	0.41005652639745815
promoter-TSS	NA	L3MBTL2	promoter-TSS	11980	0.22130269331658478
TTS	NA	L3MBTL2	TTS	2818	0.052056009162448735
exon	NA	LARP7	exon	259	0.03945764777574649
Intergenic	NA	LARP7	Intergenic	1382	0.2105423522242535
intron	NA	LARP7	intron	2463	0.37522851919561245
promoter-TSS	NA	LARP7	promoter-TSS	2187	0.33318098720292505
TTS	NA	LARP7	TTS	273	0.041590493601462525
exon	NA	LEF1	exon	942	0.03925654275712619
Intergenic	NA	LEF1	Intergenic	6284	0.2618769794965828
intron	NA	LEF1	intron	12130	0.50550091681947
promoter-TSS	NA	LEF1	promoter-TSS	3382	0.14094015669278212
TTS	NA	LEF1	TTS	1258	0.052425404234039005
exon	NA	MCM3	exon	618	0.03509768287142208
Intergenic	NA	MCM3	Intergenic	8490	0.48216719672875963
intron	NA	MCM3	intron	6963	0.39544525215810994
promoter-TSS	NA	MCM3	promoter-TSS	840	0.04770558836892322
TTS	NA	MCM3	TTS	697	0.0395842798727851
exon	NA	MEIS2	exon	2043	0.03896178198184454
Intergenic	NA	MEIS2	Intergenic	13382	0.25520634678465176
intron	NA	MEIS2	intron	26765	0.5104317644366466
promoter-TSS	NA	MEIS2	promoter-TSS	7769	0.1481615683881303
TTS	NA	MEIS2	TTS	2477	0.04723853840872683
exon	NA	MGA	exon	2247	0.05411589037136939
Intergenic	NA	MGA	Intergenic	10506	0.2530224940995135
intron	NA	MGA	intron	16171	0.3894561918982708
promoter-TSS	NA	MGA	promoter-TSS	10480	0.2523963200231203
TTS	NA	MGA	TTS	2118	0.05100910360772602
exon	NA	MIER1	exon	940	0.038564102564102566
Intergenic	NA	MIER1	Intergenic	5781	0.23716923076923077
intron	NA	MIER1	intron	12076	0.495425641025641
promoter-TSS	NA	MIER1	promoter-TSS	4293	0.1761230769230769
TTS	NA	MIER1	TTS	1285	0.052717948717948715
exon	NA	MITF	exon	1181	0.03169789038595738
Intergenic	NA	MITF	Intergenic	11575	0.31067153363036126
intron	NA	MITF	intron	17862	0.479413817166783
promoter-TSS	NA	MITF	promoter-TSS	4831	0.1296634279886199
TTS	NA	MITF	TTS	1809	0.04855333082827849
exon	NA	MLLT1	exon	1858	0.03849181686347628
Intergenic	NA	MLLT1	Intergenic	11493	0.23809819763828466
intron	NA	MLLT1	intron	23649	0.4899316345556246
promoter-TSS	NA	MLLT1	promoter-TSS	8494	0.17596851046198467
TTS	NA	MLLT1	TTS	2776	0.05750984048062979
exon	NA	MNT	exon	2243	0.051616614888965594
Intergenic	NA	MNT	Intergenic	9604	0.22101024047865608
intron	NA	MNT	intron	18783	0.4322402485329651
promoter-TSS	NA	MNT	promoter-TSS	10345	0.23806236336439995
TTS	NA	MNT	TTS	2480	0.05707053273501323
exon	NA	MTA1	exon	1179	0.039068195374113594
Intergenic	NA	MTA1	Intergenic	7616	0.25236927563125455
intron	NA	MTA1	intron	12542	0.41560076877195307
promoter-TSS	NA	MTA1	promoter-TSS	7377	0.2444495990456624
TTS	NA	MTA1	TTS	1464	0.04851216117701637
exon	NA	MTA2	exon	1432	0.037970991435314086
Intergenic	NA	MTA2	Intergenic	9642	0.2556678068570519
intron	NA	MTA2	intron	17810	0.4722509479489831
promoter-TSS	NA	MTA2	promoter-TSS	6814	0.18068040198340096
TTS	NA	MTA2	TTS	2015	0.05342985177524991
exon	NA	MTA3	exon	2626	0.05929371387283237
Intergenic	NA	MTA3	Intergenic	10006	0.225930274566474
intron	NA	MTA3	intron	17805	0.402027637283237
promoter-TSS	NA	MTA3	promoter-TSS	11002	0.24841943641618497
TTS	NA	MTA3	TTS	2849	0.06432893786127168
exon	NA	MYBL2	exon	139	0.0286479802143446
Intergenic	NA	MYBL2	Intergenic	925	0.19064303380049463
intron	NA	MYBL2	intron	2143	0.4416735366859027
promoter-TSS	NA	MYBL2	promoter-TSS	1467	0.3023495465787304
TTS	NA	MYBL2	TTS	178	0.036685902720527616
exon	NA	NBN	exon	1420	0.03664327002477291
Intergenic	NA	NBN	Intergenic	9066	0.23394921552436004
intron	NA	NBN	intron	18515	0.47778179190751446
promoter-TSS	NA	NBN	promoter-TSS	7761	0.200273534269199
TTS	NA	NBN	TTS	1990	0.05135218827415359
exon	NA	NCOA6	exon	476	0.08862409234779371
Intergenic	NA	NCOA6	Intergenic	473	0.08806553714392105
intron	NA	NCOA6	intron	912	0.16980078197728543
promoter-TSS	NA	NCOA6	promoter-TSS	3314	0.6170173152113201
TTS	NA	NCOA6	TTS	196	0.03649227331967976
exon	NA	NCOR1	exon	1778	0.04286093098377649
Intergenic	NA	NCOR1	Intergenic	9533	0.22980498035339778
intron	NA	NCOR1	intron	17967	0.4331171805317841
promoter-TSS	NA	NCOR1	promoter-TSS	9668	0.23305932550683411
TTS	NA	NCOR1	TTS	2537	0.06115758262420751
exon	NA	NFATC3	exon	756	0.04023416711016498
Intergenic	NA	NFATC3	Intergenic	4825	0.256785524215008
intron	NA	NFATC3	intron	8054	0.42863225119744547
promoter-TSS	NA	NFATC3	promoter-TSS	3905	0.20782331027142098
TTS	NA	NFATC3	TTS	1250	0.06652474720596062
exon	NA	NFIC	exon	3131	0.0475229190698804
Intergenic	NA	NFIC	Intergenic	16739	0.2540677554489709
intron	NA	NFIC	intron	30149	0.45760730981725456
promoter-TSS	NA	NFIC	promoter-TSS	11782	0.1788294578349827
TTS	NA	NFIC	TTS	4083	0.06197255782891142
exon	NA	NFRKB	exon	922	0.04092321349312028
Intergenic	NA	NFRKB	Intergenic	5171	0.2295162006213937
intron	NA	NFRKB	intron	9338	0.4144695960940968
promoter-TSS	NA	NFRKB	promoter-TSS	6193	0.2748779405237461
TTS	NA	NFRKB	TTS	906	0.040213049267643144
exon	NA	NFXL1	exon	124	0.037747336377473364
Intergenic	NA	NFXL1	Intergenic	886	0.26971080669710806
intron	NA	NFXL1	intron	1524	0.4639269406392694
promoter-TSS	NA	NFXL1	promoter-TSS	556	0.16925418569254186
TTS	NA	NFXL1	TTS	195	0.0593607305936073
exon	NA	NKRF	exon	974	0.05875965250965251
Intergenic	NA	NKRF	Intergenic	2187	0.1319377413127413
intron	NA	NKRF	intron	5483	0.33077944015444016
promoter-TSS	NA	NKRF	promoter-TSS	7182	0.43327702702702703
TTS	NA	NKRF	TTS	750	0.045246138996138996
exon	NA	NONO	exon	1042	0.06707866615166731
Intergenic	NA	NONO	Intergenic	2041	0.13138921076348656
intron	NA	NONO	intron	3916	0.2520921848847689
promoter-TSS	NA	NONO	promoter-TSS	7617	0.4903437620702974
TTS	NA	NONO	TTS	918	0.05909617612977984
exon	NA	NR2F1	exon	2104	0.039771653245623984
Intergenic	NA	NR2F1	Intergenic	13958	0.26384635741559864
intron	NA	NR2F1	intron	25953	0.4905863672450947
promoter-TSS	NA	NR2F1	promoter-TSS	7853	0.1484442932214283
TTS	NA	NR2F1	TTS	3034	0.05735132887225436
exon	NA	NRF1	exon	1173	0.05876164712954614
Intergenic	NA	NRF1	Intergenic	3289	0.16476304979460976
intron	NA	NRF1	intron	4811	0.2410079150385733
promoter-TSS	NA	NRF1	promoter-TSS	9915	0.4966937180643222
TTS	NA	NRF1	TTS	774	0.0387736699729486
exon	NA	PHB2	exon	151	0.039088791095003884
Intergenic	NA	PHB2	Intergenic	981	0.2539477090344292
intron	NA	PHB2	intron	1881	0.4869272586073
promoter-TSS	NA	PHB2	promoter-TSS	652	0.1687807403572353
TTS	NA	PHB2	TTS	198	0.05125550090603158
exon	NA	PHF20	exon	769	0.045443800969152584
Intergenic	NA	PHF20	Intergenic	3076	0.18177520387661034
intron	NA	PHF20	intron	4463	0.2637395106961352
promoter-TSS	NA	PHF20	promoter-TSS	8032	0.47464838671551823
TTS	NA	PHF20	TTS	582	0.03439309774258362
exon	NA	PHF21A	exon	287	0.04272104793093182
Intergenic	NA	PHF21A	Intergenic	1208	0.1798154212563263
intron	NA	PHF21A	intron	2104	0.31318844894313785
promoter-TSS	NA	PHF21A	promoter-TSS	2786	0.4147067579636797
TTS	NA	PHF21A	TTS	333	0.04956832390592438
exon	NA	PKNOX1	exon	2338	0.0383284971884785
Intergenic	NA	PKNOX1	Intergenic	15841	0.2596927818488828
intron	NA	PKNOX1	intron	30266	0.49617206839456385
promoter-TSS	NA	PKNOX1	promoter-TSS	9402	0.1541336743225299
TTS	NA	PKNOX1	TTS	3152	0.05167297824554501
exon	NA	POLR2A	exon	3896	0.06149378117305385
Intergenic	NA	POLR2A	Intergenic	5934	0.0936612159858577
intron	NA	POLR2A	intron	37417	0.5905833701622577
promoter-TSS	NA	POLR2A	promoter-TSS	9943	0.1569385693541259
TTS	NA	POLR2A	TTS	6166	0.09732306332470485
exon	NA	POLR2B	exon	3604	0.06793975154108621
Intergenic	NA	POLR2B	Intergenic	4853	0.09148490960846042
intron	NA	POLR2B	intron	27785	0.5237807981601221
promoter-TSS	NA	POLR2B	promoter-TSS	10757	0.20278243821516767
TTS	NA	POLR2B	TTS	6048	0.11401210247516354
exon	NA	PRDM10	exon	910	0.03694231315714692
Intergenic	NA	PRDM10	Intergenic	6022	0.24446880201355906
intron	NA	PRDM10	intron	10051	0.4080298786181139
promoter-TSS	NA	PRDM10	promoter-TSS	6433	0.26115373685706167
TTS	NA	PRDM10	TTS	1217	0.04940526935411846
exon	NA	RAD51	exon	909	0.03765534382767191
Intergenic	NA	RAD51	Intergenic	6283	0.26027340513670255
intron	NA	RAD51	intron	10409	0.4311930405965203
promoter-TSS	NA	RAD51	promoter-TSS	5298	0.21946975973487987
TTS	NA	RAD51	TTS	1241	0.05140845070422535
exon	NA	RB1	exon	1773	0.06637466307277629
Intergenic	NA	RB1	Intergenic	5069	0.18976489967056004
intron	NA	RB1	intron	7669	0.2870994309673555
promoter-TSS	NA	RB1	promoter-TSS	10626	0.3977987421383648
TTS	NA	RB1	TTS	1575	0.0589622641509434
exon	NA	REST	exon	2706	0.04868745389445654
Intergenic	NA	REST	Intergenic	15689	0.28228287662606383
intron	NA	REST	intron	24867	0.44741718994584284
promoter-TSS	NA	REST	promoter-TSS	8894	0.16002446967379766
TTS	NA	REST	TTS	3423	0.06158800985983915
exon	NA	RFX1	exon	1019	0.0436889041330818
Intergenic	NA	RFX1	Intergenic	5974	0.25613102383810665
intron	NA	RFX1	intron	10497	0.450051449151089
promoter-TSS	NA	RFX1	promoter-TSS	4621	0.19812210598525123
TTS	NA	RFX1	TTS	1213	0.05200651689247127
exon	NA	RLF	exon	301	0.047193477579178425
Intergenic	NA	RLF	Intergenic	1274	0.19974913766070868
intron	NA	RLF	intron	2326	0.36469112574474755
promoter-TSS	NA	RLF	promoter-TSS	2230	0.34963938538726874
TTS	NA	RLF	TTS	247	0.038726873628096584
exon	NA	RNF2	exon	4334	0.04040008575929603
Intergenic	NA	RNF2	Intergenic	31731	0.2957856763332308
intron	NA	RNF2	intron	53097	0.49495231969574094
promoter-TSS	NA	RNF2	promoter-TSS	12725	0.11861815673443515
TTS	NA	RNF2	TTS	5390	0.05024376147729709
exon	NA	RUNX1	exon	50	0.03408316291751875
Intergenic	NA	RUNX1	Intergenic	310	0.2113156100886162
intron	NA	RUNX1	intron	543	0.37014314928425357
promoter-TSS	NA	RUNX1	promoter-TSS	497	0.3387866394001363
TTS	NA	RUNX1	TTS	67	0.04567143830947512
exon	NA	SIN3B	exon	938	0.07532321528948847
Intergenic	NA	SIN3B	Intergenic	1116	0.08961695976873042
intron	NA	SIN3B	intron	2276	0.18276720468963303
promoter-TSS	NA	SIN3B	promoter-TSS	7575	0.6082871597205493
TTS	NA	SIN3B	TTS	548	0.04400546053159881
exon	NA	SKIL	exon	1165	0.045875172278007484
Intergenic	NA	SKIL	Intergenic	5528	0.2176806457964166
intron	NA	SKIL	intron	9878	0.38897420752116557
promoter-TSS	NA	SKIL	promoter-TSS	7584	0.2986414648552865
TTS	NA	SKIL	TTS	1240	0.04882850954912384
exon	NA	SMARCA4	exon	4112	0.03662109809858841
Intergenic	NA	SMARCA4	Intergenic	32369	0.28827537070846504
intron	NA	SMARCA4	intron	57371	0.5109409092933161
promoter-TSS	NA	SMARCA4	promoter-TSS	12915	0.11501981564768224
TTS	NA	SMARCA4	TTS	5518	0.04914280625194817
exon	NA	SMARCA5	exon	1282	0.02771172884873114
Intergenic	NA	SMARCA5	Intergenic	12335	0.2666335221131814
intron	NA	SMARCA5	intron	25502	0.5512515671609528
promoter-TSS	NA	SMARCA5	promoter-TSS	4692	0.10142233366477887
TTS	NA	SMARCA5	TTS	2451	0.05298084821235571
exon	NA	SMARCC2	exon	1093	0.03812214432702033
Intergenic	NA	SMARCC2	Intergenic	6781	0.23651076000139515
intron	NA	SMARCC2	intron	15080	0.5259670049876182
promoter-TSS	NA	SMARCC2	promoter-TSS	4377	0.15266296955111436
TTS	NA	SMARCC2	TTS	1340	0.046737121132852014
exon	NA	SMARCE1	exon	2324	0.036882449096189554
Intergenic	NA	SMARCE1	Intergenic	16242	0.257764517306502
intron	NA	SMARCE1	intron	31948	0.5070225833584612
promoter-TSS	NA	SMARCE1	promoter-TSS	9439	0.14979924140229484
TTS	NA	SMARCE1	TTS	3058	0.04853120883655235
exon	NA	SNIP1	exon	65	0.044157608695652176
Intergenic	NA	SNIP1	Intergenic	293	0.19904891304347827
intron	NA	SNIP1	intron	445	0.3023097826086957
promoter-TSS	NA	SNIP1	promoter-TSS	611	0.41508152173913043
TTS	NA	SNIP1	TTS	58	0.03940217391304348
exon	NA	SOX6	exon	1692	0.04214406695227658
Intergenic	NA	SOX6	Intergenic	9924	0.24718541396831722
intron	NA	SOX6	intron	18966	0.4724021121849158
promoter-TSS	NA	SOX6	promoter-TSS	7422	0.18486599581548271
TTS	NA	SOX6	TTS	2144	0.05340241107900767
exon	NA	SP1	exon	245	0.024600863540516115
Intergenic	NA	SP1	Intergenic	954	0.09579275027613214
intron	NA	SP1	intron	1417	0.14228336178331158
promoter-TSS	NA	SP1	promoter-TSS	7037	0.7065970478963751
TTS	NA	SP1	TTS	306	0.030725976503665025
exon	NA	SUPT5H	exon	4014	0.06230887443535493
Intergenic	NA	SUPT5H	Intergenic	4750	0.07373372037068658
intron	NA	SUPT5H	intron	39077	0.6065879138790146
promoter-TSS	NA	SUPT5H	promoter-TSS	10134	0.15730895204979742
TTS	NA	SUPT5H	TTS	6446	0.10006053926514646
exon	NA	TAF9B	exon	654	0.04249788810189096
Intergenic	NA	TAF9B	Intergenic	2542	0.1651829228669829
intron	NA	TAF9B	intron	4505	0.29274156865293394
promoter-TSS	NA	TAF9B	promoter-TSS	7183	0.46676197283774123
TTS	NA	TAF9B	TTS	505	0.03281564754045097
exon	NA	TAL1	exon	972	0.03427604203399393
Intergenic	NA	TAL1	Intergenic	7978	0.2813315466535017
intron	NA	TAL1	intron	15295	0.5393539741871782
promoter-TSS	NA	TAL1	promoter-TSS	2645	0.09327173989703082
TTS	NA	TAL1	TTS	1468	0.05176669722829537
exon	NA	TARDBP	exon	247	0.043455313159746656
Intergenic	NA	TARDBP	Intergenic	1053	0.18525686136523575
intron	NA	TARDBP	intron	1801	0.3168543279380718
promoter-TSS	NA	TARDBP	promoter-TSS	2293	0.40341308937368053
TTS	NA	TARDBP	TTS	290	0.05102040816326531
exon	NA	TCF12	exon	1274	0.03668720843172263
Intergenic	NA	TCF12	Intergenic	9683	0.27884006220123253
intron	NA	TCF12	intron	17882	0.5149455739215574
promoter-TSS	NA	TCF12	promoter-TSS	4065	0.11705926395208201
TTS	NA	TCF12	TTS	1822	0.05246789149340552
exon	NA	THRAP3	exon	1063	0.05881701986388536
Intergenic	NA	THRAP3	Intergenic	2987	0.1652741658828086
intron	NA	THRAP3	intron	7862	0.43501355613345877
promoter-TSS	NA	THRAP3	promoter-TSS	4433	0.24528301886792453
TTS	NA	THRAP3	TTS	1728	0.09561223925192276
exon	NA	TOE1	exon	1896	0.04712900820283371
Intergenic	NA	TOE1	Intergenic	9667	0.24029331344767588
intron	NA	TOE1	intron	15957	0.39664429530201345
promoter-TSS	NA	TOE1	promoter-TSS	10487	0.2606761123539647
TTS	NA	TOE1	TTS	2223	0.05525727069351231
exon	NA	TRIM24	exon	1917	0.034251715265866206
Intergenic	NA	TRIM24	Intergenic	16176	0.2890222984562607
intron	NA	TRIM24	intron	26629	0.47578973699256716
promoter-TSS	NA	TRIM24	promoter-TSS	8620	0.15401658090337336
TTS	NA	TRIM24	TTS	2626	0.04691966838193253
exon	NA	TRIM28	exon	1063	0.034051958868565206
Intergenic	NA	TRIM28	Intergenic	8562	0.27427363295640195
intron	NA	TRIM28	intron	14468	0.46346541948297404
promoter-TSS	NA	TRIM28	promoter-TSS	5836	0.18694941858602684
TTS	NA	TRIM28	TTS	1288	0.04125957010603197
exon	NA	ZBTB2	exon	1283	0.046857309813374236
Intergenic	NA	ZBTB2	Intergenic	5961	0.21770570833789854
intron	NA	ZBTB2	intron	10534	0.3847193309229027
promoter-TSS	NA	ZBTB2	promoter-TSS	8212	0.2999160001460867
TTS	NA	ZBTB2	TTS	1391	0.05080165077973777
exon	NA	ZBTB33	exon	4420	0.04641199571581578
Intergenic	NA	ZBTB33	Intergenic	21485	0.22560220089463848
intron	NA	ZBTB33	intron	52997	0.5564924291744545
promoter-TSS	NA	ZBTB33	promoter-TSS	9431	0.09902975827960603
TTS	NA	ZBTB33	TTS	6901	0.07246361593548523
exon	NA	ZBTB40	exon	2212	0.039579866516363374
Intergenic	NA	ZBTB40	Intergenic	14263	0.2552114087354841
intron	NA	ZBTB40	intron	26767	0.4789485926959758
promoter-TSS	NA	ZBTB40	promoter-TSS	9835	0.17598010270724856
TTS	NA	ZBTB40	TTS	2810	0.05028002934492816
exon	NA	ZBTB5	exon	248	0.03639031548055759
Intergenic	NA	ZBTB5	Intergenic	2414	0.3542186353631695
intron	NA	ZBTB5	intron	2621	0.3845928099779897
promoter-TSS	NA	ZBTB5	promoter-TSS	1180	0.1731474688187821
TTS	NA	ZBTB5	TTS	352	0.0516507703595011
exon	NA	ZEB2	exon	1980	0.03973350457537325
Intergenic	NA	ZEB2	Intergenic	12844	0.25774602664954244
intron	NA	ZEB2	intron	24542	0.49249478246909617
promoter-TSS	NA	ZEB2	promoter-TSS	7850	0.1575292984427677
TTS	NA	ZEB2	TTS	2616	0.05249638786322042
exon	NA	ZFP91	exon	589	0.037662254619860606
Intergenic	NA	ZFP91	Intergenic	3265	0.20877293944625616
intron	NA	ZFP91	intron	6476	0.41409297269646395
promoter-TSS	NA	ZFP91	promoter-TSS	4626	0.29579896412814116
TTS	NA	ZFP91	TTS	683	0.04367286910927809
exon	NA	ZNF184	exon	951	0.030220216721217705
Intergenic	NA	ZNF184	Intergenic	8494	0.26991642568877305
intron	NA	ZNF184	intron	15479	0.4918808986621755
promoter-TSS	NA	ZNF184	promoter-TSS	4962	0.1576789856684356
TTS	NA	ZNF184	TTS	1583	0.050303473259398136
exon	NA	ZNF280A	exon	124	0.03189300411522634
Intergenic	NA	ZNF280A	Intergenic	1294	0.33281893004115226
intron	NA	ZNF280A	intron	2117	0.5444958847736625
promoter-TSS	NA	ZNF280A	promoter-TSS	131	0.03369341563786008
TTS	NA	ZNF280A	TTS	222	0.05709876543209876
exon	NA	ZNF282	exon	441	0.051748415864820464
Intergenic	NA	ZNF282	Intergenic	1511	0.17730579676132363
intron	NA	ZNF282	intron	3113	0.36528983806618165
promoter-TSS	NA	ZNF282	promoter-TSS	2726	0.3198779629195025
TTS	NA	ZNF282	TTS	731	0.08577798638817179
exon	NA	ZNF316	exon	4241	0.032586730185562254
Intergenic	NA	ZNF316	Intergenic	38996	0.2996350224749318
intron	NA	ZNF316	intron	68905	0.5294479234699758
promoter-TSS	NA	ZNF316	promoter-TSS	11610	0.08920819086403627
TTS	NA	ZNF316	TTS	6393	0.049122133005493875
exon	NA	ZNF407	exon	130	0.02424016408726459
Intergenic	NA	ZNF407	Intergenic	1201	0.22394182360619055
intron	NA	ZNF407	intron	2196	0.4094723102741003
promoter-TSS	NA	ZNF407	promoter-TSS	1644	0.30654484430356144
TTS	NA	ZNF407	TTS	192	0.03580085772888309
exon	NA	ZNF592	exon	1926	0.04639063516150011
Intergenic	NA	ZNF592	Intergenic	9365	0.2255702483320086
intron	NA	ZNF592	intron	18786	0.45248934171544186
promoter-TSS	NA	ZNF592	promoter-TSS	9184	0.22121058843365368
TTS	NA	ZNF592	TTS	2256	0.05433918635739576
exon	NA	ZNF639	exon	670	0.03460922568314479
Intergenic	NA	ZNF639	Intergenic	4073	0.21039309881708765
intron	NA	ZNF639	intron	6965	0.3597809804225425
promoter-TSS	NA	ZNF639	promoter-TSS	6872	0.3549770132754791
TTS	NA	ZNF639	TTS	779	0.04023968180174596
exon	NA	ZSCAN29	exon	912	0.0513137905812187
Intergenic	NA	ZSCAN29	Intergenic	3604	0.202779496989816
intron	NA	ZSCAN29	intron	6716	0.37787655432397455
promoter-TSS	NA	ZSCAN29	promoter-TSS	5678	0.3194733584650875
TTS	NA	ZSCAN29	TTS	863	0.048556799639903225
exon	NA	ZZZ3	exon	1152	0.06345009914077991
Intergenic	NA	ZZZ3	Intergenic	1292	0.07116104868913857
intron	NA	ZZZ3	intron	8761	0.4825402070940736
promoter-TSS	NA	ZZZ3	promoter-TSS	5110	0.2814496585150914
TTS	NA	ZZZ3	TTS	1841	0.1013989865609165
