# Supplementary material for: Genome-wide binding analysis of 195 DNA binding proteins reveals “reservoir” promoters and human specific SVA-repeat family regulation
Source: PLoS One. 2021 Jun 24;16(6):e0237055. doi: 10.1371/journal.pone.0237055 (PMC8224974; doi:10.1371/journal.pone.0237055)
Supplement: S1 File — (ZIP) [file pone.0237055.s011.zip]

Archive with 79 entries (78 files):
- S1file_flattened/
- S1file_flattened/01_consensus_peaks.Rmd
- __MACOSX/S1file_flattened/._01_consensus_peaks.Rmd
- S1file_flattened/11_reservoir_chromatin_properties.md
- __MACOSX/S1file_flattened/._11_reservoir_chromatin_properties.md
- S1file_flattened/07_binding_vs_expression.Rmd
- __MACOSX/S1file_flattened/._07_binding_vs_expression.Rmd
- S1file_flattened/06_repeat_features.md
- __MACOSX/S1file_flattened/._06_repeat_features.md
- S1file_flattened/09_reservoir_binding_properties.md
- __MACOSX/S1file_flattened/._09_reservoir_binding_properties.md
- S1file_flattened/10_reservoir_nascent_txt.md
- __MACOSX/S1file_flattened/._10_reservoir_nascent_txt.md
- S1file_flattened/permutation_feature_intersects.md
- __MACOSX/S1file_flattened/._permutation_feature_intersects.md
- S1file_flattened/08_defining_reservoirs.md
- __MACOSX/S1file_flattened/._08_defining_reservoirs.md
- S1file_flattened/07_binding_vs_expression.md
- __MACOSX/S1file_flattened/._07_binding_vs_expression.md
- S1file_flattened/dbp_info.Rmd
- __MACOSX/S1file_flattened/._dbp_info.Rmd
- S1file_flattened/plotting_functions.R
- __MACOSX/S1file_flattened/._plotting_functions.R
- S1file_flattened/consensus_peak_TSS_meta_plots.Rmd
- __MACOSX/S1file_flattened/._consensus_peak_TSS_meta_plots.Rmd
- S1file_flattened/05_promoter_features_lncRNA_mRNA.md
- __MACOSX/S1file_flattened/._05_promoter_features_lncRNA_mRNA.md
- S1file_flattened/umap_with_metadata.Rmd
- __MACOSX/S1file_flattened/._umap_with_metadata.Rmd
- S1file_flattened/run.sh
- __MACOSX/S1file_flattened/._run.sh
- S1file_flattened/README.md
- __MACOSX/S1file_flattened/._README.md
- S1file_flattened/consensus_peak_TSS_meta_plots.md
- __MACOSX/S1file_flattened/._consensus_peak_TSS_meta_plots.md
- S1file_flattened/10_reservoir_nascent_txt.Rmd
- __MACOSX/S1file_flattened/._10_reservoir_nascent_txt.Rmd
- S1file_flattened/nextflow.config
- __MACOSX/S1file_flattened/._nextflow.config
- S1file_flattened/.gitignore
- __MACOSX/S1file_flattened/._.gitignore
- S1file_flattened/test.Rmd
- __MACOSX/S1file_flattened/._test.Rmd
- S1file_flattened/06_repeat_features.Rmd
- __MACOSX/S1file_flattened/._06_repeat_features.Rmd
- S1file_flattened/_config.yml
- __MACOSX/S1file_flattened/.__config.yml
- S1file_flattened/05_promoter_features_lncRNA_mRNA.Rmd
- __MACOSX/S1file_flattened/._05_promoter_features_lncRNA_mRNA.Rmd
- S1file_flattened/08_defining_reservoirs.Rmd
- __MACOSX/S1file_flattened/._08_defining_reservoirs.Rmd
- S1file_flattened/09_reservoir_binding_properties.Rmd
- __MACOSX/S1file_flattened/._09_reservoir_binding_properties.Rmd
- S1file_flattened/design.csv
- __MACOSX/S1file_flattened/._design.csv
- S1file_flattened/11_reservoir_chromatin_properties.Rmd
- __MACOSX/S1file_flattened/._11_reservoir_chromatin_properties.Rmd
- S1file_flattened/permutation_feature_intersects.Rmd
- __MACOSX/S1file_flattened/._permutation_feature_intersects.Rmd
- S1file_flattened/samplesheet.csv
- __MACOSX/S1file_flattened/._samplesheet.csv
- S1file_flattened/_setup.R
- __MACOSX/S1file_flattened/.__setup.R
- S1file_flattened/analysis.R
- __MACOSX/S1file_flattened/._analysis.R
- S1file_flattened/01_consensus_peaks.md
- __MACOSX/S1file_flattened/._01_consensus_peaks.md
- S1file_flattened/03_global_clustering.Rmd
- __MACOSX/S1file_flattened/._03_global_clustering.Rmd
- S1file_flattened/hg38-blacklist.v2.bed
- __MACOSX/S1file_flattened/._hg38-blacklist.v2.bed
- S1file_flattened/03_global_clustering.md
- __MACOSX/S1file_flattened/._03_global_clustering.md
- S1file_flattened/intersect_functions.R
- __MACOSX/S1file_flattened/._intersect_functions.R
- S1file_flattened/umap_with_metadata.md
- __MACOSX/S1file_flattened/._umap_with_metadata.md
- S1file_flattened/permute_peaks.R
- __MACOSX/S1file_flattened/._permute_peaks.R
