# Supplementary material for: Genome-wide binding analysis of 195 DNA binding proteins reveals “reservoir” promoters and human specific SVA-repeat family regulation
Source: PLoS One. 2021 Jun 24;16(6):e0237055. doi: 10.1371/journal.pone.0237055 (PMC8224974; doi:10.1371/journal.pone.0237055)
Supplement: S1 File — (ZIP) [file pone.0237055.s011.zip › S1file_flattened/dbp_info.Rmd]

---
title: "DBP info"
output: html_document
---

```{r setup, include=FALSE}
knitr::opts_chunk$set(echo = TRUE)
```

```{r}
library(curl)
req <- curl_fetch_memory("http://amp.pharm.mssm.edu/Harmonizome/api/1.0/gene/ATF1")
req
jsonlite::prettify(rawToChar(req$content))
mydf <- jsonlite::fromJSON(rawToChar(req$content)) %>%
  as.data.frame()

```
