# Supplementary material for: Genome-wide binding analysis of 195 DNA binding proteins reveals “reservoir” promoters and human specific SVA-repeat family regulation
Source: PLoS One. 2021 Jun 24;16(6):e0237055. doi: 10.1371/journal.pone.0237055 (PMC8224974; doi:10.1371/journal.pone.0237055)
Supplement: S1 File — (ZIP) [file pone.0237055.s011.zip › S1file_flattened/run.sh]

#!/bin/bash
#SBATCH -p long
#SBATCH --job-name=k562_chip
#SBATCH --mail-type=END,FAIL
#SBATCH --mail-user=john.rinn@colorado.edu
#SBATCH --nodes=1
#SBATCH --ntasks=1
#SBATCH --mem=6gb
#SBATCH --time=100:00:00
#SBATCH --output=nextflow.out
#SBATCH --error=nextflow.err

pwd; hostname; date
echo "Booyakasha, Big up Yaself -- you've requested $SLURM_CPUS_ON_NODE core."

module load singularity/3.1.1

nextflow run nf-core/chipseq -r 1.1.0 \
-profile singularity \
--input DESIGN_BIGlebowski_fixed.csv \
--fasta /Shares/rinn_class/data/genomes/human/gencode/v32/GRCh38.p13.genome.fa \
--gtf /Shares/rinn_class/data/genomes/human/gencode/v32/gencode.v32.annotation.gtf \
--macs_gsize 2.7e9 \
--blacklist hg38-blacklist.v2.bed \
--email john.rinn@colorado.edu \
-resume \
-c nextflow.config

date
