# Supplementary material for: Genome-wide binding analysis of 195 DNA binding proteins reveals “reservoir” promoters and human specific SVA-repeat family regulation
Source: PLoS One. 2021 Jun 24;16(6):e0237055. doi: 10.1371/journal.pone.0237055 (PMC8224974; doi:10.1371/journal.pone.0237055)
Supplement: S1 File — (ZIP) [file pone.0237055.s011.zip › S1file_flattened/README.md]

# BCHM 5631: Statistical and Computational Analysis of the Human Genome

Class info resources: 

https://www.lncrna.io/teaching


Class Syllabus: 

https://github.com/boulderrinnlab/CLASS_2020/wiki/Syllabus


Class lectures: 

https://www.lncrna.io/bchm-5631-lectures-info

Class Git==your here

NF-CORE Output documentation

https://nf-co.re/chipseq/docs/output

[01_consensus_peaks](01_consensus_peaks/01_consensus_peaks.html)
