# Supplementary material for: Genome-wide binding analysis of 195 DNA binding proteins reveals “reservoir” promoters and human specific SVA-repeat family regulation
Source: PLoS One. 2021 Jun 24;16(6):e0237055. doi: 10.1371/journal.pone.0237055 (PMC8224974; doi:10.1371/journal.pone.0237055)
Supplement: S1 File — (ZIP) [file pone.0237055.s011.zip › S1file_flattened/10_reservoir_nascent_txt.Rmd]

---
title: "Reservoir nascent transcription"
date: "5/29/2020"
output: html_document
editor_options: 
  chunk_output_type: console
---

```{r setup, include=FALSE}
knitr::opts_chunk$set(echo = TRUE)
library(tidyverse)
library(Rsubread)
source("../util/intersect_functions.R")
source("../util/_setup.R")
```

# Reservoir nascent transcription

Goal: To analyze nascent RNA-sequencing data by PRO-SEQ methods at 
reservoir promoters. We are reasoning that althought there is not a 
"mature transcript" produced from these promoters that 
"nascent transcription = transcripts being produced by PolR2 but 
may not finalize to a "mature transcript"

First we will count the "nascent" reads in the promoter regions 
defined across this study (note: nascent transcripts are often 
found in promoters and in equal amounts on + and - strand of DNA)

```{r}
#Defining promoter transcriptional start sites from gencode_gr
gencode_gr <- rtracklayer::import("/Shares/rinn_class/data/genomes/human/gencode/v32/gencode.v32.annotation.gtf")

# Organizing to get' 'all' promoters (lncRNA and mRNA) +/- 3Kb 
# from start site (from get_promoter_regions function)
promoters_df <- rtracklayer::import("../01_consensus_peaks/results/lncrna_mrna_promoters.gtf") %>%
  as.data.frame() %>%
  dplyr::select("gene_id", "seqnames", "start", "end", "strand") 
names(promoters_df) <- c("GeneID", "Chr", "Start", "End", "Strand")
promoters_df[which(promoters_df$Start < 0), "Start"] <- 0
write.table(promoters_df, "results/gencode_v32_promoters_6kb.SAF", sep = "\t",
            quote = F, row.names = F)
```


Using Rsubread to quantify the nascent epxression over promoter 
windows (3kb +/- start) for analysis in 11_reservoir_chromatin_properties.

```{r}
# Rsubread to make counts on features.
counts <- featureCounts(c("data/516.sorted.bam", "data/829.sorted.bam"), 
                          annot.ext = "results/gencode_v32_promoters_6kb.SAF", 
                          isPairedEnd = TRUE, nthreads = 16)

# Converting to Reads Per Kilobase of gene length.
rpk <- counts$counts / (counts$annotation$Length/1000)

# Making an expression summary data frame 
# rpk_m > first RPK is converted to rpk_M (rpk per millions of reads run)
# TPM > second rpk_m is converted to TPM (Transcripts per millions of reads run )

expression <- data.frame("rpk" = rpk) %>%
  rownames_to_column("gene_id") %>%
  pivot_longer(2:3, names_to = "sample", values_to = "rpk")
expression_summary <- expression %>% 
  group_by(sample) %>%
  summarize(total_rpk = sum(rpk, na.rm = T))
expression_summary$rpk_m <- expression_summary$total_rpk / 1e6
expression <- merge(expression, expression_summary)
expression$tpm <- expression$rpk / expression$rpk_m
tpm <- expression %>% group_by(gene_id) %>%
  summarize(tpm = mean(tpm, na.rm = T))
genes <- gencode_gr[gencode_gr$type == "gene"] %>% as.data.frame() %>%
  dplyr::select(gene_name, gene_id)
tpm <- merge(tpm, genes)
tpm <- tpm %>% dplyr::select(gene_id, gene_name, tpm)
write_csv(tpm, "results/k562_nascent_tpm.csv")
```


```{r} 
# Let's now add nascent_tpm to our 'peak_occurrence_df' saving as "peak_occurrence_df_nascent"
# First loading the 'peak_occurence_df' data frame we created in 08_defining reservoirs

peak_occurrence_df_08 <- read.csv("../08_defining_reservoirs/results/08_peak_occurrence_df_promoter_types.csv")
peak_occurrence_nascent <- read.csv("results/k562_nascent_tpm.csv")

# Adding in nascent by gene_id (and gene name) -- double checked k562_nascent_tpm vs output and is all good --
peak_occurrence_df_08$nascentTpm <- peak_occurrence_nascent$tpm

# Writting out .csv of peak_occurrence
write_csv(peak_occurrence_df_08, "results/peak_occurrence_df_nascent_added.csv")

# This .csv will be read into 11_reservoir_chromatin_properties.
```
