# Supplementary material for: Genome-wide binding analysis of 195 DNA binding proteins reveals “reservoir” promoters and human specific SVA-repeat family regulation
Source: PLoS One. 2021 Jun 24;16(6):e0237055. doi: 10.1371/journal.pone.0237055 (PMC8224974; doi:10.1371/journal.pone.0237055)
Supplement: S1 File — (ZIP) [file pone.0237055.s011.zip › S1file_flattened/test.Rmd]

---
title: "test"
author: "JR"
date: "5/29/2020"
output: html_document
---
test
```{r setup, include=FALSE}
knitr::opts_chunk$set(echo = TRUE)
```

## R Markdown

This is an R Markdown document. Markdown is a simple formatting syntax for authoring HTML, PDF, and MS Word documents. For more details on using R Markdown see <http://rmarkdown.rstudio.com>.

When you click the **Knit** button a document will be generated that includes both content as well as the output of any embedded R code chunks within the document. You can embed an R code chunk like this:

```{r cars}
summary(cars)
```

## Including Plots

You can also embed plots, for example:

```{r pressure, echo=FALSE}
plot(pressure)
```

Note that the `echo = FALSE` parameter was added to the code chunk to prevent printing of the R code that generated the plot.
