# Supplementary material for: Genome-wide binding analysis of 195 DNA binding proteins reveals “reservoir” promoters and human specific SVA-repeat family regulation
Source: PLoS One. 2021 Jun 24;16(6):e0237055. doi: 10.1371/journal.pone.0237055 (PMC8224974; doi:10.1371/journal.pone.0237055)
Supplement: S1 File — (ZIP) [file pone.0237055.s011.zip › S1file_flattened/06_repeat_features.Rmd]

---
title: "TE Properties"
output: html_document
editor_options: 
  chunk_output_type: console
---

```{r setup, include=FALSE}
knitr::opts_chunk$set(echo = TRUE)
options(stringsAsFactors = FALSE)
library(tidyverse)
library(GenomicRanges)
library(GenomicFeatures)
library(rtracklayer)
library(ggrepel)
library(ggpubr)
library(regioneR)
library(Rsubread)
library(EnrichedHeatmap)
source("../util/intersect_functions.R")
source("../util/_setup.R")
```

```{r import}
base_path <- "../02_permutation_of_consensus_peaks/results"
perm_res_family <- read.csv(file.path(base_path,
                                      "permutation_results_repeat_families.csv"))
perm_res_class <- read.csv(file.path(base_path,
                                     "permutation_results_repeat_classes.csv"))
```

```{r classes-clustering, fig.height=4, fig.width=25, message=FALSE}
class_ov_matrix <- perm_res_class %>%
  dplyr::select(region, tf, zscore) %>%
  pivot_wider(names_from = tf, values_from = zscore) %>%
  column_to_rownames("region") %>%
  as.matrix()
class_region_clust <- hclust(dist(class_ov_matrix))
class_tf_clust <- hclust(dist(t(class_ov_matrix)))
plot(class_region_clust)

perm_res_class$region <- factor(perm_res_class$region,  
                                class_region_clust$labels[class_region_clust$order])
perm_res_class$tf <- factor(perm_res_class$tf,  
                           class_tf_clust$labels[class_tf_clust$order])


#### FIGURE: Figure 3A
g <- ggplot(perm_res_class, aes(x = tf, y = region, fill = zscore))
g + geom_tile() + 
  scale_fill_gradient2(limits = c(-100, 100), na.value = "#ffffff") +  
  theme(axis.text.x = element_text(angle = 90L, hjust = 1L, vjust = 0.5))
ggsave("figures/dbp_binding_on_repeat_classes.png", height = 4, width = 25)
ggsave("figures/dbp_binding_on_repeat_classes.pdf", height = 4, width = 25)
```

```{r families-clustering, fig.height=9, fig.width=25, message=FALSE}
# Let's filter out regions that have no significant enrichments or depletions
sig_overlaps <- perm_res_family %>% filter(padj < 0.01)
sig_regions <- unique(as.character(sig_overlaps$region))

family_ov_matrix <- perm_res_family %>%
  filter(!is.na(zscore), !is.na(region),
         region %in% sig_regions) %>%
  dplyr::select(region, tf, zscore) %>%
  pivot_wider(names_from = tf, values_from = zscore) %>%
  column_to_rownames("region") %>%
  as.matrix()
family_region_clust <- hclust(dist(family_ov_matrix))
family_tf_clust <- hclust(dist(t(family_ov_matrix)))
plot(family_region_clust)

subset_family <- perm_res_family %>% filter(!is.na(zscore), !is.na(region),
         region %in% sig_regions)

subset_family$region <- factor(subset_family$region,  
                                family_region_clust$labels[family_region_clust$order])
subset_family$tf <- factor(subset_family$tf,  
                           family_tf_clust$labels[family_tf_clust$order])


#### FIGURE: Figure 3A
g <- ggplot(subset_family, aes(x = tf, y = region, fill = zscore))
g + geom_tile() + 
  scale_fill_gradient2(limits = c(-100, 100), na.value = "#ffffff") +  
  theme(axis.text.x = element_text(angle = 90L, hjust = 1L, vjust = 0.5))
ggsave("figures/dbp_binding_on_repeat_family.png", height = 9, width = 25)
ggsave("figures/dbp_binding_on_repeat_family.pdf", height = 9, width = 25)
```

# SVA family enriched DBPs

```{r sva-family}
sva_enriched <- subset_family %>% 
  filter(region == "SVA_family",
         padj < 0.01) %>%
  arrange(-zscore)

# Let's take the top three
sva_enriched_dbp <- sva_enriched %>%
  slice(1:3) %>%
  pull("tf") %>%
  as.character()
sva_enriched_dbp

# Let's look at some overlaps with SVA and thes DBPs
peak_list <- import_peaks("../01_consensus_peaks/results/consensus_peaks/filtered_by_peaks/")
poi <- peak_list[sva_enriched_dbp]

rmsk <- import_repeatmasker()
rmsk_sva <- rmsk[rmsk$rep_family == "SVA"]

rmsk_CBFA2T3_ov <- findOverlaps(rmsk_sva,
                                peak_list[[sva_enriched_dbp[[1]]]])
rmsk_sva$CBFA2T3_ov <- FALSE
rmsk_sva$CBFA2T3_ov[unique(rmsk_CBFA2T3_ov@from)] <- TRUE

rmsk_ZBTB33_ov <- findOverlaps(rmsk_sva,
                                peak_list[[sva_enriched_dbp[[2]]]])
rmsk_sva$ZBTB33_ov <- FALSE
rmsk_sva$ZBTB33_ov[unique(rmsk_ZBTB33_ov@from)] <- TRUE


rmsk_CBFA2T2_ov <- findOverlaps(rmsk_sva,
                                peak_list[[sva_enriched_dbp[[3]]]])
rmsk_sva$CBFA2T2_ov <- FALSE
rmsk_sva$CBFA2T2_ov[unique(rmsk_CBFA2T2_ov@from)] <- TRUE


rmsk_sva_all_ov <- rmsk_sva[rmsk_sva$CBFA2T2_ov & 
                              rmsk_sva$ZBTB33_ov & 
                              rmsk_sva$CBFA2T3_ov]
length(rmsk_sva_all_ov)
rtracklayer::export(rmsk_sva_all_ov,
                    "results/sva_dbp_top3_overlaps.bed")

promoters <- rtracklayer::import("../01_consensus_peaks/results/lncrna_mrna_promoters.gtf")

sva_promoter_ov <- findOverlaps(rmsk_sva_all_ov, promoters)
sva_dbp_promoter <- rmsk_sva_all_ov[unique(sva_promoter_ov@from)]
rtracklayer::export(sva_dbp_promoter, 
                    "results/sva_dbp_top3_promoter_overlaps.bed")
```

## SVA expression levels in RNA-seq and Nascent-seq

```{r sva-erv-saf}
sva_erv_list <- c("ERVL-MaLR", "ERV1", "ERVK", "ERVL", "SVA")
# Let's make a SAF file for SVAs and ERVs
repeats_sva_erv <- rmsk[rmsk$rep_family %in% sva_erv_list] %>%
  as.data.frame()

# Let's see if the widths are comparable
g <- ggplot(repeats_sva_erv, aes(x = log10(width+1), fill = rep_family))
g + geom_density(alpha = 0.4) + 
  ggtitle("Width of selected repeat elements")

# Okay, now let's actually make the SAF
# We'll make the gene name the repeat name plus the repeat family plus an index
# for uniquely identifying it. 
repeats_sva_erv <- repeats_sva_erv %>%
  group_by(rep_family, rep_name) %>%
  mutate(index = 1:n())

repeats_sva_erv <- repeats_sva_erv %>%
  unite("gene_id", rep_family, rep_name, index,
        sep = ";")
 
# Now let's grab just the columns we need
repeats_sva_erv <- repeats_sva_erv %>%
  dplyr::select("gene_id", "seqnames", "start", "end", "strand") 
names(repeats_sva_erv) <- c("GeneID", "Chr", "Start", "End", "Strand")

write.table(repeats_sva_erv, "results/rmsk_sva_erv.SAF", 
            sep = "\t",
            quote = F, row.names = F)
```

```{r sva-rna-seq}
counts <- featureCounts(c("../07_binding_versus_expression/data/ENCFF625ZBS.bam", 
                          "../07_binding_versus_expression/data/ENCFF630HEX.bam"),
                          annot.ext = "results/rmsk_sva_erv.SAF",
                          isPairedEnd = TRUE,
                          nthreads = 16)

rpk <- counts$counts / (counts$annotation$Length/1000)
expression <- data.frame("rpk" = rpk) %>%
    rownames_to_column("gene_id") %>%
    pivot_longer(2:3, names_to = "sample", values_to = "rpk")
  
expression_summary <- expression %>%
    group_by(sample) %>%
    summarize(total_rpk = sum(rpk, na.rm = T))
expression_summary$rpk_m <- expression_summary$total_rpk / 1e6
expression <- merge(expression, expression_summary)
expression$tpm <- expression$rpk / expression$rpk_m
tpm <- expression %>% group_by(gene_id) %>%
    summarize(rnaseq_tpm = mean(tpm, na.rm = T))
```


```{r sva-nascent-seq}
counts <- featureCounts(c("../10_reservoir_nascent_txn/data/516.sorted.bam", 
                          "../10_reservoir_nascent_txn/data/829.sorted.bam"), 
                          annot.ext = "results/rmsk_sva_erv.SAF", 
                          isPairedEnd = TRUE, nthreads = 16)
rpk <- counts$counts / (counts$annotation$Length/1000)
expression <- data.frame("rpk" = rpk) %>%
    rownames_to_column("gene_id") %>%
    pivot_longer(2:3, names_to = "sample", values_to = "rpk")
  
expression_summary <- expression %>%
    group_by(sample) %>%
    summarize(total_rpk = sum(rpk, na.rm = T))
expression_summary$rpk_m <- expression_summary$total_rpk / 1e6
expression <- merge(expression, expression_summary)
expression$tpm <- expression$rpk / expression$rpk_m
nascent_tpm <- expression %>% group_by(gene_id) %>%
    summarize(nascent_tpm = mean(tpm, na.rm = T))

combined_tpm <- merge(tpm, nascent_tpm)

# Split back out families
combined_tpm <- combined_tpm %>%
  separate(gene_id, into = c("rep_family", "rep_name", "rep_index"), 
           remove = F, sep = ";")

# Make a category for ERV vs. SVA
combined_tpm$fam <- "ERV"
combined_tpm[combined_tpm$rep_family == "SVA", "fam"] <- "SVA"
table(combined_tpm$fam)
```

```{r rep-exp-plots}
g <- ggplot(combined_tpm, aes(x = log10(rnaseq_tpm + 0.1), fill = rep_family))
g + geom_density(alpha = 0.4) + 
  ggtitle("RNA-seq expression by repeat family")
ggsave("figures/rnaseq_sva_erv_density.pdf")
ggsave("figures/rnaseq_sva_erv_density.png")

g <- ggplot(combined_tpm, aes(x = rep_family, y = log10(rnaseq_tpm + 0.1)))
g + geom_boxplot() + 
  stat_compare_means() +
  ggtitle("RNA-seq expression by repeat family")
ggsave("figures/rnaseq_sva_erv_boxplot.pdf")
ggsave("figures/rnaseq_sva_erv_boxplot.png")

g <- ggplot(combined_tpm, aes(x = fam, y = log10(rnaseq_tpm + 0.1)))
g + geom_boxplot() + 
  stat_compare_means() +
  ggtitle("RNA-seq expression by repeat")
ggsave("figures/rnaseq_sva_erv_combined_boxplot.pdf")
ggsave("figures/rnaseq_sva_erv_combined_boxplot.png")

g <- ggplot(combined_tpm, aes(x = log10(nascent_tpm + 0.1), fill = rep_family))
g + geom_density(alpha = 0.4) + 
  ggtitle("Nascent-seq expression by repeat family")
ggsave("figures/nascent_sva_erv_density.pdf")
ggsave("figures/nascent_sva_erv_density.png")

g <- ggplot(combined_tpm, aes(x = rep_family, y = log10(nascent_tpm + 0.1)))
g + geom_boxplot() + 
  stat_compare_means() +
  ggtitle("Nascent-seq expression by repeat family")
ggsave("figures/nascent_sva_erv_boxplot.pdf")
ggsave("figures/nascent_sva_erv_boxplot.png")

g <- ggplot(combined_tpm, aes(x = fam, y = log10(nascent_tpm + 0.1)))
g + geom_boxplot() + 
  stat_compare_means() +
  ggtitle("Nascent-seq expression by repeat")
ggsave("figures/nascent_sva_erv_combined_boxplot.pdf")
ggsave("figures/nascent_sva_erv_combined_boxplot.png")
```

# What is the chromatin environment of these SVAs?

Let's grab some histone mark data from ENCODE.

```{r}
# Some of these files are for hg19 and some are p-vals, etc. 
# We need to get the sample data so that we can remove the files we don't need
library(ENCODExplorer)
query_results <- queryEncode(organism = "Homo Sapiens",
                             biosample_name = "K562",
                             file_format = "bigWig",
                             assay = "Histone ChIP-seq",
                             fixed = T, fuzzy = T)
query_results <- query_results %>%
  filter(assembly == "GRCh38",
         output_type == "fold change over control",
         biological_replicates == "1; 2")
# downloadEncode(query_results, format = "bigWig",
#                dir = "data")

# Label duplicated experiments
query_results <- query_results %>%
  group_by(target) %>%
  mutate(index = 1:n()) %>%
  unite("hmark_index", target, index, remove = F)

files <- data.frame("path" = list.files("data", pattern = ".bigWig",
                                        full.names = T))
files$file_accession <- gsub(".bigWig", "", files$path)
files$file_accession <- gsub("data/", "", files$file_accession)

# Broad and narrow?
qsummary <- query_results %>%
  group_by(target, investigated_as) %>%
  summarize(count = n())

query_results <- merge(query_results, files)
query_results <- query_results %>% 
  dplyr::select(file_accession, target, hmark_index, path)

# Read in files
hmark_gr <- list()
for(i in 1:nrow(query_results)) {
  hmark_gr <- c(hmark_gr, 
                rtracklayer::import(query_results$path[[i]]))
  names(hmark_gr)[length(hmark_gr)] <- query_results$hmark_index[[i]]
}
```


```{r}
# Let's grab just the SVAs
repeats_sva <- rmsk[rmsk$rep_family == "SVA"]
length(repeats_sva)
exp_df <- combined_tpm %>% filter(rep_family == "SVA")
repeats_sva_df <- repeats_sva %>%
  as.data.frame() %>%
  group_by(rep_family, rep_name) %>%
  mutate(index = 1:n())
repeats_sva_df <- repeats_sva_df %>%
  unite("gene_id", rep_family, rep_name, index,
        sep = ";")
names(repeats_sva) <- repeats_sva_df$gene_id
# TODO: check that these are the same order in the
# SAF / come up with a better way of doing this.
nascent_tpm_vec <- exp_df$nascent_tpm
names(nascent_tpm_vec) <- exp_df$gene_id
rnaseq_tpm_vec <- exp_df$rnaseq_tpm
names(rnaseq_tpm_vec) <- exp_df$gene_id


# Let's make a list of matrices
mat_list <- list()
for(i in seq_along(hmark_gr)) {
  mat_list[[i]] <- normalizeToMatrix(hmark_gr[[i]], 
                                     repeats_sva, 
                                     value_column = "score", 
                                     extend = 5000, 
                                     mean_mode = "w0", 
                                     w = 50,
                                     smooth = TRUE,
                                     target_ratio = 0.3)
  
}
names(mat_list) <- names(hmark_gr)

names(mat_list)

# mat_mean = getSignalsFromList(mat_list)
EnrichedHeatmap(mat_list[["H3K27ac_1"]], 
                name = "H3K27ac") + 
  EnrichedHeatmap(mat_list[["H3K4me1_1"]], name = "H3K4me1") +
  EnrichedHeatmap(mat_list[["H3K27me3_1"]], name = "H3K27me3") 
rownames(mat_list[["H3K4me1_1"]])
# Reorder vectors
nascent_tpm_vec <- nascent_tpm_vec[rownames(mat_list[["H3K4me1_1"]])]
rnaseq_tpm_vec <- rnaseq_tpm_vec[rownames(mat_list[["H3K4me1_1"]])]
EnrichedHeatmap(mat_list[["H3K4me1_1"]], name = "H3K4me1",
                column_title = "H3K4me1",
                top_annotation = HeatmapAnnotation(enrich = anno_enriched(gp = gpar(col = "darkgreen")))) + 
  EnrichedHeatmap(mat_list[["H3K27ac_1"]], name = "H3K27ac",
                  column_title = "H3K27ac") +
  EnrichedHeatmap(mat_list[["H3K4me3_1"]], name = "H3K4me3",
                  column_title = "H3K4me3") +
  Heatmap(log2(nascent_tpm_vec + 1), col = c("white", "orange"), 
          name = "log2(nascent_tpm+1)", 
    show_row_names = FALSE, width = unit(5, "mm")) +
    Heatmap(log2(rnaseq_tpm_vec + 1), col = c("white", "orange"), 
          name = "log2(rnaseq_tpm+1)", 
    show_row_names = FALSE, width = unit(5, "mm"))
# In terminal

# ulimit -s 16384 # enlarge stack limit to 16 megs
# R --slave -e 'Cstack_info()["size"]'

library(circlize)
col_fun = colorRamp2(c(-2,0,2), c("blue", "white", "red"))
pdf("figures/all_sva_histone_marks.pdf", height = 15, width = 20)
EnrichedHeatmap(mat_list[["H3K4me1_1"]], name = "H3K4me1",
                column_title = "H3K4me1",
                top_annotation = HeatmapAnnotation(enrich = anno_enriched(gp = gpar(col = "#a8404c"))),
                col = col_fun) + 
    EnrichedHeatmap(mat_list[["H3K4me3_1"]], name = "H3K4me3",
                  column_title = "H3K4me3",
                  top_annotation = HeatmapAnnotation(enrich = anno_enriched(gp = gpar(col = "#424242"))),
                  col = col_fun) +
  EnrichedHeatmap(mat_list[["H3K27ac_1"]], name = "H3K27ac",
                  column_title = "H3K27ac",
                  top_annotation = HeatmapAnnotation(enrich = anno_enriched(gp = gpar(col = "#424242"))),
                  col = col_fun) +
  EnrichedHeatmap(mat_list[["H3K9ac_2"]], name = "H3K9ac",
                  column_title = "H3K9ac",
                  top_annotation = HeatmapAnnotation(enrich = anno_enriched(gp = gpar(col = "#424242"))),
                  col = col_fun) +
    EnrichedHeatmap(mat_list[["H3K9me3_1"]], name = "H3K9me3",
                  column_title = "H3K9me3",
                  top_annotation = HeatmapAnnotation(enrich = anno_enriched(gp = gpar(col = "#424242"))),
                  col = col_fun) +
  Heatmap(log2(nascent_tpm_vec + 1), col = c("white", "orange"), 
          name = "log2(nascent_tpm+1)", 
    show_row_names = FALSE, width = unit(5, "mm")) +
    Heatmap(log2(rnaseq_tpm_vec + 1), col = c("white", "orange"), 
          name = "log2(rnaseq_tpm+1)", 
    show_row_names = FALSE, width = unit(5, "mm"))
dev.off()
```

Now let's make the same plot, but with just the SVAs that had peaks for all three DBPs. 

```{r}
# Let's only grab the one's we're interested in
hmark_gr_subset <- hmark_gr[c("H3K4me1_1", "H3K4me3_1", "H3K27ac_1", "H3K9ac_2", "H3K9me3_1")]
sva_dbp_mat_list <- list()
for(i in seq_along(hmark_gr)) {
  sva_dbp_mat_list[[i]] <- normalizeToMatrix(hmark_gr_subset[[i]], 
                                     rmsk_sva_all_ov, 
                                     value_column = "score", 
                                     extend = 5000, 
                                     mean_mode = "w0", 
                                     w = 50,
                                     smooth = TRUE,
                                     target_ratio = 0.3)
  
}
names(sva_dbp_mat_list) <- names(hmark_gr_subset)
pdf("figures/sva_ov_histone_marks.pdf", height = 7, width = 20)
EnrichedHeatmap(sva_dbp_mat_list[["H3K4me1_1"]], name = "H3K4me1",
                column_title = "H3K4me1",
                top_annotation = HeatmapAnnotation(enrich = anno_enriched(gp = gpar(col = "#a8404c"))),
                col = col_fun) + 
    EnrichedHeatmap(sva_dbp_mat_list[["H3K4me3_1"]], name = "H3K4me3",
                  column_title = "H3K4me3",
                  top_annotation = HeatmapAnnotation(enrich = anno_enriched(gp = gpar(col = "#424242"))),
                  col = col_fun) +
  EnrichedHeatmap(sva_dbp_mat_list[["H3K27ac_1"]], name = "H3K27ac",
                  column_title = "H3K27ac",
                  top_annotation = HeatmapAnnotation(enrich = anno_enriched(gp = gpar(col = "#424242"))),
                  col = col_fun) +
  EnrichedHeatmap(sva_dbp_mat_list[["H3K9ac_2"]], name = "H3K9ac",
                  column_title = "H3K9ac",
                  top_annotation = HeatmapAnnotation(enrich = anno_enriched(gp = gpar(col = "#424242"))),
                  col = col_fun) +
    EnrichedHeatmap(sva_dbp_mat_list[["H3K9me3_1"]], name = "H3K9me3",
                  column_title = "H3K9me3",
                  top_annotation = HeatmapAnnotation(enrich = anno_enriched(gp = gpar(col = "#424242"))),
                  col = col_fun)
dev.off()

```


```{r}
# Let's grab the bigwigs for the enriched factors on SVAs
bigwigs <- c("/Shares/rinn_class/data/k562_chip/results/bwa/mergedLibrary/bigwig/ZBTB33_R1.mLb.clN.bigWig",
             "/Shares/rinn_class/data/k562_chip/results/bwa/mergedLibrary/bigwig/ZBTB33_R2.mLb.clN.bigWig",
             "/Shares/rinn_class/data/k562_chip/results/bwa/mergedLibrary/bigwig/CBFA2T2_R1.mLb.clN.bigWig",
             "/Shares/rinn_class/data/k562_chip/results/bwa/mergedLibrary/bigwig/CBFA2T2_R2.mLb.clN.bigWig",
             "/Shares/rinn_class/data/k562_chip/results/bwa/mergedLibrary/bigwig/CBFA2T3_R1.mLb.clN.bigWig",
             "/Shares/rinn_class/data/k562_chip/results/bwa/mergedLibrary/bigwig/CBFA2T3_R2.mLb.clN.bigWig")
dbp_bw <- lapply(bigwigs, rtracklayer::import)

# Let's remove the empty rows
h3k4me1_mat <- mat_list[["H3K4me1_1"]]
failed_rows <- attributes(h3k4me1_mat)$failed_rows
failed_rows <- unique(c(failed_rows, 
                 attributes(ZBTB33_mat)$failed_rows,
                 attributes(CBFA2T2_mat)$failed_rows,
                 attributes(CBFA2T3_mat)$failed_rows))
# let's remove these from the repeats_sva
length(repeats_sva)
repeats_sva_failed_removed <- repeats_sva[-failed_rows]
h3k4me1_mat <- normalizeToMatrix(hmark_gr[["H3K4me1_1"]], 
                                   repeats_sva_failed_removed, 
                                   value_column = "score", 
                                   extend = 5000, 
                                   mean_mode = "w0", 
                                   w = 50,
                                   smooth = TRUE,
                                   target_ratio = 0.3)


dbp_mat_list <- list()
for(i in seq_along(dbp_bw)) {
  dbp_mat_list[[i]] <- normalizeToMatrix(dbp_bw[[i]], 
                                     repeats_sva_failed_removed, 
                                     value_column = "score", 
                                     extend = 5000, 
                                     mean_mode = "w0", 
                                     w = 50,
                                     smooth = TRUE,
                                     target_ratio = 0.3)
  
}
names(dbp_mat_list) <- c("ZBTB33_R1",
                         "ZBTB33_R2",
                         "CBFA2T2_R1",
                         "CBFA2T2_R2",
                         "CBFA2T3_R1",
                         "CBFA2T3_R2")

ZBTB33_mat <- getSignalsFromList(dbp_mat_list[c("ZBTB33_R1", "ZBTB33_R2")])
CBFA2T2_mat <- getSignalsFromList(dbp_mat_list[c("CBFA2T2_R1", "CBFA2T2_R2")])
CBFA2T3_mat <- getSignalsFromList(dbp_mat_list[c("CBFA2T3_R1","CBFA2T3_R2")])
library(circlize)
col_fun_k4me1 = colorRamp2(c(-2,0,2), c("blue", "white", "red"))
col_fun_ZBTB33 = colorRamp2(c(-0.5,0,0.5), c("blue", "white", "red"))
col_fun_CBFA2T2 = colorRamp2(c(-0.5,0,0.5), c("blue", "white", "red"))
col_fun_CBFA2T3 = colorRamp2(c(-0.5,0,0.5), c("blue", "white", "red"))
EnrichedHeatmap(h3k4me1_mat, name = "H3K4me1",
                column_title = "H3K4me1",
                cluster_rows = TRUE,
                col = col_fun_k4me1) +
EnrichedHeatmap(ZBTB33_mat, name = "ZBTB33",
                column_title = "ZBTB33",
                col = col_fun_ZBTB33) +
  EnrichedHeatmap(CBFA2T2_mat, name = "CBFA2T2",
                  column_title = "CBFA2T2",
                  col = col_fun_CBFA2T2) +
 EnrichedHeatmap(CBFA2T3_mat, name = "CBFA2T3",
                  column_title = "CBFA2T3",
                 col = col_fun_CBFA2T3)
```

Now let's make the same, but for just those that overlapped all 3 dbp

```{r}
dbp_ov_mat_list <- list()
for(i in seq_along(dbp_bw)) {
  dbp_ov_mat_list[[i]] <- normalizeToMatrix(dbp_bw[[i]], 
                                     rmsk_sva_all_ov, 
                                     value_column = "score", 
                                     extend = 5000, 
                                     mean_mode = "w0", 
                                     w = 50,
                                     smooth = TRUE,
                                     target_ratio = 0.3)
  
}
names(dbp_ov_mat_list) <- c("ZBTB33_R1",
                         "ZBTB33_R2",
                         "CBFA2T2_R1",
                         "CBFA2T2_R2",
                         "CBFA2T3_R1",
                         "CBFA2T3_R2")

ZBTB33_mat <- getSignalsFromList(dbp_ov_mat_list[c("ZBTB33_R1", "ZBTB33_R2")])
CBFA2T2_mat <- getSignalsFromList(dbp_ov_mat_list[c("CBFA2T2_R1", "CBFA2T2_R2")])
CBFA2T3_mat <- getSignalsFromList(dbp_ov_mat_list[c("CBFA2T3_R1","CBFA2T3_R2")])

h3k4me1_mat <- normalizeToMatrix(hmark_gr[["H3K4me1_1"]], 
                                   rmsk_sva_all_ov, 
                                   value_column = "score", 
                                   extend = 5000, 
                                   mean_mode = "w0", 
                                   w = 50,
                                   smooth = TRUE,
                                   target_ratio = 0.3)

col_fun = colorRamp2(c(-1,0,1), c("blue", "white", "red"))
pdf("figures/sva_ov_dbp_binding.pdf", height = 7, width = 13)
EnrichedHeatmap(h3k4me1_mat, name = "H3K4me1",
                column_title = "H3K4me1",
                col = col_fun) +
EnrichedHeatmap(ZBTB33_mat, name = "ZBTB33",
                column_title = "ZBTB33",
                col = col_fun) +
  EnrichedHeatmap(CBFA2T2_mat, name = "CBFA2T2",
                  column_title = "CBFA2T2",
                  col = col_fun) +
 EnrichedHeatmap(CBFA2T3_mat, name = "CBFA2T3",
                  column_title = "CBFA2T3",
                 col = col_fun)
dev.off()
```


```{r}
library(EnrichedHeatmap)
set.seed(123)
load(system.file("extdata", "chr21_test_data.RData", package = "EnrichedHeatmap"))
ls()
tss = promoters(genes, upstream = 0, downstream = 1)
repeats_sva[1:5]
tss[1:5]
H3K4me3[1:5]

mat1 = normalizeToMatrix(H3K4me3, tss, value_column = "coverage", 
    extend = 5000, mean_mode = "w0", w = 50)

mat1
EnrichedHeatmap(mat1, name = "H3K4me3")
EnrichedHeatmap(mat1, col = c("white", "red"), name = "H3K4me3")
mat1_trim = normalizeToMatrix(H3K4me3, tss, value_column = "coverage", 
    extend = 5000, mean_mode = "w0", w = 50, keep = c(0, 0.99))
EnrichedHeatmap(mat1_trim, col = c("white", "red"), name = "H3K4me3")
library(circlize)
col_fun = colorRamp2(quantile(mat1, c(0, 0.99)), c("white", "red"))
EnrichedHeatmap(mat1, col = col_fun, name = "H3K4me3")

```
