# Supplementary material for: Genome-wide binding analysis of 195 DNA binding proteins reveals “reservoir” promoters and human specific SVA-repeat family regulation
Source: PLoS One. 2021 Jun 24;16(6):e0237055. doi: 10.1371/journal.pone.0237055 (PMC8224974; doi:10.1371/journal.pone.0237055)
Supplement: S1 File — (ZIP) [file pone.0237055.s011.zip › S1file_flattened/_config.yml]

plugins:
  - jekyll-relative-links
relative_links:
  enabled: true
  collections: true
include:
  - README.md
  - analysis/01_consensus_peaks/01_consensus_peaks.md
