# Supplementary material for: Genome-wide binding analysis of 195 DNA binding proteins reveals “reservoir” promoters and human specific SVA-repeat family regulation
Source: PLoS One. 2021 Jun 24;16(6):e0237055. doi: 10.1371/journal.pone.0237055 (PMC8224974; doi:10.1371/journal.pone.0237055)
Supplement: S1 File — (ZIP) [file pone.0237055.s011.zip › S1file_flattened/05_promoter_features_lncRNA_mRNA.Rmd]

---
title: "Promoter features: mRNA vs lncRNA"
output: html_document
editor_options: 
  chunk_output_type: console
---

```{r setup, include=FALSE}
options(stringsAsFactors = FALSE)
knitr::opts_chunk$set(echo = TRUE)
library(GenomicRanges)
library(tidyverse)
library(effectsize)
library(regioneR)
source("../util/intersect_functions.R")
source("../util/_setup.R")
```


# Promoter features: lncRNA vs mRNA

Loading in our promoter features for lncRNA and mRNA to compare seperately

```{r import-peaks}
# Import peaks
base_path <- "../01_consensus_peaks/results/"
peak_list <- import_peaks(file.path(base_path,
                                    "consensus_peaks/filtered_by_peaks/"))
# Import gencode
lncrna_promoters <- rtracklayer::import(file.path(base_path,
                                                  "lncrna_promoters.gtf"))
mrna_promoters <- rtracklayer::import(file.path(base_path,
                                                "mrna_promoters.gtf"))

lncrna_matrix <- count_peaks_per_feature(lncrna_promoters, 
                                         peak_list, type = "occurrence")
mrna_matrix <- count_peaks_per_feature(mrna_promoters, 
                                       peak_list, type = "occurrence")
```

#### Total peak count vs. Number of promoter overlaps -- mRNA vs lncRNA

This plots the number of overlaps with lncRNA and mRNA promoter

```{r promoter-overlaps-vs-peaks}
# Check that the order is the same.
stopifnot(all(names(peak_list) == rownames(lncrna_matrix)))
num_peaks_df <- data.frame("dbp" = rownames(lncrna_matrix),
                           "total_number_of_peaks" = sapply(peak_list, length),
                           "lncrna" = rowSums(lncrna_matrix),
                           "mrna" = rowSums(mrna_matrix))

num_peaks_dfl <- num_peaks_df %>% 
  pivot_longer(lncrna:mrna, 
               names_to = "promoter_type",
               values_to = "peaks_overlapping_promoters")


#### FIGURE: Figure 2C
ggplot(num_peaks_dfl, aes(x = total_number_of_peaks, 
                          y = peaks_overlapping_promoters, 
                          color = promoter_type)) +
  scale_color_manual(values = c("#a8404c", "#424242")) +
  xlab("Peaks per DBP") +
  ylab("Peaks Overlapping Promoters") +
  ggtitle("Relationship Between Number of DBP Peaks and Promoter Overlaps") +
  geom_abline(slope = 1, linetype = "dashed") +
  geom_smooth(method = "lm", se = TRUE, formula = y ~ x) + 
  stat_regline_equation() +
  stat_cor(label.y = c(1000, 2000), label.x = 30000)
ggsave("figures/peaks_overlaps_relationship.png", height = 5, width = 8)
ggsave("figures/peaks_overlaps_relationship.pdf", height = 5, width = 8)
```

# Permutation test of promoter overlaps -- mRNA vs lncRNA

```{r import-permutation-results}
base_path <- "../02_permutation_of_consensus_peaks/results/"
perm_res_promoters <- read.csv(file.path(base_path,
                                         "permutation_results_promoters.csv"))
```

#### Heatmap of lncRNA and mRNA enrichment

```{r permutation-results-heatmap, fig.width=5, fig.height=20, message=FALSE}
# Cluster
perm_res_promoter_matrix <- perm_res_promoters %>%
  dplyr::select(tf, region, zscore) %>%
  pivot_wider(names_from = region, values_from = zscore) %>%
  column_to_rownames("tf") %>%
  as.matrix()

dbp_clust <- hclust(dist(perm_res_promoter_matrix))

perm_res_promoters$tf <- factor(perm_res_promoters$tf,
                                levels = dbp_clust$labels[dbp_clust$order])
g <- ggplot(perm_res_promoters, aes(x = tf, y = region, fill = zscore))
g + geom_raster() + 
  scale_fill_gradient2(limits = c(-30,100),
                       oob = scales::squish) + 
  coord_flip() + 
  theme(axis.text.x = element_text(angle = 90L, hjust = 1L, vjust = 0.5))
ggsave("figures/promoter_enrichment_lncrna_vs_mrna.png", height = 28, width = 5)
ggsave("figures/promoter_enrichment_lncrna_vs_mrna.pdf", height = 28, width = 5)
```

Nearly all DBPs were enriched on both lncRNA and mRNA promoters. 
A few however, were significantly depleted.
eGFP-ZNF507: depleted on both mRNA and lncRNA promoters -- 
BRCA1 was only depelted on mRNA promoters and was neither enriched or 
depleted for lncRNA promoters over random chance.

```{r promoter-depletion, fig.width=7, fig.height=10, message=FALSE}
depleted_on_promoters <- perm_res_promoters %>% 
  filter(alternative == "less", padj <= 0.01)

plot_perm_test <- function(row, df) {
  region <- df$region[row]
  dbp <- df$tf[row]
  observed <- df$observed[row]
  permuted <- df$permuted[row]
  padj <- round(df$padj[row],4)
  nperm <- df$nperm[row]
  df <- data.frame("region" = region, 
                   "dbp" = dbp, 
                   "permuted" = permuted) %>%
    separate_rows(permuted, sep = ";", convert = T)
  g <- ggplot(df, aes(x = permuted)) + 
    geom_histogram(bins = 30) +
    geom_vline(xintercept = observed, lty = 2) +
    ggtitle(paste0(region, " -- ", dbp),
            subtitle = paste0("padj = ", padj, " nperms = ", nperm))
  return(g)
}

#Plotting DBPs that are depleted for promoters relative to permutations
pl <- lapply(1:nrow(depleted_on_promoters), 
             plot_perm_test, df = depleted_on_promoters)
# Show plot
gridExtra::grid.arrange(grobs = pl, ncol = 1)

# Save plot
pdf("figures/dbps_depleted_on_promoters.pdf", height = 10, width = 7)
gridExtra::grid.arrange(grobs = pl, ncol = 1)
dev.off()
```


`r paste(paste(depleted_on_promoters$region, depleted_on_promoters$tf, sep = "-"), collapse = " ")`


```{r, fig.width=7, fig.height=13}
#Plotting examples of genes that are neither enriched nor depleted on promoters
ns_promoters <- perm_res_promoters %>% filter(padj > 0.01)
pl <- lapply(1:nrow(ns_promoters), plot_perm_test, df = ns_promoters)
gridExtra::grid.arrange(grobs = pl, ncol = 1)
ggsave("figures/dbps_no_pref_promoter_non_promoter.pdf")
```

Not significant:

`r paste(paste(ns_promoters$region, ns_promoters$tf, sep = "-"), collapse = " ")`

### lncRNA vs mRNA binding bias

```{r lncrna-vs-mrna-bias, message=FALSE}
lncrna_num_overlaps <- rowSums(lncrna_matrix)
mrna_num_overlaps <- rowSums(mrna_matrix)
num_peaks <- sapply(peak_list, length)
total_lncrna <- length(lncrna_promoters)
total_mrna <- length(mrna_promoters)
total_genes <- total_lncrna + total_mrna
chisq_res <- data.frame("dbp" = character(),
                        "lncrna_peaks_observed" = numeric(),
                        "chisq_stat" = numeric(),
                        "chisq_pval" = numeric(),
                        "lncrna_peaks_expected" = numeric())
for (i in 1:length(num_peaks)) {
  total_peaks <- num_peaks[[i]]
  df1 <- data.frame("gene_type" = c("lncRNA","lncRNA", "mRNA", "mRNA"),
                    "promoter_bound" = c("bound", "not_bound", "bound", "not_bound"),
                    "count" = c(lncrna_num_overlaps[[i]],
                                total_lncrna - lncrna_num_overlaps[[i]],
                                mrna_num_overlaps[[i]],
                                total_mrna - mrna_num_overlaps[[i]])) %>%
    pivot_wider(names_from = gene_type, values_from = count) %>%
    column_to_rownames("promoter_bound") %>%
    as.matrix()
  
  csres <- chisq.test(df1)
  
  phi_coef <- phi(df1)
  
  tdf <- data.frame("dbp" = names(num_peaks[i]),
                    "lncrna_peaks_observed" = lncrna_num_overlaps[[i]],
                    "chisq_stat" = csres$statistic,
                    "chisq_pval" = csres$p.value,
                    "lncrna_peaks_expected" = csres$expected[1,1],
                    "phi_coefficient" = phi_coef$phi)
  chisq_res <- bind_rows(chisq_res, tdf)
}

chisq_res$padj <- p.adjust(chisq_res$chisq_pval, method = "BH")
chisq_res$diff <- chisq_res$lncrna_peaks_observed - chisq_res$lncrna_peaks_expected
write_csv(chisq_res, "results/lncrna_vs_mrna_chisq_results.csv")

# Full lncRNA promoter occupancy plot
g <- ggplot(chisq_res, aes(x = diff, y = -log10(chisq_pval) ))
g + geom_point()  

# Zoom in plot
g2 <- ggplot(chisq_res, 
             aes(x = log2(lncrna_peaks_observed / lncrna_peaks_expected), 
                 y = -log10(chisq_pval),
                 label = dbp))
g2 + geom_point() + 
  ylim(0, 5)  + 
  xlim(-1, 1) +
  geom_text_repel(data = subset(chisq_res, diff > 0)) +
  ggtitle("lncRNA vs mRNA binding enrichment") +
  xlab("log2(Obs/Exp)") +
  geom_hline(yintercept = -log10(0.05), lty = 2)
ggsave("figures/lncrna_vs_mrna_binding.pdf")
ggsave("figures/lncrna_vs_mrna_binding.png")
```
