# Supplementary material for: Genome-wide binding analysis of 195 DNA binding proteins reveals “reservoir” promoters and human specific SVA-repeat family regulation
Source: PLoS One. 2021 Jun 24;16(6):e0237055. doi: 10.1371/journal.pone.0237055 (PMC8224974; doi:10.1371/journal.pone.0237055)
Supplement: S1 File — (ZIP) [file pone.0237055.s011.zip › S1file_flattened/design.csv]

group	replicate	fastq_1	fastq_2	antibody	control
AFF1	1	fastq/BIGlebowski/ENCFF930PKX.fastq.gz	fastq/BIGlebowski/ENCFF916BZF.fastq.gz	AFF1	input_control
AFF1	2	fastq/BIGlebowski/ENCFF404ITD.fastq.gz	fastq/BIGlebowski/ENCFF792VBK.fastq.gz	AFF1	input_control
AFF1	3	fastq/BIGlebowski/ENCFF452EKB.fastq.gz	fastq/BIGlebowski/ENCFF267LVE.fastq.gz	AFF1	input_control
AFF1	4	fastq/BIGlebowski/ENCFF270SAL.fastq.gz	fastq/BIGlebowski/ENCFF861EEE.fastq.gz	AFF1	input_control
ARHGAP35	1	fastq/BIGlebowski/ENCFF111ZWV.fastq.gz	fastq/BIGlebowski/ENCFF129HKI.fastq.gz	ARHGAP35	input_control
ARHGAP35	2	fastq/BIGlebowski/ENCFF439UUP.fastq.gz	fastq/BIGlebowski/ENCFF333JPS.fastq.gz	ARHGAP35	input_control
ARID1B	1	fastq/BIGlebowski/ENCFF718FBA.fastq.gz	fastq/BIGlebowski/ENCFF521KBW.fastq.gz	ARID1B	input_control
ARID1B	2	fastq/BIGlebowski/ENCFF680HKS.fastq.gz	fastq/BIGlebowski/ENCFF065YSO.fastq.gz	ARID1B	input_control
ARID2	1	fastq/BIGlebowski/ENCFF991XUU.fastq.gz	fastq/BIGlebowski/ENCFF385PER.fastq.gz	ARID2	input_control
ARID2	2	fastq/BIGlebowski/ENCFF272DKU.fastq.gz	fastq/BIGlebowski/ENCFF808AUX.fastq.gz	ARID2	input_control
ARNT	1	fastq/BIGlebowski/ENCFF806CEC.fastq.gz	fastq/BIGlebowski/ENCFF004DQS.fastq.gz	ARNT	input_control
ARNT	2	fastq/BIGlebowski/ENCFF841ZHV.fastq.gz	fastq/BIGlebowski/ENCFF382GYA.fastq.gz	ARNT	rabbit-IgG-control
ARNT	3	fastq/BIGlebowski/ENCFF546YEQ.fastq.gz	fastq/BIGlebowski/ENCFF446XHP.fastq.gz	ARNT	rabbit-IgG-control
ARNT	4	fastq/BIGlebowski/ENCFF109UIV.fastq.gz	fastq/BIGlebowski/ENCFF748SHJ.fastq.gz	ARNT	rabbit-IgG-control
ARNT	5	fastq/BIGlebowski/ENCFF126ENC.fastq.gz	fastq/BIGlebowski/ENCFF198XWC.fastq.gz	ARNT	rabbit-IgG-control
ARNT	6	fastq/BIGlebowski/ENCFF041PSD.fastq.gz	fastq/BIGlebowski/ENCFF023BWP.fastq.gz	ARNT	input_control
ASH1L	1	fastq/BIGlebowski/ENCFF235JMI.fastq.gz	fastq/BIGlebowski/ENCFF993LLQ.fastq.gz	ASH1L	rabbit-IgG-control
ASH1L	2	fastq/BIGlebowski/ENCFF737EQI.fastq.gz	fastq/BIGlebowski/ENCFF158TRB.fastq.gz	ASH1L	rabbit-IgG-control
ATF2	1	fastq/BIGlebowski/ENCFF307XRL.fastq.gz	fastq/BIGlebowski/ENCFF951ZXP.fastq.gz	ATF2	rabbit-IgG-control
ATF2	2	fastq/BIGlebowski/ENCFF043SEF.fastq.gz	fastq/BIGlebowski/ENCFF780EID.fastq.gz	ATF2	rabbit-IgG-control
ATF3	1	fastq/BIGlebowski/ENCFF367HUF.fastq.gz	fastq/BIGlebowski/ENCFF169CRK.fastq.gz	ATF3	input_control
ATF3	2	fastq/BIGlebowski/ENCFF457RYN.fastq.gz	fastq/BIGlebowski/ENCFF126JWD.fastq.gz	ATF3	input_control
ATF4	1	fastq/BIGlebowski/ENCFF565KLI.fastq.gz	fastq/BIGlebowski/ENCFF682IGK.fastq.gz	ATF4	rabbit-IgG-control
ATF4	2	fastq/BIGlebowski/ENCFF081USS.fastq.gz	fastq/BIGlebowski/ENCFF069VNL.fastq.gz	ATF4	rabbit-IgG-control
ATF7	1	fastq/BIGlebowski/ENCFF002DOR.fastq.gz	fastq/BIGlebowski/ENCFF002EIJ.fastq.gz	ATF7	rabbit-IgG-control
ATF7	2	fastq/BIGlebowski/ENCFF002DTY.fastq.gz	fastq/BIGlebowski/ENCFF002DOV.fastq.gz	ATF7	rabbit-IgG-control
BCLAF1	1	fastq/BIGlebowski/ENCFF744DBX.fastq.gz	fastq/BIGlebowski/ENCFF834VSH.fastq.gz	BCLAF1	input_control
BCLAF1	2	fastq/BIGlebowski/ENCFF404NEP.fastq.gz	fastq/BIGlebowski/ENCFF355NCQ.fastq.gz	BCLAF1	input_control
BCLAF1	3	fastq/BIGlebowski/ENCFF801FWC.fastq.gz	fastq/BIGlebowski/ENCFF455GIL.fastq.gz	BCLAF1	input_control
BCLAF1	4	fastq/BIGlebowski/ENCFF188VON.fastq.gz	fastq/BIGlebowski/ENCFF574FTC.fastq.gz	BCLAF1	input_control
BCOR	1	fastq/BIGlebowski/ENCFF423KKF.fastq.gz	fastq/BIGlebowski/ENCFF047XMV.fastq.gz	BCOR	input_control
BCOR	2	fastq/BIGlebowski/ENCFF949LLJ.fastq.gz	fastq/BIGlebowski/ENCFF036YYM.fastq.gz	BCOR	input_control
BRCA1	1	fastq/BIGlebowski/ENCFF276RGL.fastq.gz	fastq/BIGlebowski/ENCFF231TGV.fastq.gz	BRCA1	input_control
BRCA1	2	fastq/BIGlebowski/ENCFF576EVC.fastq.gz	fastq/BIGlebowski/ENCFF805AVF.fastq.gz	BRCA1	input_control
BRD9	1	fastq/BIGlebowski/ENCFF373VRZ.fastq.gz	fastq/BIGlebowski/ENCFF539YNG.fastq.gz	BRD9	rabbit-IgG-control
BRD9	2	fastq/BIGlebowski/ENCFF700CIV.fastq.gz	fastq/BIGlebowski/ENCFF872XVD.fastq.gz	BRD9	rabbit-IgG-control
C11orf30	1	fastq/BIGlebowski/ENCFF749RRK.fastq.gz	fastq/BIGlebowski/ENCFF325DTB.fastq.gz	C11orf30	input_control
C11orf30	2	fastq/BIGlebowski/ENCFF076YGT.fastq.gz	fastq/BIGlebowski/ENCFF380PYR.fastq.gz	C11orf30	input_control
CBFA2T2	1	fastq/BIGlebowski/ENCFF501GVP.fastq.gz	fastq/BIGlebowski/ENCFF590GNR.fastq.gz	CBFA2T2	input_control
CBFA2T2	2	fastq/BIGlebowski/ENCFF875MPK.fastq.gz	fastq/BIGlebowski/ENCFF477TYW.fastq.gz	CBFA2T2	input_control
CBFA2T3	1	fastq/BIGlebowski/ENCFF238IYZ.fastq.gz	fastq/BIGlebowski/ENCFF203LDU.fastq.gz	CBFA2T3	input_control
CBFA2T3	2	fastq/BIGlebowski/ENCFF256ZUF.fastq.gz	fastq/BIGlebowski/ENCFF090VRQ.fastq.gz	CBFA2T3	input_control
CC2D1A	1	fastq/BIGlebowski/ENCFF160TXM.fastq.gz	fastq/BIGlebowski/ENCFF134VGP.fastq.gz	CC2D1A	input_control
CC2D1A	2	fastq/BIGlebowski/ENCFF608EHV.fastq.gz	fastq/BIGlebowski/ENCFF197ETF.fastq.gz	CC2D1A	input_control
CDC5L	1	fastq/BIGlebowski/ENCFF899BAM.fastq.gz	fastq/BIGlebowski/ENCFF146CPM.fastq.gz	CDC5L	input_control
CDC5L	2	fastq/BIGlebowski/ENCFF847ZNJ.fastq.gz	fastq/BIGlebowski/ENCFF300KRT.fastq.gz	CDC5L	input_control
CHAMP1	1	fastq/BIGlebowski/ENCFF740JJX.fastq.gz	fastq/BIGlebowski/ENCFF507REW.fastq.gz	CHAMP1	input_control
CHAMP1	2	fastq/BIGlebowski/ENCFF745JUW.fastq.gz	fastq/BIGlebowski/ENCFF273PTZ.fastq.gz	CHAMP1	input_control
CHAMP1	3	fastq/BIGlebowski/ENCFF389LWM.fastq.gz	fastq/BIGlebowski/ENCFF878ZAA.fastq.gz	CHAMP1	input_control
CHAMP1	4	fastq/BIGlebowski/ENCFF088KVK.fastq.gz	fastq/BIGlebowski/ENCFF576YEJ.fastq.gz	CHAMP1	input_control
COPS2	1	fastq/BIGlebowski/ENCFF257UIV.fastq.gz	fastq/BIGlebowski/ENCFF042QKO.fastq.gz	COPS2	input_control
COPS2	2	fastq/BIGlebowski/ENCFF610FSQ.fastq.gz	fastq/BIGlebowski/ENCFF064WKY.fastq.gz	COPS2	input_control
CREB3L1	1	fastq/BIGlebowski/ENCFF002EIT.fastq.gz	fastq/BIGlebowski/ENCFF002EIQ.fastq.gz	CREB3L1	rabbit-IgG-control
CREB3L1	2	fastq/BIGlebowski/ENCFF002EIN.fastq.gz	fastq/BIGlebowski/ENCFF002EIS.fastq.gz	CREB3L1	rabbit-IgG-control
CSDE1	1	fastq/BIGlebowski/ENCFF265YIH.fastq.gz	fastq/BIGlebowski/ENCFF213FVU.fastq.gz	CSDE1	input_control
CSDE1	2	fastq/BIGlebowski/ENCFF270QZW.fastq.gz	fastq/BIGlebowski/ENCFF910CUI.fastq.gz	CSDE1	input_control
CSDE1	3	fastq/BIGlebowski/ENCFF083CSA.fastq.gz	fastq/BIGlebowski/ENCFF042ZPU.fastq.gz	CSDE1	input_control
CSDE1	4	fastq/BIGlebowski/ENCFF940EGQ.fastq.gz	fastq/BIGlebowski/ENCFF255NDV.fastq.gz	CSDE1	input_control
CTBP1	1	fastq/BIGlebowski/ENCFF034WZZ.fastq.gz	fastq/BIGlebowski/ENCFF350AMO.fastq.gz	CTBP1	rabbit-IgG-control
CTBP1	2	fastq/BIGlebowski/ENCFF829YQD.fastq.gz	fastq/BIGlebowski/ENCFF077DIB.fastq.gz	CTBP1	rabbit-IgG-control
DACH1	1	fastq/BIGlebowski/ENCFF329ZRM.fastq.gz	fastq/BIGlebowski/ENCFF504ZSA.fastq.gz	DACH1	input_control
DACH1	2	fastq/BIGlebowski/ENCFF402INY.fastq.gz	fastq/BIGlebowski/ENCFF340IWG.fastq.gz	DACH1	input_control
DDX20	1	fastq/BIGlebowski/ENCFF771DFR.fastq.gz	fastq/BIGlebowski/ENCFF931EDX.fastq.gz	DDX20	rabbit-IgG-control
DDX20	2	fastq/BIGlebowski/ENCFF881HGO.fastq.gz	fastq/BIGlebowski/ENCFF071FDG.fastq.gz	DDX20	rabbit-IgG-control
DNMT1	1	fastq/BIGlebowski/ENCFF126MZP.fastq.gz	fastq/BIGlebowski/ENCFF553GOC.fastq.gz	DNMT1	input_control
DNMT1	2	fastq/BIGlebowski/ENCFF436CBC.fastq.gz	fastq/BIGlebowski/ENCFF306GVI.fastq.gz	DNMT1	input_control
DPF2	1	fastq/BIGlebowski/ENCFF579BJG.fastq.gz	fastq/BIGlebowski/ENCFF031JCO.fastq.gz	DPF2	rabbit-IgG-control
DPF2	2	fastq/BIGlebowski/ENCFF952UEN.fastq.gz	fastq/BIGlebowski/ENCFF245SAZ.fastq.gz	DPF2	rabbit-IgG-control
DPF2	3	fastq/BIGlebowski/ENCFF389HJO.fastq.gz	fastq/BIGlebowski/ENCFF290HFY.fastq.gz	DPF2	rabbit-IgG-control
DPF2	4	fastq/BIGlebowski/ENCFF820AHB.fastq.gz	fastq/BIGlebowski/ENCFF469EAQ.fastq.gz	DPF2	rabbit-IgG-control
E2F1	1	fastq/BIGlebowski/ENCFF907JIE.fastq.gz	fastq/BIGlebowski/ENCFF399CCC.fastq.gz	E2F1	rabbit-IgG-control
E2F1	2	fastq/BIGlebowski/ENCFF803CCE.fastq.gz	fastq/BIGlebowski/ENCFF917BAA.fastq.gz	E2F1	input_control
E2F1	3	fastq/BIGlebowski/ENCFF895VJN.fastq.gz	fastq/BIGlebowski/ENCFF108ESB.fastq.gz	E2F1	input_control
E2F1	4	fastq/BIGlebowski/ENCFF749JUG.fastq.gz	fastq/BIGlebowski/ENCFF942QFN.fastq.gz	E2F1	rabbit-IgG-control
E2F7	1	fastq/BIGlebowski/ENCFF124KEV.fastq.gz	fastq/BIGlebowski/ENCFF584BPF.fastq.gz	E2F7	input_control
E2F7	2	fastq/BIGlebowski/ENCFF928ZAS.fastq.gz	fastq/BIGlebowski/ENCFF971CJJ.fastq.gz	E2F7	input_control
E2F8	1	fastq/BIGlebowski/ENCFF365NLR.fastq.gz	fastq/BIGlebowski/ENCFF467AXX.fastq.gz	E2F8	rabbit-IgG-control
E2F8	2	fastq/BIGlebowski/ENCFF778OSN.fastq.gz	fastq/BIGlebowski/ENCFF839XCL.fastq.gz	E2F8	rabbit-IgG-control
E4F1	1	fastq/BIGlebowski/ENCFF772FZX.fastq.gz	fastq/BIGlebowski/ENCFF603CIN.fastq.gz	E4F1	input_control
E4F1	1	fastq/BIGlebowski/ENCFF447FBL.fastq.gz	fastq/BIGlebowski/ENCFF953JKI.fastq.gz	E4F1	input_control
E4F1	2	fastq/BIGlebowski/ENCFF301GHT.fastq.gz	fastq/BIGlebowski/ENCFF243UPQ.fastq.gz	E4F1	input_control
eGFP-ATF1	1	fastq/BIGlebowski/ENCFF693JKI.fastq.gz	fastq/BIGlebowski/ENCFF109NTO.fastq.gz	ATF1	eGFP-ATF1_input_control
eGFP-ATF1	2	fastq/BIGlebowski/ENCFF018HQR.fastq.gz	fastq/BIGlebowski/ENCFF016FNK.fastq.gz	ATF1	eGFP-ATF1_input_control
eGFP-ATF1_input_control	1	fastq/BIGlebowski/ENCFF698OMK.fastq.gz	fastq/BIGlebowski/ENCFF340RXU.fastq.gz
eGFP-ATF3	1	fastq/BIGlebowski/ENCFF647KQT.fastq.gz	fastq/BIGlebowski/ENCFF311SGU.fastq.gz	ATF3	eGFP-ATF3_input_control
eGFP-ATF3	2	fastq/BIGlebowski/ENCFF497JNW.fastq.gz	fastq/BIGlebowski/ENCFF842CFV.fastq.gz	ATF3	eGFP-ATF3_input_control
eGFP-ATF3_input_control	1	fastq/BIGlebowski/ENCFF224SOH.fastq.gz	fastq/BIGlebowski/ENCFF451VBV.fastq.gz
eGFP-CEBPB	1	fastq/BIGlebowski/ENCFF156EZY.fastq.gz	fastq/BIGlebowski/ENCFF052XOQ.fastq.gz	CEBPB	eGFP-CEBPB_input_control
eGFP-CEBPB	2	fastq/BIGlebowski/ENCFF470OUZ.fastq.gz	fastq/BIGlebowski/ENCFF555QJQ.fastq.gz	CEBPB	eGFP-CEBPB_input_control
eGFP-CEBPB_input_control	1	fastq/BIGlebowski/ENCFF168MST.fastq.gz	fastq/BIGlebowski/ENCFF962SMK.fastq.gz
eGFP-CEBPG	1	fastq/BIGlebowski/ENCFF496CZA.fastq.gz	fastq/BIGlebowski/ENCFF028NOQ.fastq.gz	CEBPG	eGFP-CEBPG_input_control
eGFP-CEBPG	2	fastq/BIGlebowski/ENCFF392MVW.fastq.gz	fastq/BIGlebowski/ENCFF567TRK.fastq.gz	CEBPG	eGFP-CEBPG_input_control
eGFP-CEBPG_input_control	1	fastq/BIGlebowski/ENCFF953WVU.fastq.gz	fastq/BIGlebowski/ENCFF911YKD.fastq.gz
eGFP-CREB3	1	fastq/BIGlebowski/ENCFF274ZEZ.fastq.gz	fastq/BIGlebowski/ENCFF565JGI.fastq.gz	CREB3	eGFP-CREB3_input_control
eGFP-CREB3	2	fastq/BIGlebowski/ENCFF199DAD.fastq.gz	fastq/BIGlebowski/ENCFF026WQA.fastq.gz	CREB3	eGFP-CREB3_input_control
eGFP-CREB3_input_control	1	fastq/BIGlebowski/ENCFF390XLA.fastq.gz	fastq/BIGlebowski/ENCFF783BXZ.fastq.gz
eGFP-DDX20	1	fastq/BIGlebowski/ENCFF129CFJ.fastq.gz	fastq/BIGlebowski/ENCFF674JSK.fastq.gz	DDX20	eGFP-DDX20_input_control
eGFP-DDX20	2	fastq/BIGlebowski/ENCFF706WJQ.fastq.gz	fastq/BIGlebowski/ENCFF077SBC.fastq.gz	DDX20	eGFP-DDX20_input_control
eGFP-DDX20_input_control	1	fastq/BIGlebowski/ENCFF467ZVS.fastq.gz	fastq/BIGlebowski/ENCFF969JRS.fastq.gz
eGFP-DIDO1	1	fastq/BIGlebowski/ENCFF597HDK.fastq.gz	fastq/BIGlebowski/ENCFF992IHE.fastq.gz	DIDO1	eGFP-DIDO1_input_control
eGFP-DIDO1	2	fastq/BIGlebowski/ENCFF382BWE.fastq.gz	fastq/BIGlebowski/ENCFF943GMA.fastq.gz	DIDO1	eGFP-DIDO1_input_control
eGFP-DIDO1_input_control	1	fastq/BIGlebowski/ENCFF795ITH.fastq.gz	fastq/BIGlebowski/ENCFF729LDU.fastq.gz
eGFP-ETS2	1	fastq/BIGlebowski/ENCFF466RJA.fastq.gz	fastq/BIGlebowski/ENCFF548XLM.fastq.gz	ETS2	eGFP-ETS2_input_control
eGFP-ETS2	2	fastq/BIGlebowski/ENCFF947BPK.fastq.gz	fastq/BIGlebowski/ENCFF817VCN.fastq.gz	ETS2	eGFP-ETS2_input_control
eGFP-ETS2_input_control	1	fastq/BIGlebowski/ENCFF258YTR.fastq.gz	fastq/BIGlebowski/ENCFF910GLH.fastq.gz
eGFP-ETV1	1	fastq/BIGlebowski/ENCFF548SNS.fastq.gz	fastq/BIGlebowski/ENCFF898MPN.fastq.gz	ETV1	eGFP-ETV1_input_control
eGFP-ETV1	2	fastq/BIGlebowski/ENCFF990FFM.fastq.gz	fastq/BIGlebowski/ENCFF865UHF.fastq.gz	ETV1	eGFP-ETV1_input_control
eGFP-ETV1_input_control	1	fastq/BIGlebowski/ENCFF487HZM.fastq.gz	fastq/BIGlebowski/ENCFF510RBZ.fastq.gz
eGFP-GTF2A2	1	fastq/BIGlebowski/ENCFF483AVN.fastq.gz	fastq/BIGlebowski/ENCFF264IWL.fastq.gz	GTF2A2	eGFP-GTF2A2_input_control
eGFP-GTF2A2	2	fastq/BIGlebowski/ENCFF677HTA.fastq.gz	fastq/BIGlebowski/ENCFF339NHI.fastq.gz	GTF2A2	eGFP-GTF2A2_input_control
eGFP-GTF2A2_input_control	1	fastq/BIGlebowski/ENCFF598DYO.fastq.gz	fastq/BIGlebowski/ENCFF821AJH.fastq.gz
eGFP-HDAC8	1	fastq/BIGlebowski/ENCFF493AAY.fastq.gz	fastq/BIGlebowski/ENCFF391EFO.fastq.gz	HDAC8	eGFP-HDAC8_input_control
eGFP-HDAC8	2	fastq/BIGlebowski/ENCFF393ANW.fastq.gz	fastq/BIGlebowski/ENCFF351UCM.fastq.gz	HDAC8	eGFP-HDAC8_input_control
eGFP-HDAC8_input_control	1	fastq/BIGlebowski/ENCFF047NSE.fastq.gz	fastq/BIGlebowski/ENCFF743SMH.fastq.gz
eGFP-HINFP	1	fastq/BIGlebowski/ENCFF551WWR.fastq.gz	fastq/BIGlebowski/ENCFF541TDH.fastq.gz	HINFP	eGFP-HINFP_input_control
eGFP-HINFP	2	fastq/BIGlebowski/ENCFF423ZOG.fastq.gz	fastq/BIGlebowski/ENCFF224KMR.fastq.gz	HINFP	eGFP-HINFP_input_control
eGFP-HINFP_input_control	1	fastq/BIGlebowski/ENCFF217VQE.fastq.gz	fastq/BIGlebowski/ENCFF241ECN.fastq.gz
eGFP-ID3	1	fastq/BIGlebowski/ENCFF548RTA.fastq.gz	fastq/BIGlebowski/ENCFF916QKA.fastq.gz	ID3	eGFP-ID3_input_control
eGFP-ID3	2	fastq/BIGlebowski/ENCFF542CMJ.fastq.gz	fastq/BIGlebowski/ENCFF780YRV.fastq.gz	ID3	eGFP-ID3_input_control
eGFP-ID3_input_control	1	fastq/BIGlebowski/ENCFF622ATI.fastq.gz	fastq/BIGlebowski/ENCFF114DVM.fastq.gz
eGFP-ILK	1	fastq/BIGlebowski/ENCFF908PTR.fastq.gz	fastq/BIGlebowski/ENCFF007IDQ.fastq.gz	ILK	eGFP-ILK_input_control
eGFP-ILK	2	fastq/BIGlebowski/ENCFF395XDN.fastq.gz	fastq/BIGlebowski/ENCFF188LAZ.fastq.gz	ILK	eGFP-ILK_input_control
eGFP-ILK_input_control	1	fastq/BIGlebowski/ENCFF823MCH.fastq.gz	fastq/BIGlebowski/ENCFF904LUM.fastq.gz
eGFP-IRF1	1	fastq/BIGlebowski/ENCFF602NSL.fastq.gz	fastq/BIGlebowski/ENCFF071PWE.fastq.gz	IRF1	eGFP-IRF1_input_control
eGFP-IRF1	2	fastq/BIGlebowski/ENCFF031RWN.fastq.gz	fastq/BIGlebowski/ENCFF031WIT.fastq.gz	IRF1	eGFP-IRF1_input_control
eGFP-IRF1_input_control	1	fastq/BIGlebowski/ENCFF285JYI.fastq.gz	fastq/BIGlebowski/ENCFF420KFM.fastq.gz
eGFP-IRF9	1	fastq/BIGlebowski/ENCFF034WFD.fastq.gz	fastq/BIGlebowski/ENCFF183THJ.fastq.gz	IRF9	eGFP-IRF9_input_control
eGFP-IRF9	2	fastq/BIGlebowski/ENCFF137GVE.fastq.gz	fastq/BIGlebowski/ENCFF991EAW.fastq.gz	IRF9	eGFP-IRF9_input_control
eGFP-IRF9_input_control	1	fastq/BIGlebowski/ENCFF614IRS.fastq.gz	fastq/BIGlebowski/ENCFF817GNU.fastq.gz
eGFP-KLF1	1	fastq/BIGlebowski/ENCFF994DFN.fastq.gz	fastq/BIGlebowski/ENCFF438UFH.fastq.gz	KLF1	eGFP-KLF1_input_control
eGFP-KLF1	2	fastq/BIGlebowski/ENCFF942FDD.fastq.gz	fastq/BIGlebowski/ENCFF807OLO.fastq.gz	KLF1	eGFP-KLF1_input_control
eGFP-KLF1_input_control	1	fastq/BIGlebowski/ENCFF918QAP.fastq.gz	fastq/BIGlebowski/ENCFF419AVJ.fastq.gz
eGFP-KLF13	1	fastq/BIGlebowski/ENCFF519FTA.fastq.gz	fastq/BIGlebowski/ENCFF607CQM.fastq.gz	KLF13	eGFP-KLF13_input_control
eGFP-KLF13	2	fastq/BIGlebowski/ENCFF358PYP.fastq.gz	fastq/BIGlebowski/ENCFF684JBQ.fastq.gz	KLF13	eGFP-KLF13_input_control
eGFP-KLF13_input_control	1	fastq/BIGlebowski/ENCFF697PWI.fastq.gz	fastq/BIGlebowski/ENCFF486HGM.fastq.gz
eGFP-MAFG	1	fastq/BIGlebowski/ENCFF683PDC.fastq.gz	fastq/BIGlebowski/ENCFF307CQO.fastq.gz	MAFG	eGFP-MAFG_input_control
eGFP-MAFG	2	fastq/BIGlebowski/ENCFF711WIA.fastq.gz	fastq/BIGlebowski/ENCFF131JSB.fastq.gz	MAFG	eGFP-MAFG_input_control
eGFP-MAFG_input_control	1	fastq/BIGlebowski/ENCFF345KIN.fastq.gz	fastq/BIGlebowski/ENCFF211RBV.fastq.gz
eGFP-MEF2D	1	fastq/BIGlebowski/ENCFF987YBA.fastq.gz	fastq/BIGlebowski/ENCFF482ODR.fastq.gz	MEF2D	eGFP-MEF2D_input_control
eGFP-MEF2D	2	fastq/BIGlebowski/ENCFF703DNA.fastq.gz	fastq/BIGlebowski/ENCFF958CZA.fastq.gz	MEF2D	eGFP-MEF2D_input_control
eGFP-MEF2D_input_control	1	fastq/BIGlebowski/ENCFF650GDL.fastq.gz	fastq/BIGlebowski/ENCFF132ASO.fastq.gz
eGFP-NFE2	1	fastq/BIGlebowski/ENCFF719JFL.fastq.gz	fastq/BIGlebowski/ENCFF105YSI.fastq.gz	NFE2	eGFP-NFE2_input_control
eGFP-NFE2	2	fastq/BIGlebowski/ENCFF118PSY.fastq.gz	fastq/BIGlebowski/ENCFF034LKJ.fastq.gz	NFE2	eGFP-NFE2_input_control
eGFP-NFE2_input_control	1	fastq/BIGlebowski/ENCFF160VFX.fastq.gz	fastq/BIGlebowski/ENCFF439KJM.fastq.gz
eGFP-NFE2L1	1	fastq/BIGlebowski/ENCFF226RVI.fastq.gz	fastq/BIGlebowski/ENCFF657HVC.fastq.gz	NFE2L1	eGFP-NFE2L1_input_control
eGFP-NFE2L1	2	fastq/BIGlebowski/ENCFF576NTQ.fastq.gz	fastq/BIGlebowski/ENCFF686CXJ.fastq.gz	NFE2L1	eGFP-NFE2L1_input_control
eGFP-NFE2L1_input_control	1	fastq/BIGlebowski/ENCFF203GDE.fastq.gz	fastq/BIGlebowski/ENCFF671HJP.fastq.gz
eGFP-NFE2L1_input_control	2	fastq/BIGlebowski/ENCFF563YDI.fastq.gz	fastq/BIGlebowski/ENCFF527UFN.fastq.gz
eGFP-NR2C1	1	fastq/BIGlebowski/ENCFF621NBR.fastq.gz	fastq/BIGlebowski/ENCFF230HNM.fastq.gz	NR2C1	input_control
eGFP-NR2C1	2	fastq/BIGlebowski/ENCFF960ZID.fastq.gz	fastq/BIGlebowski/ENCFF096VXL.fastq.gz	NR2C1	input_control
eGFP-NR2C1_input_control	1	fastq/BIGlebowski/ENCFF096CKY.fastq.gz	fastq/BIGlebowski/ENCFF849TLD.fastq.gz
eGFP-NR4A1	1	fastq/BIGlebowski/ENCFF671VDI.fastq.gz	fastq/BIGlebowski/ENCFF301GRJ.fastq.gz	NR4A1	eGFP-NR4A1_input_control
eGFP-NR4A1	2	fastq/BIGlebowski/ENCFF760LCQ.fastq.gz	fastq/BIGlebowski/ENCFF681PIN.fastq.gz	NR4A1	eGFP-NR4A1_input_control
eGFP-NR4A1_input_control	1	fastq/BIGlebowski/ENCFF236YCR.fastq.gz	fastq/BIGlebowski/ENCFF113QAJ.fastq.gz
eGFP-PBX2	1	fastq/BIGlebowski/ENCFF176RUD.fastq.gz	fastq/BIGlebowski/ENCFF793URQ.fastq.gz	PBX2	eGFP-PBX2_input_control
eGFP-PBX2	2	fastq/BIGlebowski/ENCFF932THV.fastq.gz	fastq/BIGlebowski/ENCFF410UIX.fastq.gz	PBX2	eGFP-PBX2_input_control
eGFP-PBX2_input_control	1	fastq/BIGlebowski/ENCFF417ORB.fastq.gz	fastq/BIGlebowski/ENCFF839JCV.fastq.gz
eGFP-POLR2H	1	fastq/BIGlebowski/ENCFF613UAT.fastq.gz	fastq/BIGlebowski/ENCFF618IBA.fastq.gz	POLR2H	eGFP-POLR2H_input_control
eGFP-POLR2H	2	fastq/BIGlebowski/ENCFF022SAF.fastq.gz	fastq/BIGlebowski/ENCFF446YHR.fastq.gz	POLR2H	eGFP-POLR2H_input_control
eGFP-POLR2H	2	fastq/BIGlebowski/ENCFF524UOO.fastq.gz	fastq/BIGlebowski/ENCFF277ZND.fastq.gz	POLR2H	eGFP-POLR2H_input_control
eGFP-POLR2H_input_control	1	fastq/BIGlebowski/ENCFF096LLU.fastq.gz	fastq/BIGlebowski/ENCFF026HSI.fastq.gz
eGFP-PTRF	1	fastq/BIGlebowski/ENCFF474LQU.fastq.gz	fastq/BIGlebowski/ENCFF532XZW.fastq.gz	PTRF	eGFP-PTRF_input_control
eGFP-PTRF	2	fastq/BIGlebowski/ENCFF141RCB.fastq.gz	fastq/BIGlebowski/ENCFF781WSM.fastq.gz	PTRF	eGFP-PTRF_input_control
eGFP-PTRF_input_control	1	fastq/BIGlebowski/ENCFF931LWJ.fastq.gz	fastq/BIGlebowski/ENCFF928HTI.fastq.gz
eGFP-PTTG1	1	fastq/BIGlebowski/ENCFF349DXW.fastq.gz	fastq/BIGlebowski/ENCFF660MJG.fastq.gz	PTTG1	eGFP-PTTG1_input_control
eGFP-PTTG1	2	fastq/BIGlebowski/ENCFF529BRM.fastq.gz	fastq/BIGlebowski/ENCFF277CCO.fastq.gz	PTTG1	eGFP-PTTG1_input_control
eGFP-PTTG1_input_control	1	fastq/BIGlebowski/ENCFF760WPA.fastq.gz	fastq/BIGlebowski/ENCFF950USL.fastq.gz
eGFP-PYGO2	1	fastq/BIGlebowski/ENCFF315YLZ.fastq.gz	fastq/BIGlebowski/ENCFF649JEY.fastq.gz	PYGO2	eGFP-PYGO2_input_control
eGFP-PYGO2	2	fastq/BIGlebowski/ENCFF150HAD.fastq.gz	fastq/BIGlebowski/ENCFF768KWX.fastq.gz	PYGO2	eGFP-PYGO2_input_control
eGFP-PYGO2_input_control	1	fastq/BIGlebowski/ENCFF427TUR.fastq.gz	fastq/BIGlebowski/ENCFF422LHF.fastq.gz
eGFP-RELA	1	fastq/BIGlebowski/ENCFF074UIO.fastq.gz	fastq/BIGlebowski/ENCFF186DEJ.fastq.gz	RELA	eGFP-RELA_input_control
eGFP-RELA	2	fastq/BIGlebowski/ENCFF148FMX.fastq.gz	fastq/BIGlebowski/ENCFF528GYT.fastq.gz	RELA	eGFP-RELA_input_control
eGFP-RELA_input_control	1	fastq/BIGlebowski/ENCFF795KJT.fastq.gz	fastq/BIGlebowski/ENCFF067HZB.fastq.gz
eGFP-TAF7	1	fastq/BIGlebowski/ENCFF099UOS.fastq.gz	fastq/BIGlebowski/ENCFF790ADI.fastq.gz	TAF7	eGFP-TAF7_input_control
eGFP-TAF7	2	fastq/BIGlebowski/ENCFF926UQW.fastq.gz	fastq/BIGlebowski/ENCFF098GTH.fastq.gz	TAF7	eGFP-TAF7_input_control
eGFP-TAF7_input_control	1	fastq/BIGlebowski/ENCFF860YMH.fastq.gz	fastq/BIGlebowski/ENCFF769QGP.fastq.gz
eGFP-TEAD2	1	fastq/BIGlebowski/ENCFF677HXI.fastq.gz	fastq/BIGlebowski/ENCFF442MPQ.fastq.gz	TEAD2	eGFP-TEAD2_input_control
eGFP-TEAD2	2	fastq/BIGlebowski/ENCFF734FMS.fastq.gz	fastq/BIGlebowski/ENCFF335SYB.fastq.gz	TEAD2	eGFP-TEAD2_input_control
eGFP-TEAD2_input_control	1	fastq/BIGlebowski/ENCFF717YHU.fastq.gz	fastq/BIGlebowski/ENCFF031XFH.fastq.gz
eGFP-TSC22D4	1	fastq/BIGlebowski/ENCFF284BOO.fastq.gz	fastq/BIGlebowski/ENCFF014DOG.fastq.gz	TSC22D4	eGFP-TSC22D4_input_control
eGFP-TSC22D4	2	fastq/BIGlebowski/ENCFF493SOQ.fastq.gz	fastq/BIGlebowski/ENCFF398EAS.fastq.gz	TSC22D4	eGFP-TSC22D4_input_control
eGFP-TSC22D4_input_control	1	fastq/BIGlebowski/ENCFF703OVM.fastq.gz	fastq/BIGlebowski/ENCFF898SRJ.fastq.gz
eGFP-ZNF24	1	fastq/BIGlebowski/ENCFF718HUU.fastq.gz	fastq/BIGlebowski/ENCFF615CRG.fastq.gz	ZNF24	eGFP-ZNF24_input_control
eGFP-ZNF24	2	fastq/BIGlebowski/ENCFF977AJQ.fastq.gz	fastq/BIGlebowski/ENCFF157JAL.fastq.gz	ZNF24	eGFP-ZNF24_input_control
eGFP-ZNF24_input_control	1	fastq/BIGlebowski/ENCFF338LYQ.fastq.gz	fastq/BIGlebowski/ENCFF746XJG.fastq.gz
eGFP-ZNF507	1	fastq/BIGlebowski/ENCFF240EGC.fastq.gz	fastq/BIGlebowski/ENCFF905PWR.fastq.gz	ZNF507	eGFP-ZNF507_input_control
eGFP-ZNF507	2	fastq/BIGlebowski/ENCFF306MYT.fastq.gz	fastq/BIGlebowski/ENCFF574SDW.fastq.gz	ZNF507	eGFP-ZNF507_input_control
eGFP-ZNF507_input_control	1	fastq/BIGlebowski/ENCFF445KUN.fastq.gz	fastq/BIGlebowski/ENCFF091IYB.fastq.gz
eGFP-ZNF512	1	fastq/BIGlebowski/ENCFF123LEB.fastq.gz	fastq/BIGlebowski/ENCFF229NRD.fastq.gz	ZNF512	eGFP-ZNF512_input_control
eGFP-ZNF512	2	fastq/BIGlebowski/ENCFF968UUM.fastq.gz	fastq/BIGlebowski/ENCFF055XKT.fastq.gz	ZNF512	eGFP-ZNF512_input_control
eGFP-ZNF512_input_control	1	fastq/BIGlebowski/ENCFF144ZOK.fastq.gz	fastq/BIGlebowski/ENCFF514OKS.fastq.gz
eGFP-ZNF740	1	fastq/BIGlebowski/ENCFF554XIX.fastq.gz	fastq/BIGlebowski/ENCFF111REI.fastq.gz	ZNF740	eGFP-ZNF740_input_control
eGFP-ZNF740	2	fastq/BIGlebowski/ENCFF607RXB.fastq.gz	fastq/BIGlebowski/ENCFF633AET.fastq.gz	ZNF740	eGFP-ZNF740_input_control
eGFP-ZNF740_input_control	1	fastq/BIGlebowski/ENCFF406XFM.fastq.gz	fastq/BIGlebowski/ENCFF055UND.fastq.gz
EGR1	1	fastq/BIGlebowski/ENCFF217XOV.fastq.gz	fastq/BIGlebowski/ENCFF599IKS.fastq.gz	EGR1	input_control
EGR1	2	fastq/BIGlebowski/ENCFF025AGM.fastq.gz	fastq/BIGlebowski/ENCFF751XCN.fastq.gz	EGR1	input_control
EGR1	3	fastq/BIGlebowski/ENCFF871VWH.fastq.gz	fastq/BIGlebowski/ENCFF045QIG.fastq.gz	EGR1	input_control
EGR1	4	fastq/BIGlebowski/ENCFF326BXX.fastq.gz	fastq/BIGlebowski/ENCFF207NIS.fastq.gz	EGR1	input_control
EHMT2	1	fastq/BIGlebowski/ENCFF698YEB.fastq.gz	fastq/BIGlebowski/ENCFF844OMR.fastq.gz	EHMT2	input_control
EHMT2	2	fastq/BIGlebowski/ENCFF611URC.fastq.gz	fastq/BIGlebowski/ENCFF173LQG.fastq.gz	EHMT2	input_control
ELF1	1	fastq/BIGlebowski/ENCFF932JXG.fastq.gz	fastq/BIGlebowski/ENCFF070OBA.fastq.gz	ELF1	rabbit-IgG-control
ELF1	2	fastq/BIGlebowski/ENCFF132GWN.fastq.gz	fastq/BIGlebowski/ENCFF456MJL.fastq.gz	ELF1	rabbit-IgG-control
ELF4	1	fastq/BIGlebowski/ENCFF587AYW.fastq.gz	fastq/BIGlebowski/ENCFF625HJX.fastq.gz	ELF4	rabbit-IgG-control
ELF4	2	fastq/BIGlebowski/ENCFF270PKY.fastq.gz	fastq/BIGlebowski/ENCFF029HOW.fastq.gz	ELF4	rabbit-IgG-control
EP400	1	fastq/BIGlebowski/ENCFF604RKI.fastq.gz	fastq/BIGlebowski/ENCFF478BKV.fastq.gz	EP400	input_control
EP400	2	fastq/BIGlebowski/ENCFF076RPA.fastq.gz	fastq/BIGlebowski/ENCFF636OJT.fastq.gz	EP400	input_control
ESRRA	1	fastq/BIGlebowski/ENCFF002DOX.fastq.gz	fastq/BIGlebowski/ENCFF002EFV.fastq.gz	ESRRA	rabbit-IgG-control
ESRRA	2	fastq/BIGlebowski/ENCFF002DUB.fastq.gz	fastq/BIGlebowski/ENCFF002DOY.fastq.gz	ESRRA	rabbit-IgG-control
EWSR1	1	fastq/BIGlebowski/ENCFF824PVS.fastq.gz	fastq/BIGlebowski/ENCFF605BFZ.fastq.gz	EWSR1	input_control
EWSR1	2	fastq/BIGlebowski/ENCFF510HXD.fastq.gz	fastq/BIGlebowski/ENCFF377PHH.fastq.gz	EWSR1	input_control
FOXA1	1	fastq/BIGlebowski/ENCFF394CJB.fastq.gz	fastq/BIGlebowski/ENCFF186GBM.fastq.gz	FOXA1	input_control
FOXA1	2	fastq/BIGlebowski/ENCFF692TZI.fastq.gz	fastq/BIGlebowski/ENCFF762YIW.fastq.gz	FOXA1	input_control
FOXK2	1	fastq/BIGlebowski/ENCFF344DMA.fastq.gz	fastq/BIGlebowski/ENCFF164JCA.fastq.gz	FOXK2	rabbit-IgG-control
FOXK2	2	fastq/BIGlebowski/ENCFF260CTF.fastq.gz	fastq/BIGlebowski/ENCFF959CFI.fastq.gz	FOXK2	rabbit-IgG-control
FOXK2	3	fastq/BIGlebowski/ENCFF383GMF.fastq.gz	fastq/BIGlebowski/ENCFF441GEH.fastq.gz	FOXK2	rabbit-IgG-control
FOXK2	4	fastq/BIGlebowski/ENCFF097VAH.fastq.gz	fastq/BIGlebowski/ENCFF795LQA.fastq.gz	FOXK2	rabbit-IgG-control
FOXM1	1	fastq/BIGlebowski/ENCFF167VUS.fastq.gz	fastq/BIGlebowski/ENCFF007LTF.fastq.gz	FOXM1	rabbit-IgG-control
FOXM1	2	fastq/BIGlebowski/ENCFF888ZYM.fastq.gz	fastq/BIGlebowski/ENCFF749GVI.fastq.gz	FOXM1	rabbit-IgG-control
GABPB1	1	fastq/BIGlebowski/ENCFF887CDX.fastq.gz	fastq/BIGlebowski/ENCFF504MVU.fastq.gz	GABPB1	rabbit-IgG-control
GABPB1	2	fastq/BIGlebowski/ENCFF698RJT.fastq.gz	fastq/BIGlebowski/ENCFF381AJO.fastq.gz	GABPB1	rabbit-IgG-control
GATAD2A	1	fastq/BIGlebowski/ENCFF762OUK.fastq.gz	fastq/BIGlebowski/ENCFF164NLU.fastq.gz	GATAD2A	input_control
GATAD2A	2	fastq/BIGlebowski/ENCFF160GSI.fastq.gz	fastq/BIGlebowski/ENCFF076CUB.fastq.gz	GATAD2A	input_control
GATAD2B	1	fastq/BIGlebowski/ENCFF489DPL.fastq.gz	fastq/BIGlebowski/ENCFF999EFL.fastq.gz	GATAD2B	input_control
GATAD2B	2	fastq/BIGlebowski/ENCFF552ETP.fastq.gz	fastq/BIGlebowski/ENCFF523ULM.fastq.gz	GATAD2B	input_control
GMEB1	1	fastq/BIGlebowski/ENCFF827LCX.fastq.gz	fastq/BIGlebowski/ENCFF696QAK.fastq.gz	GMEB1	input_control
GMEB1	2	fastq/BIGlebowski/ENCFF833EAO.fastq.gz	fastq/BIGlebowski/ENCFF452YKY.fastq.gz	GMEB1	input_control
GTF2F1	1	fastq/BIGlebowski/ENCFF909TZW.fastq.gz	fastq/BIGlebowski/ENCFF999MLQ.fastq.gz	GTF2F1	input_control
GTF2F1	2	fastq/BIGlebowski/ENCFF784TRG.fastq.gz	fastq/BIGlebowski/ENCFF055CQR.fastq.gz	GTF2F1	input_control
HDAC1	1	fastq/BIGlebowski/ENCFF517OWM.fastq.gz	fastq/BIGlebowski/ENCFF871YPD.fastq.gz	HDAC1	rabbit-IgG-control
HDAC1	2	fastq/BIGlebowski/ENCFF677ULQ.fastq.gz	fastq/BIGlebowski/ENCFF410PAM.fastq.gz	HDAC1	input_control
HDAC1	3	fastq/BIGlebowski/ENCFF672NLI.fastq.gz	fastq/BIGlebowski/ENCFF095OUI.fastq.gz	HDAC1	input_control
HDAC1	4	fastq/BIGlebowski/ENCFF895UGJ.fastq.gz	fastq/BIGlebowski/ENCFF910QTP.fastq.gz	HDAC1	input_control
HDAC1	5	fastq/BIGlebowski/ENCFF992PSP.fastq.gz	fastq/BIGlebowski/ENCFF814BAR.fastq.gz	HDAC1	input_control
HDAC1	6	fastq/BIGlebowski/ENCFF919QDE.fastq.gz	fastq/BIGlebowski/ENCFF034CSX.fastq.gz	HDAC1	rabbit-IgG-control
HDAC2	1	fastq/BIGlebowski/ENCFF359AZP.fastq.gz	fastq/BIGlebowski/ENCFF361JMR.fastq.gz	HDAC2	input_control
HDAC2	2	fastq/BIGlebowski/ENCFF990UUV.fastq.gz	fastq/BIGlebowski/ENCFF741IHV.fastq.gz	HDAC2	input_control
HDAC2	3	fastq/BIGlebowski/ENCFF236GZM.fastq.gz	fastq/BIGlebowski/ENCFF395GMN.fastq.gz	HDAC2	input_control
HDAC2	4	fastq/BIGlebowski/ENCFF362ZRF.fastq.gz	fastq/BIGlebowski/ENCFF896IZU.fastq.gz	HDAC2	input_control
HDAC3	1	fastq/BIGlebowski/ENCFF770NDG.fastq.gz	fastq/BIGlebowski/ENCFF369MSV.fastq.gz	HDAC3	input_control
HDAC3	2	fastq/BIGlebowski/ENCFF942ZRE.fastq.gz	fastq/BIGlebowski/ENCFF908SKY.fastq.gz	HDAC3	input_control
HDGF	1	fastq/BIGlebowski/ENCFF513AFY.fastq.gz	fastq/BIGlebowski/ENCFF256BLE.fastq.gz	HDGF	rabbit-IgG-control
HDGF	2	fastq/BIGlebowski/ENCFF664YJD.fastq.gz	fastq/BIGlebowski/ENCFF214MWL.fastq.gz	HDGF	rabbit-IgG-control
HDGF	3	fastq/BIGlebowski/ENCFF112IGA.fastq.gz	fastq/BIGlebowski/ENCFF302OWI.fastq.gz	HDGF	rabbit-IgG-control
HDGF	4	fastq/BIGlebowski/ENCFF598OBQ.fastq.gz	fastq/BIGlebowski/ENCFF324VNE.fastq.gz	HDGF	rabbit-IgG-control
HES1	1	fastq/BIGlebowski/ENCFF583IRH.fastq.gz	fastq/BIGlebowski/ENCFF600EDO.fastq.gz	HES1	rabbit-IgG-control
HES1	2	fastq/BIGlebowski/ENCFF429KAX.fastq.gz	fastq/BIGlebowski/ENCFF887TVH.fastq.gz	HES1	rabbit-IgG-control
HLTF	1	fastq/BIGlebowski/ENCFF787PGA.fastq.gz	fastq/BIGlebowski/ENCFF017GMQ.fastq.gz	HLTF	input_control
HLTF	2	fastq/BIGlebowski/ENCFF873BJL.fastq.gz	fastq/BIGlebowski/ENCFF565HIN.fastq.gz	HLTF	input_control
IKZF1	1	fastq/BIGlebowski/ENCFF687HHR.fastq.gz	fastq/BIGlebowski/ENCFF222FXU.fastq.gz	IKZF1	rabbit-IgG-control
IKZF1	2	fastq/BIGlebowski/ENCFF936LDI.fastq.gz	fastq/BIGlebowski/ENCFF245IWG.fastq.gz	IKZF1	input_control
IKZF1	3	fastq/BIGlebowski/ENCFF156ZUZ.fastq.gz	fastq/BIGlebowski/ENCFF738CWY.fastq.gz	IKZF1	input_control
IKZF1	4	fastq/BIGlebowski/ENCFF015LUT.fastq.gz	fastq/BIGlebowski/ENCFF424OOE.fastq.gz	IKZF1	rabbit-IgG-control
ILF3	1	fastq/BIGlebowski/ENCFF182MTO.fastq.gz	fastq/BIGlebowski/ENCFF949NMY.fastq.gz	ILF3	input_control
ILF3	2	fastq/BIGlebowski/ENCFF871MFF.fastq.gz	fastq/BIGlebowski/ENCFF656SJN.fastq.gz	ILF3	input_control
input_control	1	fastq/BIGlebowski/ENCFF498JMO.fastq.gz	fastq/BIGlebowski/ENCFF502GTS.fastq.gz
input_control	1	fastq/BIGlebowski/ENCFF725WQM.fastq.gz	fastq/BIGlebowski/ENCFF768JTI.fastq.gz
input_control	2	fastq/BIGlebowski/ENCFF240DTE.fastq.gz	fastq/BIGlebowski/ENCFF608MDV.fastq.gz
input_control	3	fastq/BIGlebowski/ENCFF410PHD.fastq.gz	fastq/BIGlebowski/ENCFF368UOC.fastq.gz
input_control	4	fastq/BIGlebowski/ENCFF002EFD.fastq.gz	fastq/BIGlebowski/ENCFF002EFA.fastq.gz
input_control	5	fastq/BIGlebowski/ENCFF259GQA.fastq.gz	fastq/BIGlebowski/ENCFF837MIV.fastq.gz
input_control	6	fastq/BIGlebowski/ENCFF002EFF.fastq.gz	fastq/BIGlebowski/ENCFF002EFH.fastq.gz
KAT8	1	fastq/BIGlebowski/ENCFF005NCE.fastq.gz	fastq/BIGlebowski/ENCFF932SKI.fastq.gz	KAT8	input_control
KAT8	2	fastq/BIGlebowski/ENCFF505YGU.fastq.gz	fastq/BIGlebowski/ENCFF093OLE.fastq.gz	KAT8	input_control
KDM1A	1	fastq/BIGlebowski/ENCFF263QAS.fastq.gz	fastq/BIGlebowski/ENCFF763NMB.fastq.gz	KDM1A	input_control
KDM1A	2	fastq/BIGlebowski/ENCFF147CXN.fastq.gz	fastq/BIGlebowski/ENCFF408SWF.fastq.gz	KDM1A	input_control
KDM1A	3	fastq/BIGlebowski/ENCFF401OZY.fastq.gz	fastq/BIGlebowski/ENCFF672AOW.fastq.gz	KDM1A	input_control
KDM1A	4	fastq/BIGlebowski/ENCFF761NME.fastq.gz	fastq/BIGlebowski/ENCFF468WZY.fastq.gz	KDM1A	input_control
KDM4B	1	fastq/BIGlebowski/ENCFF938LON.fastq.gz	fastq/BIGlebowski/ENCFF807ATT.fastq.gz	KDM4B	input_control
KDM4B	2	fastq/BIGlebowski/ENCFF571BGG.fastq.gz	fastq/BIGlebowski/ENCFF686DFA.fastq.gz	KDM4B	input_control
KHSRP	1	fastq/BIGlebowski/ENCFF270RLC.fastq.gz	fastq/BIGlebowski/ENCFF044UBR.fastq.gz	KHSRP	input_control
KHSRP	2	fastq/BIGlebowski/ENCFF323SPJ.fastq.gz	fastq/BIGlebowski/ENCFF437GIK.fastq.gz	KHSRP	input_control
L3MBTL2	1	fastq/BIGlebowski/ENCFF756MPL.fastq.gz	fastq/BIGlebowski/ENCFF347VNR.fastq.gz	L3MBTL2	rabbit-IgG-control
L3MBTL2	2	fastq/BIGlebowski/ENCFF945QMW.fastq.gz	fastq/BIGlebowski/ENCFF139CLF.fastq.gz	L3MBTL2	rabbit-IgG-control
LARP7	1	fastq/BIGlebowski/ENCFF582HZV.fastq.gz	fastq/BIGlebowski/ENCFF924YBQ.fastq.gz	LARP7	input_control
LARP7	2	fastq/BIGlebowski/ENCFF324CSR.fastq.gz	fastq/BIGlebowski/ENCFF351HKA.fastq.gz	LARP7	input_control
LEF1	1	fastq/BIGlebowski/ENCFF211HML.fastq.gz	fastq/BIGlebowski/ENCFF238ZLM.fastq.gz	LEF1	rabbit-IgG-control
LEF1	2	fastq/BIGlebowski/ENCFF850KNY.fastq.gz	fastq/BIGlebowski/ENCFF037ZGC.fastq.gz	LEF1	input_control
LEF1	3	fastq/BIGlebowski/ENCFF087CSK.fastq.gz	fastq/BIGlebowski/ENCFF660QON.fastq.gz	LEF1	input_control
LEF1	4	fastq/BIGlebowski/ENCFF643QTB.fastq.gz	fastq/BIGlebowski/ENCFF103BRX.fastq.gz	LEF1	rabbit-IgG-control
MCM2	1	fastq/BIGlebowski/ENCFF516QHN.fastq.gz	fastq/BIGlebowski/ENCFF943CAF.fastq.gz	MCM2	input_control
MCM2	2	fastq/BIGlebowski/ENCFF158WAX.fastq.gz	fastq/BIGlebowski/ENCFF280MUX.fastq.gz	MCM2	input_control
MCM2	3	fastq/BIGlebowski/ENCFF692YLS.fastq.gz	fastq/BIGlebowski/ENCFF274BMI.fastq.gz	MCM2	input_control
MCM2	4	fastq/BIGlebowski/ENCFF822VOO.fastq.gz	fastq/BIGlebowski/ENCFF439UCU.fastq.gz	MCM2	input_control
MCM3	1	fastq/BIGlebowski/ENCFF721WRK.fastq.gz	fastq/BIGlebowski/ENCFF501RUA.fastq.gz	MCM3	input_control
MCM3	2	fastq/BIGlebowski/ENCFF568RGZ.fastq.gz	fastq/BIGlebowski/ENCFF567PIT.fastq.gz	MCM3	input_control
MCM5	1	fastq/BIGlebowski/ENCFF383AYS.fastq.gz	fastq/BIGlebowski/ENCFF710PPD.fastq.gz	MCM5	input_control
MCM5	2	fastq/BIGlebowski/ENCFF965IPJ.fastq.gz	fastq/BIGlebowski/ENCFF967WPN.fastq.gz	MCM5	input_control
MCM5	3	fastq/BIGlebowski/ENCFF447WZH.fastq.gz	fastq/BIGlebowski/ENCFF238TRM.fastq.gz	MCM5	input_control
MCM5	4	fastq/BIGlebowski/ENCFF611GML.fastq.gz	fastq/BIGlebowski/ENCFF380XLB.fastq.gz	MCM5	input_control
MCM7	1	fastq/BIGlebowski/ENCFF849GAI.fastq.gz	fastq/BIGlebowski/ENCFF051EDJ.fastq.gz	MCM7	input_control
MCM7	2	fastq/BIGlebowski/ENCFF233EXE.fastq.gz	fastq/BIGlebowski/ENCFF708EDK.fastq.gz	MCM7	input_control
MCM7	3	fastq/BIGlebowski/ENCFF640FTH.fastq.gz	fastq/BIGlebowski/ENCFF909ZLD.fastq.gz	MCM7	input_control
MCM7	4	fastq/BIGlebowski/ENCFF250AVG.fastq.gz	fastq/BIGlebowski/ENCFF121ACO.fastq.gz	MCM7	input_control
MCM7	5	fastq/BIGlebowski/ENCFF224YLQ.fastq.gz	fastq/BIGlebowski/ENCFF736AVM.fastq.gz	MCM7	input_control
MCM7	6	fastq/BIGlebowski/ENCFF764UGY.fastq.gz	fastq/BIGlebowski/ENCFF712YHQ.fastq.gz	MCM7	input_control
MEIS2	1	fastq/BIGlebowski/ENCFF002EIW.fastq.gz	fastq/BIGlebowski/ENCFF002EIX.fastq.gz	MEIS2	rabbit-IgG-control
MEIS2	2	fastq/BIGlebowski/ENCFF002EIU.fastq.gz	fastq/BIGlebowski/ENCFF002EIV.fastq.gz	MEIS2	rabbit-IgG-control
MGA	1	fastq/BIGlebowski/ENCFF434ISC.fastq.gz	fastq/BIGlebowski/ENCFF105BAY.fastq.gz	MGA	input_control
MGA	2	fastq/BIGlebowski/ENCFF194JCS.fastq.gz	fastq/BIGlebowski/ENCFF831HED.fastq.gz	MGA	input_control
MIER1	1	fastq/BIGlebowski/ENCFF910KPS.fastq.gz	fastq/BIGlebowski/ENCFF612DVW.fastq.gz	MIER1	rabbit-IgG-control
MIER1	2	fastq/BIGlebowski/ENCFF391PZV.fastq.gz	fastq/BIGlebowski/ENCFF060OGJ.fastq.gz	MIER1	rabbit-IgG-control
MITF	1	fastq/BIGlebowski/ENCFF220PBO.fastq.gz	fastq/BIGlebowski/ENCFF018YWZ.fastq.gz	MITF	input_control
MITF	2	fastq/BIGlebowski/ENCFF455XVE.fastq.gz	fastq/BIGlebowski/ENCFF029JZY.fastq.gz	MITF	input_control
MLLT1	1	fastq/BIGlebowski/ENCFF745PCH.fastq.gz	fastq/BIGlebowski/ENCFF050YVZ.fastq.gz	MLLT1	rabbit-IgG-control
MLLT1	2	fastq/BIGlebowski/ENCFF135KOW.fastq.gz	fastq/BIGlebowski/ENCFF789UDV.fastq.gz	MLLT1	rabbit-IgG-control
MLLT1	3	fastq/BIGlebowski/ENCFF826AKY.fastq.gz	fastq/BIGlebowski/ENCFF299YIC.fastq.gz	MLLT1	rabbit-IgG-control
MLLT1	4	fastq/BIGlebowski/ENCFF994RSC.fastq.gz	fastq/BIGlebowski/ENCFF755BUR.fastq.gz	MLLT1	rabbit-IgG-control
MNT	1	fastq/BIGlebowski/ENCFF642JVD.fastq.gz	fastq/BIGlebowski/ENCFF196AKS.fastq.gz	MNT	input_control
MNT	2	fastq/BIGlebowski/ENCFF678PWC.fastq.gz	fastq/BIGlebowski/ENCFF627YOB.fastq.gz	MNT	input_control
MNT	3	fastq/BIGlebowski/ENCFF244ECJ.fastq.gz	fastq/BIGlebowski/ENCFF335ZAN.fastq.gz	MNT	input_control
MNT	4	fastq/BIGlebowski/ENCFF756SRO.fastq.gz	fastq/BIGlebowski/ENCFF615SHE.fastq.gz	MNT	input_control
MNT	5	fastq/BIGlebowski/ENCFF514ZDJ.fastq.gz	fastq/BIGlebowski/ENCFF249PNP.fastq.gz	MNT	input_control
MNT	6	fastq/BIGlebowski/ENCFF911ICF.fastq.gz	fastq/BIGlebowski/ENCFF393ZLC.fastq.gz	MNT	input_control
MTA1	1	fastq/BIGlebowski/ENCFF638OLJ.fastq.gz	fastq/BIGlebowski/ENCFF032QDB.fastq.gz	MTA1	input_control
MTA1	2	fastq/BIGlebowski/ENCFF434PLO.fastq.gz	fastq/BIGlebowski/ENCFF139SOU.fastq.gz	MTA1	input_control
MTA2	1	fastq/BIGlebowski/ENCFF693CFR.fastq.gz	fastq/BIGlebowski/ENCFF238FNW.fastq.gz	MTA2	rabbit-IgG-control
MTA2	2	fastq/BIGlebowski/ENCFF697STR.fastq.gz	fastq/BIGlebowski/ENCFF766QOB.fastq.gz	MTA2	rabbit-IgG-control
MTA2	3	fastq/BIGlebowski/ENCFF887TWQ.fastq.gz	fastq/BIGlebowski/ENCFF374EZV.fastq.gz	MTA2	rabbit-IgG-control
MTA2	4	fastq/BIGlebowski/ENCFF693GDA.fastq.gz	fastq/BIGlebowski/ENCFF259AYK.fastq.gz	MTA2	rabbit-IgG-control
MTA3	1	fastq/BIGlebowski/ENCFF002EFW.fastq.gz	fastq/BIGlebowski/ENCFF002DPG.fastq.gz	MTA3	rabbit-IgG-control
MTA3	2	fastq/BIGlebowski/ENCFF894NUI.fastq.gz	fastq/BIGlebowski/ENCFF809IJU.fastq.gz	MTA3	rabbit-IgG-control
MYBL2	1	fastq/BIGlebowski/ENCFF570QCN.fastq.gz	fastq/BIGlebowski/ENCFF591FAA.fastq.gz	MYBL2	input_control
MYBL2	2	fastq/BIGlebowski/ENCFF329ODS.fastq.gz	fastq/BIGlebowski/ENCFF765DMW.fastq.gz	MYBL2	input_control
NBN	1	fastq/BIGlebowski/ENCFF854CCC.fastq.gz	fastq/BIGlebowski/ENCFF881JDL.fastq.gz	NBN	rabbit-IgG-control
NBN	2	fastq/BIGlebowski/ENCFF321LCC.fastq.gz	fastq/BIGlebowski/ENCFF581MDG.fastq.gz	NBN	rabbit-IgG-control
NCOA1	1	fastq/BIGlebowski/ENCFF907WUT.fastq.gz	fastq/BIGlebowski/ENCFF730DID.fastq.gz	NCOA1	rabbit-IgG-control
NCOA1	2	fastq/BIGlebowski/ENCFF560UZF.fastq.gz	fastq/BIGlebowski/ENCFF399SYU.fastq.gz	NCOA1	rabbit-IgG-control
NCOA1	3	fastq/BIGlebowski/ENCFF165NJF.fastq.gz	fastq/BIGlebowski/ENCFF226TLO.fastq.gz	NCOA1	rabbit-IgG-control
NCOA1	4	fastq/BIGlebowski/ENCFF042FDU.fastq.gz	fastq/BIGlebowski/ENCFF343AWT.fastq.gz	NCOA1	input_control
NCOA1	5	fastq/BIGlebowski/ENCFF738HHZ.fastq.gz	fastq/BIGlebowski/ENCFF009IPS.fastq.gz	NCOA1	input_control
NCOA1	6	fastq/BIGlebowski/ENCFF137DWP.fastq.gz	fastq/BIGlebowski/ENCFF033TZD.fastq.gz	NCOA1	rabbit-IgG-control
NCOA2	1	fastq/BIGlebowski/ENCFF699WWO.fastq.gz	fastq/BIGlebowski/ENCFF864GEB.fastq.gz	NCOA2	input_control
NCOA2	2	fastq/BIGlebowski/ENCFF385CVM.fastq.gz	fastq/BIGlebowski/ENCFF838ILR.fastq.gz	NCOA2	input_control
NCOA2	3	fastq/BIGlebowski/ENCFF483DQG.fastq.gz	fastq/BIGlebowski/ENCFF622IRP.fastq.gz	NCOA2	input_control
NCOA2	4	fastq/BIGlebowski/ENCFF144MVR.fastq.gz	fastq/BIGlebowski/ENCFF549XBX.fastq.gz	NCOA2	input_control
NCOA4	1	fastq/BIGlebowski/ENCFF425OTY.fastq.gz	fastq/BIGlebowski/ENCFF432ECI.fastq.gz	NCOA4	input_control
NCOA4	2	fastq/BIGlebowski/ENCFF403AAR.fastq.gz	fastq/BIGlebowski/ENCFF783FQX.fastq.gz	NCOA4	input_control
NCOA6	1	fastq/BIGlebowski/ENCFF666XKI.fastq.gz	fastq/BIGlebowski/ENCFF059NSA.fastq.gz	NCOA6	input_control
NCOA6	2	fastq/BIGlebowski/ENCFF956KKU.fastq.gz	fastq/BIGlebowski/ENCFF957QWK.fastq.gz	NCOA6	input_control
NCOR1	1	fastq/BIGlebowski/ENCFF979ZZF.fastq.gz	fastq/BIGlebowski/ENCFF253UMC.fastq.gz	NCOR1	input_control
NCOR1	2	fastq/BIGlebowski/ENCFF224PWB.fastq.gz	fastq/BIGlebowski/ENCFF337XLT.fastq.gz	NCOR1	input_control
NCOR1	3	fastq/BIGlebowski/ENCFF268XRY.fastq.gz	fastq/BIGlebowski/ENCFF642TLW.fastq.gz	NCOR1	input_control
NCOR1	4	fastq/BIGlebowski/ENCFF455UQA.fastq.gz	fastq/BIGlebowski/ENCFF714KWX.fastq.gz	NCOR1	input_control
NCOR1	5	fastq/BIGlebowski/ENCFF417KCI.fastq.gz	fastq/BIGlebowski/ENCFF241ADB.fastq.gz	NCOR1	input_control
NCOR1	6	fastq/BIGlebowski/ENCFF443EYG.fastq.gz	fastq/BIGlebowski/ENCFF435JEO.fastq.gz	NCOR1	input_control
NFATC3	1	fastq/BIGlebowski/ENCFF163AGA.fastq.gz	fastq/BIGlebowski/ENCFF352NWK.fastq.gz	NFATC3	rabbit-IgG-control
NFATC3	2	fastq/BIGlebowski/ENCFF122AVV.fastq.gz	fastq/BIGlebowski/ENCFF956NJR.fastq.gz	NFATC3	input_control
NFATC3	3	fastq/BIGlebowski/ENCFF007RQD.fastq.gz	fastq/BIGlebowski/ENCFF106LFT.fastq.gz	NFATC3	rabbit-IgG-control
NFATC3	4	fastq/BIGlebowski/ENCFF483YZA.fastq.gz	fastq/BIGlebowski/ENCFF570GLE.fastq.gz	NFATC3	input_control
NFIC	1	fastq/BIGlebowski/ENCFF534ZOY.fastq.gz	fastq/BIGlebowski/ENCFF077ONG.fastq.gz	NFIC	input_control
NFIC	2	fastq/BIGlebowski/ENCFF439DZE.fastq.gz	fastq/BIGlebowski/ENCFF456ASW.fastq.gz	NFIC	input_control
NFRKB	1	fastq/BIGlebowski/ENCFF683NIW.fastq.gz	fastq/BIGlebowski/ENCFF926JSG.fastq.gz	NFRKB	input_control
NFRKB	2	fastq/BIGlebowski/ENCFF705WPL.fastq.gz	fastq/BIGlebowski/ENCFF139VNK.fastq.gz	NFRKB	rabbit-IgG-control
NFRKB	3	fastq/BIGlebowski/ENCFF185SQN.fastq.gz	fastq/BIGlebowski/ENCFF848FDX.fastq.gz	NFRKB	input_control
NFRKB	4	fastq/BIGlebowski/ENCFF340VHI.fastq.gz	fastq/BIGlebowski/ENCFF710XSY.fastq.gz	NFRKB	rabbit-IgG-control
NFXL1	1	fastq/BIGlebowski/ENCFF358LFL.fastq.gz	fastq/BIGlebowski/ENCFF575GFV.fastq.gz	NFXL1	input_control
NFXL1	2	fastq/BIGlebowski/ENCFF277SWU.fastq.gz	fastq/BIGlebowski/ENCFF197EBM.fastq.gz	NFXL1	input_control
NKRF	1	fastq/BIGlebowski/ENCFF735DMN.fastq.gz	fastq/BIGlebowski/ENCFF708VCO.fastq.gz	NKRF	input_control
NKRF	2	fastq/BIGlebowski/ENCFF599KBS.fastq.gz	fastq/BIGlebowski/ENCFF259JYL.fastq.gz	NKRF	input_control
NONO	1	fastq/BIGlebowski/ENCFF902KOT.fastq.gz	fastq/BIGlebowski/ENCFF499MPN.fastq.gz	NONO	input_control
NONO	2	fastq/BIGlebowski/ENCFF100NWH.fastq.gz	fastq/BIGlebowski/ENCFF594FPL.fastq.gz	NONO	input_control
NR0B1	1	fastq/BIGlebowski/ENCFF460ZWD.fastq.gz	fastq/BIGlebowski/ENCFF301KVJ.fastq.gz	NR0B1	input_control
NR0B1	2	fastq/BIGlebowski/ENCFF685UUM.fastq.gz	fastq/BIGlebowski/ENCFF828VUL.fastq.gz	NR0B1	input_control
NR2C1	1	fastq/BIGlebowski/ENCFF146EKI.fastq.gz	fastq/BIGlebowski/ENCFF102DIC.fastq.gz	NR2C1	input_control
NR2C1	2	fastq/BIGlebowski/ENCFF025RHU.fastq.gz	fastq/BIGlebowski/ENCFF562VET.fastq.gz	NR2C1	input_control
NR2F1	1	fastq/BIGlebowski/ENCFF691DSF.fastq.gz	fastq/BIGlebowski/ENCFF810SJL.fastq.gz	NR2F1	rabbit-IgG-control
NR2F1	2	fastq/BIGlebowski/ENCFF394OKZ.fastq.gz	fastq/BIGlebowski/ENCFF579DKO.fastq.gz	NR2F1	rabbit-IgG-control
NR3C1	1	fastq/BIGlebowski/ENCFF703FVJ.fastq.gz	fastq/BIGlebowski/ENCFF195DWB.fastq.gz	NR3C1	input_control
NR3C1	2	fastq/BIGlebowski/ENCFF940DHI.fastq.gz	fastq/BIGlebowski/ENCFF798AFN.fastq.gz	NR3C1	input_control
NR3C1	3	fastq/BIGlebowski/ENCFF349XHH.fastq.gz	fastq/BIGlebowski/ENCFF998XOV.fastq.gz	NR3C1	input_control
NR3C1	4	fastq/BIGlebowski/ENCFF628HBL.fastq.gz	fastq/BIGlebowski/ENCFF114TJN.fastq.gz	NR3C1	input_control
NRF1	1	fastq/BIGlebowski/ENCFF002DPA.fastq.gz	fastq/BIGlebowski/ENCFF002EFX.fastq.gz	NRF1	input_control
NRF1	2	fastq/BIGlebowski/ENCFF002DPB.fastq.gz	fastq/BIGlebowski/ENCFF002DUE.fastq.gz	NRF1	input_control
NRF1	3	fastq/BIGlebowski/ENCFF002EGB.fastq.gz	fastq/BIGlebowski/ENCFF002DPD.fastq.gz	NRF1	input_control
NRF1	4	fastq/BIGlebowski/ENCFF002EFZ.fastq.gz	fastq/BIGlebowski/ENCFF002DPF.fastq.gz	NRF1	input_control
NUFIP1	1	fastq/BIGlebowski/ENCFF025YQV.fastq.gz	fastq/BIGlebowski/ENCFF572GPA.fastq.gz	NUFIP1	input_control
NUFIP1	2	fastq/BIGlebowski/ENCFF732PVD.fastq.gz	fastq/BIGlebowski/ENCFF098JPF.fastq.gz	NUFIP1	input_control
PHB2	1	fastq/BIGlebowski/ENCFF499ADG.fastq.gz	fastq/BIGlebowski/ENCFF005PFF.fastq.gz	PHB2	input_control
PHB2	2	fastq/BIGlebowski/ENCFF672NIZ.fastq.gz	fastq/BIGlebowski/ENCFF513NXC.fastq.gz	PHB2	input_control
PHF20	1	fastq/BIGlebowski/ENCFF841SWR.fastq.gz	fastq/BIGlebowski/ENCFF124AQZ.fastq.gz	PHF20	input_control
PHF20	2	fastq/BIGlebowski/ENCFF413ICF.fastq.gz	fastq/BIGlebowski/ENCFF744BML.fastq.gz	PHF20	input_control
PHF21A	1	fastq/BIGlebowski/ENCFF025MOI.fastq.gz	fastq/BIGlebowski/ENCFF608JOK.fastq.gz	PHF21A	input_control
PHF21A	2	fastq/BIGlebowski/ENCFF282GIL.fastq.gz	fastq/BIGlebowski/ENCFF356VYM.fastq.gz	PHF21A	input_control
PKNOX1	1	fastq/BIGlebowski/ENCFF921VOK.fastq.gz	fastq/BIGlebowski/ENCFF871SUI.fastq.gz	PKNOX1	rabbit-IgG-control
PKNOX1	2	fastq/BIGlebowski/ENCFF755HHM.fastq.gz	fastq/BIGlebowski/ENCFF292YNE.fastq.gz	PKNOX1	rabbit-IgG-control
POLR2A	1	fastq/BIGlebowski/ENCFF920SBM.fastq.gz	fastq/BIGlebowski/ENCFF400NVU.fastq.gz	POLR2A	input_control
POLR2A	2	fastq/BIGlebowski/ENCFF839LPL.fastq.gz	fastq/BIGlebowski/ENCFF698ICA.fastq.gz	POLR2A	input_control
POLR2A	3	fastq/BIGlebowski/ENCFF959SCN.fastq.gz	fastq/BIGlebowski/ENCFF545PSD.fastq.gz	POLR2A	input_control
POLR2A	4	fastq/BIGlebowski/ENCFF272EEG.fastq.gz	fastq/BIGlebowski/ENCFF531FHF.fastq.gz	POLR2A	input_control
POLR2B	1	fastq/BIGlebowski/ENCFF841OOC.fastq.gz	fastq/BIGlebowski/ENCFF670UOV.fastq.gz	POLR2B	input_control
POLR2B	2	fastq/BIGlebowski/ENCFF058FFZ.fastq.gz	fastq/BIGlebowski/ENCFF674GQJ.fastq.gz	POLR2B	input_control
PRDM10	1	fastq/BIGlebowski/ENCFF758VSS.fastq.gz	fastq/BIGlebowski/ENCFF234PZS.fastq.gz	PRDM10	input_control
PRDM10	2	fastq/BIGlebowski/ENCFF275AJE.fastq.gz	fastq/BIGlebowski/ENCFF939BBH.fastq.gz	PRDM10	input_control
PYGO2	1	fastq/BIGlebowski/ENCFF113QZV.fastq.gz	fastq/BIGlebowski/ENCFF891LJI.fastq.gz	PYGO2	rabbit-IgG-control
PYGO2	2	fastq/BIGlebowski/ENCFF492UOJ.fastq.gz	fastq/BIGlebowski/ENCFF165JGK.fastq.gz	PYGO2	rabbit-IgG-control
rabbit-IgG-control	1	fastq/BIGlebowski/ENCFF002EFY.fastq.gz	fastq/BIGlebowski/ENCFF002DUC.fastq.gz
rabbit-IgG-control	2	fastq/BIGlebowski/ENCFF002EGI.fastq.gz	fastq/BIGlebowski/ENCFF002EGA.fastq.gz
RAD51	1	fastq/BIGlebowski/ENCFF273REO.fastq.gz	fastq/BIGlebowski/ENCFF809ISJ.fastq.gz	RAD51	rabbit-IgG-control
RAD51	2	fastq/BIGlebowski/ENCFF354UBV.fastq.gz	fastq/BIGlebowski/ENCFF600KXI.fastq.gz	RAD51	rabbit-IgG-control
RB1	1	fastq/BIGlebowski/ENCFF615SOF.fastq.gz	fastq/BIGlebowski/ENCFF656UEH.fastq.gz	RB1	input_control
RB1	2	fastq/BIGlebowski/ENCFF935GDU.fastq.gz	fastq/BIGlebowski/ENCFF268JOY.fastq.gz	RB1	input_control
REST	1	fastq/BIGlebowski/ENCFF002EJE.fastq.gz	fastq/BIGlebowski/ENCFF002EJH.fastq.gz	REST	rabbit-IgG-control
REST	2	fastq/BIGlebowski/ENCFF002EJC.fastq.gz	fastq/BIGlebowski/ENCFF002EIZ.fastq.gz	REST	rabbit-IgG-control
RFX1	1	fastq/BIGlebowski/ENCFF493EZE.fastq.gz	fastq/BIGlebowski/ENCFF207YQO.fastq.gz	RFX1	input_control
RFX1	2	fastq/BIGlebowski/ENCFF954WVJ.fastq.gz	fastq/BIGlebowski/ENCFF677RCM.fastq.gz	RFX1	input_control
RFX1	3	fastq/BIGlebowski/ENCFF899IKW.fastq.gz	fastq/BIGlebowski/ENCFF280GFD.fastq.gz	RFX1	input_control
RFX1	4	fastq/BIGlebowski/ENCFF031QKW.fastq.gz	fastq/BIGlebowski/ENCFF473RLY.fastq.gz	RFX1	input_control
RLF	1	fastq/BIGlebowski/ENCFF640JQI.fastq.gz	fastq/BIGlebowski/ENCFF765ZNI.fastq.gz	RLF	input_control
RLF	2	fastq/BIGlebowski/ENCFF812LUV.fastq.gz	fastq/BIGlebowski/ENCFF324OEM.fastq.gz	RLF	input_control
RNF2	1	fastq/BIGlebowski/ENCFF829JEX.fastq.gz	fastq/BIGlebowski/ENCFF044YZK.fastq.gz	RNF2	rabbit-IgG-control
RNF2	2	fastq/BIGlebowski/ENCFF307RHE.fastq.gz	fastq/BIGlebowski/ENCFF250LUM.fastq.gz	RNF2	rabbit-IgG-control
RNF2	3	fastq/BIGlebowski/ENCFF470MPB.fastq.gz	fastq/BIGlebowski/ENCFF742JMT.fastq.gz	RNF2	input_control
RNF2	4	fastq/BIGlebowski/ENCFF446JLZ.fastq.gz	fastq/BIGlebowski/ENCFF411FCT.fastq.gz	RNF2	input_control
RUNX1	1	fastq/BIGlebowski/ENCFF002EGD.fastq.gz	fastq/BIGlebowski/ENCFF002DPH.fastq.gz	RUNX1	input_control
RUNX1	2	fastq/BIGlebowski/ENCFF002DOZ.fastq.gz	fastq/BIGlebowski/ENCFF002EGE.fastq.gz	RUNX1	input_control
SIN3B	1	fastq/BIGlebowski/ENCFF526SSV.fastq.gz	fastq/BIGlebowski/ENCFF953OIR.fastq.gz	SIN3B	input_control
SIN3B	2	fastq/BIGlebowski/ENCFF044ZTQ.fastq.gz	fastq/BIGlebowski/ENCFF119GEQ.fastq.gz	SIN3B	input_control
SKIL	1	fastq/BIGlebowski/ENCFF411JNO.fastq.gz	fastq/BIGlebowski/ENCFF138KRI.fastq.gz	SKIL	rabbit-IgG-control
SKIL	2	fastq/BIGlebowski/ENCFF493LNW.fastq.gz	fastq/BIGlebowski/ENCFF310DAJ.fastq.gz	SKIL	rabbit-IgG-control
SMARCA4	1	fastq/BIGlebowski/ENCFF281JRR.fastq.gz	fastq/BIGlebowski/ENCFF538IMN.fastq.gz	SMARCA4	input_control
SMARCA4	2	fastq/BIGlebowski/ENCFF218VUS.fastq.gz	fastq/BIGlebowski/ENCFF890WRL.fastq.gz	SMARCA4	input_control
SMARCA4	3	fastq/BIGlebowski/ENCFF310JLM.fastq.gz	fastq/BIGlebowski/ENCFF670FTR.fastq.gz	SMARCA4	rabbit-IgG-control
SMARCA4	4	fastq/BIGlebowski/ENCFF793GYQ.fastq.gz	fastq/BIGlebowski/ENCFF444MWP.fastq.gz	SMARCA4	rabbit-IgG-control
SMARCA5	1	fastq/BIGlebowski/ENCFF444TNL.fastq.gz	fastq/BIGlebowski/ENCFF247XZL.fastq.gz	SMARCA5	input_control
SMARCA5	2	fastq/BIGlebowski/ENCFF387THV.fastq.gz	fastq/BIGlebowski/ENCFF975TEJ.fastq.gz	SMARCA5	input_control
SMARCC2	1	fastq/BIGlebowski/ENCFF809LBJ.fastq.gz	fastq/BIGlebowski/ENCFF147AFV.fastq.gz	SMARCC2	input_control
SMARCC2	2	fastq/BIGlebowski/ENCFF124VKG.fastq.gz	fastq/BIGlebowski/ENCFF287GOE.fastq.gz	SMARCC2	input_control
SMARCE1	1	fastq/BIGlebowski/ENCFF615EVJ.fastq.gz	fastq/BIGlebowski/ENCFF531SYI.fastq.gz	SMARCE1	rabbit-IgG-control
SMARCE1	2	fastq/BIGlebowski/ENCFF034ESF.fastq.gz	fastq/BIGlebowski/ENCFF668WFT.fastq.gz	SMARCE1	rabbit-IgG-control
SNIP1	1	fastq/BIGlebowski/ENCFF165NMW.fastq.gz	fastq/BIGlebowski/ENCFF411TJB.fastq.gz	SNIP1	rabbit-IgG-control
SNIP1	2	fastq/BIGlebowski/ENCFF663NBI.fastq.gz	fastq/BIGlebowski/ENCFF667DGY.fastq.gz	SNIP1	rabbit-IgG-control
SOX6	1	fastq/BIGlebowski/ENCFF002DUA.fastq.gz	fastq/BIGlebowski/ENCFF002DPM.fastq.gz	SOX6	rabbit-IgG-control
SOX6	2	fastq/BIGlebowski/ENCFF002DPJ.fastq.gz	fastq/BIGlebowski/ENCFF002EGF.fastq.gz	SOX6	rabbit-IgG-control
SP1	1	fastq/BIGlebowski/ENCFF002EGO.fastq.gz	fastq/BIGlebowski/ENCFF002DPP.fastq.gz	SP1	rabbit-IgG-control
SP1	2	fastq/BIGlebowski/ENCFF002DPL.fastq.gz	fastq/BIGlebowski/ENCFF002EGC.fastq.gz	SP1	rabbit-IgG-control
SUPT5H	1	fastq/BIGlebowski/ENCFF086VLI.fastq.gz	fastq/BIGlebowski/ENCFF397FZD.fastq.gz	SUPT5H	input_control
SUPT5H	2	fastq/BIGlebowski/ENCFF383EJJ.fastq.gz	fastq/BIGlebowski/ENCFF077SPQ.fastq.gz	SUPT5H	input_control
TAF9B	1	fastq/BIGlebowski/ENCFF513XHM.fastq.gz	fastq/BIGlebowski/ENCFF451LYL.fastq.gz	TAF9B	input_control
TAF9B	2	fastq/BIGlebowski/ENCFF497SRX.fastq.gz	fastq/BIGlebowski/ENCFF571LSL.fastq.gz	TAF9B	input_control
TAL1	1	fastq/BIGlebowski/ENCFF998YDA.fastq.gz	fastq/BIGlebowski/ENCFF768SQO.fastq.gz	TAL1	rabbit-IgG-control
TAL1	2	fastq/BIGlebowski/ENCFF793WFY.fastq.gz	fastq/BIGlebowski/ENCFF145TXO.fastq.gz	TAL1	rabbit-IgG-control
TARDBP	1	fastq/BIGlebowski/ENCFF922VLO.fastq.gz	fastq/BIGlebowski/ENCFF228EWB.fastq.gz	TARDBP	rabbit-IgG-control
TARDBP	2	fastq/BIGlebowski/ENCFF996BVX.fastq.gz	fastq/BIGlebowski/ENCFF654EXQ.fastq.gz	TARDBP	rabbit-IgG-control
TCF12	1	fastq/BIGlebowski/ENCFF017IMJ.fastq.gz	fastq/BIGlebowski/ENCFF349MIY.fastq.gz	TCF12	input_control
TCF12	2	fastq/BIGlebowski/ENCFF920GYM.fastq.gz	fastq/BIGlebowski/ENCFF171QIU.fastq.gz	TCF12	input_control
TCF12	3	fastq/BIGlebowski/ENCFF007HDS.fastq.gz	fastq/BIGlebowski/ENCFF873EXA.fastq.gz	TCF12	input_control
TCF12	4	fastq/BIGlebowski/ENCFF043MCW.fastq.gz	fastq/BIGlebowski/ENCFF520WVU.fastq.gz	TCF12	input_control
THRA	1	fastq/BIGlebowski/ENCFF097JYZ.fastq.gz	fastq/BIGlebowski/ENCFF499VMV.fastq.gz	THRA	input_control
THRA	2	fastq/BIGlebowski/ENCFF695OJN.fastq.gz	fastq/BIGlebowski/ENCFF405EAB.fastq.gz	THRA	input_control
THRAP3	1	fastq/BIGlebowski/ENCFF814WTW.fastq.gz	fastq/BIGlebowski/ENCFF975CDD.fastq.gz	THRAP3	input_control
THRAP3	2	fastq/BIGlebowski/ENCFF484TAP.fastq.gz	fastq/BIGlebowski/ENCFF251TJX.fastq.gz	THRAP3	input_control
TOE1	1	fastq/BIGlebowski/ENCFF640ZCM.fastq.gz	fastq/BIGlebowski/ENCFF011GIB.fastq.gz	TOE1	input_control
TOE1	2	fastq/BIGlebowski/ENCFF831SWK.fastq.gz	fastq/BIGlebowski/ENCFF738RCP.fastq.gz	TOE1	input_control
TRIM24	1	fastq/BIGlebowski/ENCFF334HNS.fastq.gz	fastq/BIGlebowski/ENCFF300IMG.fastq.gz	TRIM24	input_control
TRIM24	2	fastq/BIGlebowski/ENCFF107WKN.fastq.gz	fastq/BIGlebowski/ENCFF950QCU.fastq.gz	TRIM24	input_control
TRIM24	3	fastq/BIGlebowski/ENCFF983NMP.fastq.gz	fastq/BIGlebowski/ENCFF150KRT.fastq.gz	TRIM24	input_control
TRIM24	4	fastq/BIGlebowski/ENCFF112ZYY.fastq.gz	fastq/BIGlebowski/ENCFF567LMF.fastq.gz	TRIM24	input_control
TRIM25	1	fastq/BIGlebowski/ENCFF973JII.fastq.gz	fastq/BIGlebowski/ENCFF553CSZ.fastq.gz	TRIM25	input_control
TRIM25	2	fastq/BIGlebowski/ENCFF133ABT.fastq.gz	fastq/BIGlebowski/ENCFF082ZXS.fastq.gz	TRIM25	input_control
TRIM25	3	fastq/BIGlebowski/ENCFF129OBS.fastq.gz	fastq/BIGlebowski/ENCFF563ZJO.fastq.gz	TRIM25	input_control
TRIM25	4	fastq/BIGlebowski/ENCFF327UUQ.fastq.gz	fastq/BIGlebowski/ENCFF954SNY.fastq.gz	TRIM25	input_control
TRIM28	1	fastq/BIGlebowski/ENCFF784WEP.fastq.gz	fastq/BIGlebowski/ENCFF439KQS.fastq.gz	TRIM28	input_control
TRIM28	2	fastq/BIGlebowski/ENCFF914HTT.fastq.gz	fastq/BIGlebowski/ENCFF531XCH.fastq.gz	TRIM28	input_control
TRIP13	1	fastq/BIGlebowski/ENCFF451CTA.fastq.gz	fastq/BIGlebowski/ENCFF008APY.fastq.gz	TRIP13	input_control
TRIP13	2	fastq/BIGlebowski/ENCFF387SYY.fastq.gz	fastq/BIGlebowski/ENCFF050QIO.fastq.gz	TRIP13	input_control
XRCC3	1	fastq/BIGlebowski/ENCFF356UYQ.fastq.gz	fastq/BIGlebowski/ENCFF143IFX.fastq.gz	XRCC3	input_control
XRCC3	2	fastq/BIGlebowski/ENCFF898UXT.fastq.gz	fastq/BIGlebowski/ENCFF971OYB.fastq.gz	XRCC3	input_control
YBX1	1	fastq/BIGlebowski/ENCFF909OVD.fastq.gz	fastq/BIGlebowski/ENCFF079PYC.fastq.gz	YBX1	rabbit-IgG-control
YBX1	2	fastq/BIGlebowski/ENCFF011GGX.fastq.gz	fastq/BIGlebowski/ENCFF183DJQ.fastq.gz	YBX1	rabbit-IgG-control
YBX3	1	fastq/BIGlebowski/ENCFF276AYD.fastq.gz	fastq/BIGlebowski/ENCFF519SRC.fastq.gz	YBX3	input_control
YBX3	2	fastq/BIGlebowski/ENCFF590TAH.fastq.gz	fastq/BIGlebowski/ENCFF504AIH.fastq.gz	YBX3	input_control
ZBTB2	1	fastq/BIGlebowski/ENCFF796XXQ.fastq.gz	fastq/BIGlebowski/ENCFF920GKJ.fastq.gz	ZBTB2	input_control
ZBTB2	2	fastq/BIGlebowski/ENCFF223BRR.fastq.gz	fastq/BIGlebowski/ENCFF839NSQ.fastq.gz	ZBTB2	input_control
ZBTB33	1	fastq/BIGlebowski/ENCFF332XKO.fastq.gz	fastq/BIGlebowski/ENCFF189UUN.fastq.gz	ZBTB33	rabbit-IgG-control
ZBTB33	2	fastq/BIGlebowski/ENCFF094FKH.fastq.gz	fastq/BIGlebowski/ENCFF968SHS.fastq.gz	ZBTB33	rabbit-IgG-control
ZBTB40	1	fastq/BIGlebowski/ENCFF673KNX.fastq.gz	fastq/BIGlebowski/ENCFF297TMP.fastq.gz	ZBTB40	rabbit-IgG-control
ZBTB40	2	fastq/BIGlebowski/ENCFF520UHF.fastq.gz	fastq/BIGlebowski/ENCFF687MII.fastq.gz	ZBTB40	rabbit-IgG-control
ZBTB5	1	fastq/BIGlebowski/ENCFF813FAX.fastq.gz	fastq/BIGlebowski/ENCFF637DCS.fastq.gz	ZBTB5	input_control
ZBTB5	2	fastq/BIGlebowski/ENCFF845NIC.fastq.gz	fastq/BIGlebowski/ENCFF428KVQ.fastq.gz	ZBTB5	input_control
ZBTB5	3	fastq/BIGlebowski/ENCFF730YIK.fastq.gz	fastq/BIGlebowski/ENCFF861REO.fastq.gz	ZBTB5	input_control
ZBTB5	4	fastq/BIGlebowski/ENCFF865YPR.fastq.gz	fastq/BIGlebowski/ENCFF543AIK.fastq.gz	ZBTB5	input_control
ZBTB8A	1	fastq/BIGlebowski/ENCFF933DHP.fastq.gz	fastq/BIGlebowski/ENCFF438QQH.fastq.gz	ZBTB8A	input_control
ZBTB8A	2	fastq/BIGlebowski/ENCFF891NFG.fastq.gz	fastq/BIGlebowski/ENCFF522KRF.fastq.gz	ZBTB8A	input_control
ZC3H8	1	fastq/BIGlebowski/ENCFF832AWU.fastq.gz	fastq/BIGlebowski/ENCFF354CCL.fastq.gz	ZC3H8	input_control
ZC3H8	2	fastq/BIGlebowski/ENCFF172ORX.fastq.gz	fastq/BIGlebowski/ENCFF721BBC.fastq.gz	ZC3H8	input_control
ZC3H8	3	fastq/BIGlebowski/ENCFF031OAX.fastq.gz	fastq/BIGlebowski/ENCFF901OGE.fastq.gz	ZC3H8	input_control
ZC3H8	4	fastq/BIGlebowski/ENCFF769QGV.fastq.gz	fastq/BIGlebowski/ENCFF243CTR.fastq.gz	ZC3H8	input_control
ZEB2	1	fastq/BIGlebowski/ENCFF239XFD.fastq.gz	fastq/BIGlebowski/ENCFF843QOR.fastq.gz	ZEB2	rabbit-IgG-control
ZEB2	2	fastq/BIGlebowski/ENCFF845FIV.fastq.gz	fastq/BIGlebowski/ENCFF349FIQ.fastq.gz	ZEB2	rabbit-IgG-control
ZEB2	3	fastq/BIGlebowski/ENCFF030EJQ.fastq.gz	fastq/BIGlebowski/ENCFF845NVE.fastq.gz	ZEB2	rabbit-IgG-control
ZEB2	4	fastq/BIGlebowski/ENCFF776VEC.fastq.gz	fastq/BIGlebowski/ENCFF824ADC.fastq.gz	ZEB2	rabbit-IgG-control
ZFP91	1	fastq/BIGlebowski/ENCFF321WHZ.fastq.gz	fastq/BIGlebowski/ENCFF905FGU.fastq.gz	ZFP91	input_control
ZFP91	2	fastq/BIGlebowski/ENCFF715YUU.fastq.gz	fastq/BIGlebowski/ENCFF717UVU.fastq.gz	ZFP91	input_control
ZNF184	1	fastq/BIGlebowski/ENCFF118URY.fastq.gz	fastq/BIGlebowski/ENCFF082KHS.fastq.gz	ZNF184	input_control
ZNF184	2	fastq/BIGlebowski/ENCFF971GFY.fastq.gz	fastq/BIGlebowski/ENCFF432KKI.fastq.gz	ZNF184	input_control
ZNF184	3	fastq/BIGlebowski/ENCFF358CMD.fastq.gz	fastq/BIGlebowski/ENCFF126NLO.fastq.gz	ZNF184	input_control
ZNF184	4	fastq/BIGlebowski/ENCFF880UNP.fastq.gz	fastq/BIGlebowski/ENCFF264CHQ.fastq.gz	ZNF184	input_control
ZNF24	1	fastq/BIGlebowski/ENCFF890KLF.fastq.gz	fastq/BIGlebowski/ENCFF645HBN.fastq.gz	ZNF24	rabbit-IgG-control
ZNF24	2	fastq/BIGlebowski/ENCFF931UCZ.fastq.gz	fastq/BIGlebowski/ENCFF965QBT.fastq.gz	ZNF24	rabbit-IgG-control
ZNF24	3	fastq/BIGlebowski/ENCFF241YMF.fastq.gz	fastq/BIGlebowski/ENCFF941CCE.fastq.gz	ZNF24	rabbit-IgG-control
ZNF24	4	fastq/BIGlebowski/ENCFF546WQO.fastq.gz	fastq/BIGlebowski/ENCFF294CYY.fastq.gz	ZNF24	rabbit-IgG-control
ZNF24	5	fastq/BIGlebowski/ENCFF292TZE.fastq.gz	fastq/BIGlebowski/ENCFF710ZBC.fastq.gz	ZNF24	rabbit-IgG-control
ZNF24	6	fastq/BIGlebowski/ENCFF711HKZ.fastq.gz	fastq/BIGlebowski/ENCFF715IBV.fastq.gz	ZNF24	rabbit-IgG-control
ZNF280A	1	fastq/BIGlebowski/ENCFF824XIN.fastq.gz	fastq/BIGlebowski/ENCFF248HYP.fastq.gz	ZNF280A	input_control
ZNF280A	2	fastq/BIGlebowski/ENCFF580CTA.fastq.gz	fastq/BIGlebowski/ENCFF432GOG.fastq.gz	ZNF280A	input_control
ZNF282	1	fastq/BIGlebowski/ENCFF899JCN.fastq.gz	fastq/BIGlebowski/ENCFF455ZRR.fastq.gz	ZNF282	rabbit-IgG-control
ZNF282	2	fastq/BIGlebowski/ENCFF908NRM.fastq.gz	fastq/BIGlebowski/ENCFF222CTH.fastq.gz	ZNF282	rabbit-IgG-control
ZNF316	1	fastq/BIGlebowski/ENCFF121HAM.fastq.gz	fastq/BIGlebowski/ENCFF890FRG.fastq.gz	ZNF316	input_control
ZNF316	2	fastq/BIGlebowski/ENCFF387RWU.fastq.gz	fastq/BIGlebowski/ENCFF107ZQT.fastq.gz	ZNF316	input_control
ZNF316	3	fastq/BIGlebowski/ENCFF308CZX.fastq.gz	fastq/BIGlebowski/ENCFF786NXV.fastq.gz	ZNF316	input_control
ZNF316	4	fastq/BIGlebowski/ENCFF228VAR.fastq.gz	fastq/BIGlebowski/ENCFF739VNU.fastq.gz	ZNF316	input_control
ZNF318	1	fastq/BIGlebowski/ENCFF370TGN.fastq.gz	fastq/BIGlebowski/ENCFF328DHW.fastq.gz	ZNF318	rabbit-IgG-control
ZNF318	2	fastq/BIGlebowski/ENCFF187NIJ.fastq.gz	fastq/BIGlebowski/ENCFF252HPP.fastq.gz	ZNF318	input_control
ZNF318	3	fastq/BIGlebowski/ENCFF186WPX.fastq.gz	fastq/BIGlebowski/ENCFF165TPB.fastq.gz	ZNF318	rabbit-IgG-control
ZNF318	4	fastq/BIGlebowski/ENCFF610TGH.fastq.gz	fastq/BIGlebowski/ENCFF976NWF.fastq.gz	ZNF318	input_control
ZNF407	1	fastq/BIGlebowski/ENCFF864KXI.fastq.gz	fastq/BIGlebowski/ENCFF678SZB.fastq.gz	ZNF407	input_control
ZNF407	2	fastq/BIGlebowski/ENCFF202KVA.fastq.gz	fastq/BIGlebowski/ENCFF235SEI.fastq.gz	ZNF407	input_control
ZNF407	3	fastq/BIGlebowski/ENCFF379LAP.fastq.gz	fastq/BIGlebowski/ENCFF253FCU.fastq.gz	ZNF407	input_control
ZNF407	4	fastq/BIGlebowski/ENCFF645KUF.fastq.gz	fastq/BIGlebowski/ENCFF065DPP.fastq.gz	ZNF407	input_control
ZNF592	1	fastq/BIGlebowski/ENCFF706KLP.fastq.gz	fastq/BIGlebowski/ENCFF669OSV.fastq.gz	ZNF592	input_control
ZNF592	2	fastq/BIGlebowski/ENCFF283GNM.fastq.gz	fastq/BIGlebowski/ENCFF451RCX.fastq.gz	ZNF592	input_control
ZNF639	1	fastq/BIGlebowski/ENCFF781IDS.fastq.gz	fastq/BIGlebowski/ENCFF593NHM.fastq.gz	ZNF639	input_control
ZNF639	2	fastq/BIGlebowski/ENCFF124FJO.fastq.gz	fastq/BIGlebowski/ENCFF497YJP.fastq.gz	ZNF639	input_control
ZNF639	3	fastq/BIGlebowski/ENCFF300NMV.fastq.gz	fastq/BIGlebowski/ENCFF187CTD.fastq.gz	ZNF639	input_control
ZNF639	4	fastq/BIGlebowski/ENCFF910ZOL.fastq.gz	fastq/BIGlebowski/ENCFF654QNS.fastq.gz	ZNF639	input_control
ZNF830	1	fastq/BIGlebowski/ENCFF340GSU.fastq.gz	fastq/BIGlebowski/ENCFF167GOB.fastq.gz	ZNF830	input_control
ZNF830	2	fastq/BIGlebowski/ENCFF556XCJ.fastq.gz	fastq/BIGlebowski/ENCFF886VXN.fastq.gz	ZNF830	input_control
ZNF830	3	fastq/BIGlebowski/ENCFF415BMN.fastq.gz	fastq/BIGlebowski/ENCFF073TIY.fastq.gz	ZNF830	input_control
ZNF830	4	fastq/BIGlebowski/ENCFF502MLY.fastq.gz	fastq/BIGlebowski/ENCFF921RGY.fastq.gz	ZNF830	input_control
ZSCAN29	1	fastq/BIGlebowski/ENCFF752WRF.fastq.gz	fastq/BIGlebowski/ENCFF761OSS.fastq.gz	ZSCAN29	input_control
ZSCAN29	2	fastq/BIGlebowski/ENCFF368UTN.fastq.gz	fastq/BIGlebowski/ENCFF025FSC.fastq.gz	ZSCAN29	input_control
ZSCAN29	3	fastq/BIGlebowski/ENCFF959OBE.fastq.gz	fastq/BIGlebowski/ENCFF846BUV.fastq.gz	ZSCAN29	input_control
ZSCAN29	4	fastq/BIGlebowski/ENCFF684YTI.fastq.gz	fastq/BIGlebowski/ENCFF412VSI.fastq.gz	ZSCAN29	input_control
ZZZ3	1	fastq/BIGlebowski/ENCFF233HVB.fastq.gz	fastq/BIGlebowski/ENCFF778PUP.fastq.gz	ZZZ3	input_control
ZZZ3	2	fastq/BIGlebowski/ENCFF960PEL.fastq.gz	fastq/BIGlebowski/ENCFF491EOP.fastq.gz	ZZZ3	input_control
